# Supplementary material for: Bat species assemblage predicts coronavirus prevalence
Source: Nat Commun. 2024 Apr 4;15:2887. doi: 10.1038/s41467-024-46979-1 (PMC10994947; doi:10.1038/s41467-024-46979-1)
Supplement: Supplementary file 4 — Supplementary Data 1 [file 41467_2024_46979_MOESM4_ESM.xlsx]

## Sheet: Tabelle1
Supplementary Data 1. Captured individuals and subadults per species across sampling site and period.
Sampling Period	Species	Family	# individuals total	# subadults
A) Buoyem 1
Sep-Oct 2010	Coleura afra	Emballonuridae	6	0
	Hipposideros abae	Hipposideridae	0	0
	Hipposideros caffer B	Hipposideridae	5	0
	Hipposideros caffer C	Hipposideridae	2	0
	Hipposideros caffer D	Hipposideridae	0	0
	Hipposideros jonesi	Hipposideridae	0	0
	Lissonycteris angolensis	Pteropodidae	0	0
	Macronycteris gigas	Hipposideridae	0	0
	Nycteris macrotis	Nycteridae	0	0
	Rhinolophus landeri	Rhinolophidae	0	0
	Rousettus aegyptiacus	Pteropodidae	0	0
Nov-Dec 2010	NA	NA	NA	NA
Jan-Feb 2011	NA	NA	NA	NA
Mar-Apr 2011	Coleura afra	Emballonuridae	8	0
	Hipposideros abae	Hipposideridae	0	0
	Hipposideros caffer B	Hipposideridae	11	0
	Hipposideros caffer C	Hipposideridae	32	0
	Hipposideros caffer D	Hipposideridae	2	0
	Hipposideros jonesi	Hipposideridae	0	0
	Lissonycteris angolensis	Pteropodidae	0	0
	Macronycteris gigas	Hipposideridae	0	0
	Nycteris macrotis	Nycteridae	0	0
	Rhinolophus landeri	Rhinolophidae	0	0
	Rousettus aegyptiacus	Pteropodidae	2	0
May-Jun 2011	Coleura afra	Emballonuridae	0	0
	Hipposideros abae	Hipposideridae	4	0
	Hipposideros caffer B	Hipposideridae	17	6
	Hipposideros caffer C	Hipposideridae	16	0
	Hipposideros caffer D	Hipposideridae	2	1
	Hipposideros jonesi	Hipposideridae	0	0
	Lissonycteris angolensis	Pteropodidae	0	0
	Macronycteris gigas	Hipposideridae	0	0
	Nycteris macrotis	Nycteridae	1	0
	Rhinolophus landeri	Rhinolophidae	0	0
	Rousettus aegyptiacus	Pteropodidae	0	0
Jul-Aug 2011	Coleura afra	Emballonuridae	0	0
	Hipposideros abae	Hipposideridae	5	0
	Hipposideros caffer B	Hipposideridae	0	0
	Hipposideros caffer C	Hipposideridae	26	20
	Hipposideros caffer D	Hipposideridae	6	3
	Hipposideros jonesi	Hipposideridae	0	0
	Lissonycteris angolensis	Pteropodidae	0	0
	Macronycteris gigas	Hipposideridae	0	0
	Nycteris macrotis	Nycteridae	1	0
	Rhinolophus landeri	Rhinolophidae	0	0
	Rousettus aegyptiacus	Pteropodidae	0	0
Sep-Oct 2011	Coleura afra	Emballonuridae	0	0
	Hipposideros abae	Hipposideridae	2	0
	Hipposideros caffer B	Hipposideridae	0	0
	Hipposideros caffer C	Hipposideridae	1	0
	Hipposideros caffer D	Hipposideridae	0	0
	Hipposideros jonesi	Hipposideridae	0	0
	Lissonycteris angolensis	Pteropodidae	0	0
	Macronycteris gigas	Hipposideridae	0	0
	Nycteris macrotis	Nycteridae	0	0
	Rhinolophus landeri	Rhinolophidae	0	0
	Rousettus aegyptiacus	Pteropodidae	0	0
Nov-Dec 2011	Coleura afra	Emballonuridae	0	0
	Hipposideros abae	Hipposideridae	2	0
	Hipposideros caffer B	Hipposideridae	1	0
	Hipposideros caffer C	Hipposideridae	13	0
	Hipposideros caffer D	Hipposideridae	1	0
	Hipposideros jonesi	Hipposideridae	0	0
	Lissonycteris angolensis	Pteropodidae	0	0
	Macronycteris gigas	Hipposideridae	0	0
	Nycteris macrotis	Nycteridae	0	0
	Rhinolophus landeri	Rhinolophidae	0	0
	Rousettus aegyptiacus	Pteropodidae	0	0
Jan-Feb 2012	Coleura afra	Emballonuridae	6	0
	Hipposideros abae	Hipposideridae	0	0
	Hipposideros caffer B	Hipposideridae	3	0
	Hipposideros caffer C	Hipposideridae	3	0
	Hipposideros caffer D	Hipposideridae	0	0
	Hipposideros jonesi	Hipposideridae	0	0
	Lissonycteris angolensis	Pteropodidae	0	0
	Macronycteris gigas	Hipposideridae	0	0
	Nycteris macrotis	Nycteridae	1	0
	Rhinolophus landeri	Rhinolophidae	0	0
	Rousettus aegyptiacus	Pteropodidae	0	0
Mar-Apr 2012	Coleura afra	Emballonuridae	1	0
	Hipposideros abae	Hipposideridae	3	0
	Hipposideros caffer B	Hipposideridae	0	0
	Hipposideros caffer C	Hipposideridae	1	0
	Hipposideros caffer D	Hipposideridae	1	0
	Hipposideros jonesi	Hipposideridae	0	0
	Lissonycteris angolensis	Pteropodidae	0	0
	Macronycteris gigas	Hipposideridae	0	0
	Nycteris macrotis	Nycteridae	0	0
	Rhinolophus landeri	Rhinolophidae	0	0
	Rousettus aegyptiacus	Pteropodidae	0	0
May-Jun 2012	Coleura afra	Emballonuridae	2	0
	Hipposideros abae	Hipposideridae	6	0
	Hipposideros caffer B	Hipposideridae	5	4
	Hipposideros caffer C	Hipposideridae	1	0
	Hipposideros caffer D	Hipposideridae	4	3
	Hipposideros jonesi	Hipposideridae	0	0
	Lissonycteris angolensis	Pteropodidae	0	0
	Macronycteris gigas	Hipposideridae	0	0
	Nycteris macrotis	Nycteridae	1	0
	Rhinolophus landeri	Rhinolophidae	0	0
	Rousettus aegyptiacus	Pteropodidae	0	0
Jul-Aug 2012	Coleura afra	Emballonuridae	1	0
	Hipposideros abae	Hipposideridae	1	0
	Hipposideros caffer B	Hipposideridae	2	1
	Hipposideros caffer C	Hipposideridae	14	5
	Hipposideros caffer D	Hipposideridae	2	1
	Hipposideros jonesi	Hipposideridae	0	0
	Lissonycteris angolensis	Pteropodidae	0	0
	Macronycteris gigas	Hipposideridae	0	0
	Nycteris macrotis	Nycteridae	3	0
	Rhinolophus landeri	Rhinolophidae	0	0
	Rousettus aegyptiacus	Pteropodidae	0	0
B) Buoyem 2
Sep-Oct 2010	Coleura afra	Emballonuridae	16	0
	Hipposideros abae	Hipposideridae	87	1
	Hipposideros caffer B	Hipposideridae	14	1
	Hipposideros caffer C	Hipposideridae	0	0
	Hipposideros caffer D	Hipposideridae	33	2
	Hipposideros jonesi	Hipposideridae	0	0
	Lissonycteris angolensis	Pteropodidae	5	1
	Macronycteris gigas	Hipposideridae	6	0
	Nycteris macrotis	Nycteridae	1	0
	Rhinolophus landeri	Rhinolophidae	0	0
	Rousettus aegyptiacus	Pteropodidae	0	0
Nov-Dec 2010	NA	NA	NA	NA
Jan-Feb 2011	NA	NA	NA	NA
Mar-Apr 2011	Coleura afra	Emballonuridae	15	0
	Hipposideros abae	Hipposideridae	16	0
	Hipposideros caffer B	Hipposideridae	6	0
	Hipposideros caffer C	Hipposideridae	0	0
	Hipposideros caffer D	Hipposideridae	8	0
	Hipposideros jonesi	Hipposideridae	0	0
	Lissonycteris angolensis	Pteropodidae	1	0
	Macronycteris gigas	Hipposideridae	2	1
	Nycteris macrotis	Nycteridae	0	0
	Rhinolophus landeri	Rhinolophidae	0	0
	Rousettus aegyptiacus	Pteropodidae	0	0
May-Jun 2011	Coleura afra	Emballonuridae	0	0
	Hipposideros abae	Hipposideridae	29	3
	Hipposideros caffer B	Hipposideridae	5	1
	Hipposideros caffer C	Hipposideridae	1	0
	Hipposideros caffer D	Hipposideridae	11	4
	Hipposideros jonesi	Hipposideridae	0	0
	Lissonycteris angolensis	Pteropodidae	0	0
	Macronycteris gigas	Hipposideridae	1	0
	Nycteris macrotis	Nycteridae	0	0
	Rhinolophus landeri	Rhinolophidae	0	0
	Rousettus aegyptiacus	Pteropodidae	0	0
Jul-Aug 2011	Coleura afra	Emballonuridae	13	1
	Hipposideros abae	Hipposideridae	11	0
	Hipposideros caffer B	Hipposideridae	10	1
	Hipposideros caffer C	Hipposideridae	1	1
	Hipposideros caffer D	Hipposideridae	37	1
	Hipposideros jonesi	Hipposideridae	0	0
	Lissonycteris angolensis	Pteropodidae	0	0
	Macronycteris gigas	Hipposideridae	0	0
	Nycteris macrotis	Nycteridae	0	0
	Rhinolophus landeri	Rhinolophidae	0	0
	Rousettus aegyptiacus	Pteropodidae	0	0
Sep-Oct 2011	Coleura afra	Emballonuridae	0	0
	Hipposideros abae	Hipposideridae	12	2
	Hipposideros caffer B	Hipposideridae	0	0
	Hipposideros caffer C	Hipposideridae	0	0
	Hipposideros caffer D	Hipposideridae	4	0
	Hipposideros jonesi	Hipposideridae	0	0
	Lissonycteris angolensis	Pteropodidae	0	0
	Macronycteris gigas	Hipposideridae	1	1
	Nycteris macrotis	Nycteridae	0	0
	Rhinolophus landeri	Rhinolophidae	0	0
	Rousettus aegyptiacus	Pteropodidae	0	0
Nov-Dec 2011	Coleura afra	Emballonuridae	0	0
	Hipposideros abae	Hipposideridae	13	0
	Hipposideros caffer B	Hipposideridae	0	0
	Hipposideros caffer C	Hipposideridae	0	0
	Hipposideros caffer D	Hipposideridae	4	0
	Hipposideros jonesi	Hipposideridae	0	0
	Lissonycteris angolensis	Pteropodidae	0	0
	Macronycteris gigas	Hipposideridae	0	0
	Nycteris macrotis	Nycteridae	0	0
	Rhinolophus landeri	Rhinolophidae	0	0
	Rousettus aegyptiacus	Pteropodidae	0	0
Jan-Feb 2012	Coleura afra	Emballonuridae	5	0
	Hipposideros abae	Hipposideridae	8	0
	Hipposideros caffer B	Hipposideridae	21	0
	Hipposideros caffer C	Hipposideridae	0	0
	Hipposideros caffer D	Hipposideridae	4	0
	Hipposideros jonesi	Hipposideridae	0	0
	Lissonycteris angolensis	Pteropodidae	0	0
	Macronycteris gigas	Hipposideridae	0	0
	Nycteris macrotis	Nycteridae	3	0
	Rhinolophus landeri	Rhinolophidae	0	0
	Rousettus aegyptiacus	Pteropodidae	0	0
Mar-Apr 2012	Coleura afra	Emballonuridae	11	0
	Hipposideros abae	Hipposideridae	15	0
	Hipposideros caffer B	Hipposideridae	12	0
	Hipposideros caffer C	Hipposideridae	0	0
	Hipposideros caffer D	Hipposideridae	5	0
	Hipposideros jonesi	Hipposideridae	0	0
	Lissonycteris angolensis	Pteropodidae	1	0
	Macronycteris gigas	Hipposideridae	1	0
	Nycteris macrotis	Nycteridae	1	0
	Rhinolophus landeri	Rhinolophidae	0	0
	Rousettus aegyptiacus	Pteropodidae	0	0
May-Jun 2012	Coleura afra	Emballonuridae	12	6
	Hipposideros abae	Hipposideridae	3	0
	Hipposideros caffer B	Hipposideridae	3	3
	Hipposideros caffer C	Hipposideridae	0	0
	Hipposideros caffer D	Hipposideridae	5	3
	Hipposideros jonesi	Hipposideridae	0	0
	Lissonycteris angolensis	Pteropodidae	0	0
	Macronycteris gigas	Hipposideridae	1	0
	Nycteris macrotis	Nycteridae	1	0
	Rhinolophus landeri	Rhinolophidae	0	0
	Rousettus aegyptiacus	Pteropodidae	0	0
Jul-Aug 2012	Coleura afra	Emballonuridae	10	0
	Hipposideros abae	Hipposideridae	5	2
	Hipposideros caffer B	Hipposideridae	9	3
	Hipposideros caffer C	Hipposideridae	0	0
	Hipposideros caffer D	Hipposideridae	8	4
	Hipposideros jonesi	Hipposideridae	0	0
	Lissonycteris angolensis	Pteropodidae	0	0
	Macronycteris gigas	Hipposideridae	0	0
	Nycteris macrotis	Nycteridae	0	0
	Rhinolophus landeri	Rhinolophidae	0	0
	Rousettus aegyptiacus	Pteropodidae	0	0
C) Forikrom
Sep-Oct 2010	Coleura afra	Emballonuridae	14	0
	Hipposideros abae	Hipposideridae	8	0
	Hipposideros caffer B	Hipposideridae	0	0
	Hipposideros caffer C	Hipposideridae	0	0
	Hipposideros caffer D	Hipposideridae	0	0
	Hipposideros jonesi	Hipposideridae	0	0
	Lissonycteris angolensis	Pteropodidae	5	1
	Macronycteris gigas	Hipposideridae	0	0
	Nycteris macrotis	Nycteridae	19	3
	Rhinolophus landeri	Rhinolophidae	5	1
	Rousettus aegyptiacus	Pteropodidae	0	0
Nov-Dec 2010	NA	NA	NA	NA
Jan-Feb 2011	Coleura afra	Emballonuridae	8	1
	Hipposideros abae	Hipposideridae	11	0
	Hipposideros caffer B	Hipposideridae	4	0
	Hipposideros caffer C	Hipposideridae	3	0
	Hipposideros caffer D	Hipposideridae	0	0
	Hipposideros jonesi	Hipposideridae	0	0
	Lissonycteris angolensis	Pteropodidae	4	3
	Macronycteris gigas	Hipposideridae	0	0
	Nycteris macrotis	Nycteridae	8	0
	Rhinolophus landeri	Rhinolophidae	0	0
	Rousettus aegyptiacus	Pteropodidae	0	0
Mar-Apr 2011	Coleura afra	Emballonuridae	3	0
	Hipposideros abae	Hipposideridae	13	0
	Hipposideros caffer B	Hipposideridae	1	0
	Hipposideros caffer C	Hipposideridae	0	0
	Hipposideros caffer D	Hipposideridae	23	0
	Hipposideros jonesi	Hipposideridae	0	0
	Lissonycteris angolensis	Pteropodidae	2	0
	Macronycteris gigas	Hipposideridae	1	0
	Nycteris macrotis	Nycteridae	15	2
	Rhinolophus landeri	Rhinolophidae	2	0
	Rousettus aegyptiacus	Pteropodidae	0	0
May-Jun 2011	Coleura afra	Emballonuridae	0	0
	Hipposideros abae	Hipposideridae	17	3
	Hipposideros caffer B	Hipposideridae	6	0
	Hipposideros caffer C	Hipposideridae	2	1
	Hipposideros caffer D	Hipposideridae	45	18
	Hipposideros jonesi	Hipposideridae	0	0
	Lissonycteris angolensis	Pteropodidae	0	0
	Macronycteris gigas	Hipposideridae	2	0
	Nycteris macrotis	Nycteridae	5	1
	Rhinolophus landeri	Rhinolophidae	2	1
	Rousettus aegyptiacus	Pteropodidae	0	0
Jul-Aug 2011	Coleura afra	Emballonuridae	3	0
	Hipposideros abae	Hipposideridae	7	1
	Hipposideros caffer B	Hipposideridae	0	0
	Hipposideros caffer C	Hipposideridae	0	0
	Hipposideros caffer D	Hipposideridae	33	12
	Hipposideros jonesi	Hipposideridae	0	0
	Lissonycteris angolensis	Pteropodidae	1	1
	Macronycteris gigas	Hipposideridae	1	1
	Nycteris macrotis	Nycteridae	9	0
	Rhinolophus landeri	Rhinolophidae	0	0
	Rousettus aegyptiacus	Pteropodidae	0	0
Sep-Oct 2011	Coleura afra	Emballonuridae	0	0
	Hipposideros abae	Hipposideridae	2	0
	Hipposideros caffer B	Hipposideridae	0	0
	Hipposideros caffer C	Hipposideridae	0	0
	Hipposideros caffer D	Hipposideridae	8	0
	Hipposideros jonesi	Hipposideridae	0	0
	Lissonycteris angolensis	Pteropodidae	0	0
	Macronycteris gigas	Hipposideridae	1	0
	Nycteris macrotis	Nycteridae	0	0
	Rhinolophus landeri	Rhinolophidae	0	0
	Rousettus aegyptiacus	Pteropodidae	0	0
Nov-Dec 2011	Coleura afra	Emballonuridae	0	0
	Hipposideros abae	Hipposideridae	12	2
	Hipposideros caffer B	Hipposideridae	0	0
	Hipposideros caffer C	Hipposideridae	0	0
	Hipposideros caffer D	Hipposideridae	2	0
	Hipposideros jonesi	Hipposideridae	0	0
	Lissonycteris angolensis	Pteropodidae	0	0
	Macronycteris gigas	Hipposideridae	0	0
	Nycteris macrotis	Nycteridae	0	0
	Rhinolophus landeri	Rhinolophidae	0	0
	Rousettus aegyptiacus	Pteropodidae	0	0
Jan-Feb 2012	Coleura afra	Emballonuridae	3	0
	Hipposideros abae	Hipposideridae	3	0
	Hipposideros caffer B	Hipposideridae	1	0
	Hipposideros caffer C	Hipposideridae	0	0
	Hipposideros caffer D	Hipposideridae	12	0
	Hipposideros jonesi	Hipposideridae	0	0
	Lissonycteris angolensis	Pteropodidae	0	0
	Macronycteris gigas	Hipposideridae	0	0
	Nycteris macrotis	Nycteridae	13	0
	Rhinolophus landeri	Rhinolophidae	0	0
	Rousettus aegyptiacus	Pteropodidae	0	0
Mar-Apr 2012	Coleura afra	Emballonuridae	3	0
	Hipposideros abae	Hipposideridae	2	0
	Hipposideros caffer B	Hipposideridae	0	0
	Hipposideros caffer C	Hipposideridae	0	0
	Hipposideros caffer D	Hipposideridae	2	0
	Hipposideros jonesi	Hipposideridae	0	0
	Lissonycteris angolensis	Pteropodidae	0	0
	Macronycteris gigas	Hipposideridae	0	0
	Nycteris macrotis	Nycteridae	7	0
	Rhinolophus landeri	Rhinolophidae	1	0
	Rousettus aegyptiacus	Pteropodidae	0	0
May-Jun 2012	Coleura afra	Emballonuridae	9	0
	Hipposideros abae	Hipposideridae	2	0
	Hipposideros caffer B	Hipposideridae	0	0
	Hipposideros caffer C	Hipposideridae	0	0
	Hipposideros caffer D	Hipposideridae	1	0
	Hipposideros jonesi	Hipposideridae	0	0
	Lissonycteris angolensis	Pteropodidae	0	0
	Macronycteris gigas	Hipposideridae	1	0
	Nycteris macrotis	Nycteridae	2	0
	Rhinolophus landeri	Rhinolophidae	0	0
	Rousettus aegyptiacus	Pteropodidae	0	0
Jul-Aug 2012	Coleura afra	Emballonuridae	2	0
	Hipposideros abae	Hipposideridae	1	1
	Hipposideros caffer B	Hipposideridae	0	0
	Hipposideros caffer C	Hipposideridae	0	0
	Hipposideros caffer D	Hipposideridae	16	2
	Hipposideros jonesi	Hipposideridae	0	0
	Lissonycteris angolensis	Pteropodidae	0	0
	Macronycteris gigas	Hipposideridae	2	1
	Nycteris macrotis	Nycteridae	4	0
	Rhinolophus landeri	Rhinolophidae	0	0
	Rousettus aegyptiacus	Pteropodidae	0	0
D) Kwamang 1
Sep-Oct 2010	Coleura afra	Emballonuridae	0	0
	Hipposideros abae	Hipposideridae	9	0
	Hipposideros caffer B	Hipposideridae	0	0
	Hipposideros caffer C	Hipposideridae	0	0
	Hipposideros caffer D	Hipposideridae	13	1
	Hipposideros jonesi	Hipposideridae	4	0
	Lissonycteris angolensis	Pteropodidae	0	0
	Macronycteris gigas	Hipposideridae	1	0
	Nycteris macrotis	Nycteridae	2	0
	Rhinolophus landeri	Rhinolophidae	2	1
	Rousettus aegyptiacus	Pteropodidae	0	0
Nov-Dec 2010	Coleura afra	Emballonuridae	0	0
	Hipposideros abae	Hipposideridae	13	1
	Hipposideros caffer B	Hipposideridae	0	0
	Hipposideros caffer C	Hipposideridae	0	0
	Hipposideros caffer D	Hipposideridae	41	1
	Hipposideros jonesi	Hipposideridae	1	0
	Lissonycteris angolensis	Pteropodidae	0	0
	Macronycteris gigas	Hipposideridae	2	1
	Nycteris macrotis	Nycteridae	3	0
	Rhinolophus landeri	Rhinolophidae	0	0
	Rousettus aegyptiacus	Pteropodidae	0	0
Jan-Feb 2011	Coleura afra	Emballonuridae	0	0
	Hipposideros abae	Hipposideridae	64	0
	Hipposideros caffer B	Hipposideridae	0	0
	Hipposideros caffer C	Hipposideridae	0	0
	Hipposideros caffer D	Hipposideridae	76	0
	Hipposideros jonesi	Hipposideridae	12	0
	Lissonycteris angolensis	Pteropodidae	0	0
	Macronycteris gigas	Hipposideridae	0	0
	Nycteris macrotis	Nycteridae	0	0
	Rhinolophus landeri	Rhinolophidae	0	0
	Rousettus aegyptiacus	Pteropodidae	0	0
Mar-Apr 2011	Coleura afra	Emballonuridae	0	0
	Hipposideros abae	Hipposideridae	54	1
	Hipposideros caffer B	Hipposideridae	0	0
	Hipposideros caffer C	Hipposideridae	0	0
	Hipposideros caffer D	Hipposideridae	36	0
	Hipposideros jonesi	Hipposideridae	1	0
	Lissonycteris angolensis	Pteropodidae	0	0
	Macronycteris gigas	Hipposideridae	4	2
	Nycteris macrotis	Nycteridae	0	0
	Rhinolophus landeri	Rhinolophidae	0	0
	Rousettus aegyptiacus	Pteropodidae	0	0
May-Jun 2011	Coleura afra	Emballonuridae	0	0
	Hipposideros abae	Hipposideridae	25	24
	Hipposideros caffer B	Hipposideridae	0	0
	Hipposideros caffer C	Hipposideridae	0	0
	Hipposideros caffer D	Hipposideridae	49	25
	Hipposideros jonesi	Hipposideridae	2	0
	Lissonycteris angolensis	Pteropodidae	0	0
	Macronycteris gigas	Hipposideridae	0	0
	Nycteris macrotis	Nycteridae	1	1
	Rhinolophus landeri	Rhinolophidae	0	0
	Rousettus aegyptiacus	Pteropodidae	0	0
Jul-Aug 2011	Coleura afra	Emballonuridae	0	0
	Hipposideros abae	Hipposideridae	10	4
	Hipposideros caffer B	Hipposideridae	0	0
	Hipposideros caffer C	Hipposideridae	1	1
	Hipposideros caffer D	Hipposideridae	21	10
	Hipposideros jonesi	Hipposideridae	1	1
	Lissonycteris angolensis	Pteropodidae	0	0
	Macronycteris gigas	Hipposideridae	0	0
	Nycteris macrotis	Nycteridae	1	0
	Rhinolophus landeri	Rhinolophidae	0	0
	Rousettus aegyptiacus	Pteropodidae	0	0
Sep-Oct 2011	Coleura afra	Emballonuridae	0	0
	Hipposideros abae	Hipposideridae	26	4
	Hipposideros caffer B	Hipposideridae	0	0
	Hipposideros caffer C	Hipposideridae	0	0
	Hipposideros caffer D	Hipposideridae	9	0
	Hipposideros jonesi	Hipposideridae	12	1
	Lissonycteris angolensis	Pteropodidae	0	0
	Macronycteris gigas	Hipposideridae	3	2
	Nycteris macrotis	Nycteridae	0	0
	Rhinolophus landeri	Rhinolophidae	0	0
	Rousettus aegyptiacus	Pteropodidae	0	0
Nov-Dec 2011	Coleura afra	Emballonuridae	0	0
	Hipposideros abae	Hipposideridae	3	0
	Hipposideros caffer B	Hipposideridae	0	0
	Hipposideros caffer C	Hipposideridae	0	0
	Hipposideros caffer D	Hipposideridae	18	0
	Hipposideros jonesi	Hipposideridae	0	0
	Lissonycteris angolensis	Pteropodidae	0	0
	Macronycteris gigas	Hipposideridae	0	0
	Nycteris macrotis	Nycteridae	0	0
	Rhinolophus landeri	Rhinolophidae	0	0
	Rousettus aegyptiacus	Pteropodidae	0	0
Jan-Feb 2012	Coleura afra	Emballonuridae	0	0
	Hipposideros abae	Hipposideridae	31	0
	Hipposideros caffer B	Hipposideridae	0	0
	Hipposideros caffer C	Hipposideridae	1	0
	Hipposideros caffer D	Hipposideridae	9	0
	Hipposideros jonesi	Hipposideridae	0	0
	Lissonycteris angolensis	Pteropodidae	0	0
	Macronycteris gigas	Hipposideridae	0	0
	Nycteris macrotis	Nycteridae	0	0
	Rhinolophus landeri	Rhinolophidae	0	0
	Rousettus aegyptiacus	Pteropodidae	0	0
Mar-Apr 2012	Coleura afra	Emballonuridae	0	0
	Hipposideros abae	Hipposideridae	15	0
	Hipposideros caffer B	Hipposideridae	0	0
	Hipposideros caffer C	Hipposideridae	0	0
	Hipposideros caffer D	Hipposideridae	10	0
	Hipposideros jonesi	Hipposideridae	0	0
	Lissonycteris angolensis	Pteropodidae	0	0
	Macronycteris gigas	Hipposideridae	0	0
	Nycteris macrotis	Nycteridae	1	0
	Rhinolophus landeri	Rhinolophidae	0	0
	Rousettus aegyptiacus	Pteropodidae	0	0
May-Jun 2012	Coleura afra	Emballonuridae	0	0
	Hipposideros abae	Hipposideridae	8	1
	Hipposideros caffer B	Hipposideridae	0	0
	Hipposideros caffer C	Hipposideridae	1	1
	Hipposideros caffer D	Hipposideridae	7	2
	Hipposideros jonesi	Hipposideridae	0	0
	Lissonycteris angolensis	Pteropodidae	0	0
	Macronycteris gigas	Hipposideridae	0	0
	Nycteris macrotis	Nycteridae	0	0
	Rhinolophus landeri	Rhinolophidae	0	0
	Rousettus aegyptiacus	Pteropodidae	0	0
Jul-Aug 2012	Coleura afra	Emballonuridae	0	0
	Hipposideros abae	Hipposideridae	10	0
	Hipposideros caffer B	Hipposideridae	0	0
	Hipposideros caffer C	Hipposideridae	0	0
	Hipposideros caffer D	Hipposideridae	17	0
	Hipposideros jonesi	Hipposideridae	0	0
	Lissonycteris angolensis	Pteropodidae	0	0
	Macronycteris gigas	Hipposideridae	1	0
	Nycteris macrotis	Nycteridae	2	0
	Rhinolophus landeri	Rhinolophidae	0	0
	Rousettus aegyptiacus	Pteropodidae	0	0
E) Kwamang 2
Sep-Oct 2010	Coleura afra	Emballonuridae	0	0
	Hipposideros abae	Hipposideridae	9	2
	Hipposideros caffer B	Hipposideridae	0	0
	Hipposideros caffer C	Hipposideridae	0	0
	Hipposideros caffer D	Hipposideridae	6	2
	Hipposideros jonesi	Hipposideridae	1	0
	Lissonycteris angolensis	Pteropodidae	0	0
	Macronycteris gigas	Hipposideridae	3	2
	Nycteris macrotis	Nycteridae	23	5
	Rhinolophus landeri	Rhinolophidae	0	0
	Rousettus aegyptiacus	Pteropodidae	0	0
Nov-Dec 2010	Coleura afra	Emballonuridae	0	0
	Hipposideros abae	Hipposideridae	5	0
	Hipposideros caffer B	Hipposideridae	0	0
	Hipposideros caffer C	Hipposideridae	0	0
	Hipposideros caffer D	Hipposideridae	5	0
	Hipposideros jonesi	Hipposideridae	0	0
	Lissonycteris angolensis	Pteropodidae	0	0
	Macronycteris gigas	Hipposideridae	1	0
	Nycteris macrotis	Nycteridae	18	1
	Rhinolophus landeri	Rhinolophidae	0	0
	Rousettus aegyptiacus	Pteropodidae	0	0
Jan-Feb 2011	Coleura afra	Emballonuridae	0	0
	Hipposideros abae	Hipposideridae	17	0
	Hipposideros caffer B	Hipposideridae	0	0
	Hipposideros caffer C	Hipposideridae	0	0
	Hipposideros caffer D	Hipposideridae	51	0
	Hipposideros jonesi	Hipposideridae	0	0
	Lissonycteris angolensis	Pteropodidae	0	0
	Macronycteris gigas	Hipposideridae	0	0
	Nycteris macrotis	Nycteridae	28	0
	Rhinolophus landeri	Rhinolophidae	0	0
	Rousettus aegyptiacus	Pteropodidae	0	0
Mar-Apr 2011	Coleura afra	Emballonuridae	0	0
	Hipposideros abae	Hipposideridae	21	1
	Hipposideros caffer B	Hipposideridae	0	0
	Hipposideros caffer C	Hipposideridae	0	0
	Hipposideros caffer D	Hipposideridae	40	5
	Hipposideros jonesi	Hipposideridae	0	0
	Lissonycteris angolensis	Pteropodidae	0	0
	Macronycteris gigas	Hipposideridae	2	0
	Nycteris macrotis	Nycteridae	31	5
	Rhinolophus landeri	Rhinolophidae	1	0
	Rousettus aegyptiacus	Pteropodidae	0	0
May-Jun 2011	Coleura afra	Emballonuridae	0	0
	Hipposideros abae	Hipposideridae	25	11
	Hipposideros caffer B	Hipposideridae	0	0
	Hipposideros caffer C	Hipposideridae	1	1
	Hipposideros caffer D	Hipposideridae	119	69
	Hipposideros jonesi	Hipposideridae	0	0
	Lissonycteris angolensis	Pteropodidae	0	0
	Macronycteris gigas	Hipposideridae	3	0
	Nycteris macrotis	Nycteridae	1	0
	Rhinolophus landeri	Rhinolophidae	1	1
	Rousettus aegyptiacus	Pteropodidae	0	0
Jul-Aug 2011	Coleura afra	Emballonuridae	0	0
	Hipposideros abae	Hipposideridae	13	1
	Hipposideros caffer B	Hipposideridae	0	0
	Hipposideros caffer C	Hipposideridae	0	0
	Hipposideros caffer D	Hipposideridae	40	22
	Hipposideros jonesi	Hipposideridae	3	3
	Lissonycteris angolensis	Pteropodidae	0	0
	Macronycteris gigas	Hipposideridae	0	0
	Nycteris macrotis	Nycteridae	4	1
	Rhinolophus landeri	Rhinolophidae	0	0
	Rousettus aegyptiacus	Pteropodidae	0	0
Sep-Oct 2011	Coleura afra	Emballonuridae	0	0
	Hipposideros abae	Hipposideridae	13	2
	Hipposideros caffer B	Hipposideridae	0	0
	Hipposideros caffer C	Hipposideridae	1	0
	Hipposideros caffer D	Hipposideridae	17	2
	Hipposideros jonesi	Hipposideridae	0	0
	Lissonycteris angolensis	Pteropodidae	0	0
	Macronycteris gigas	Hipposideridae	3	2
	Nycteris macrotis	Nycteridae	0	0
	Rhinolophus landeri	Rhinolophidae	0	0
	Rousettus aegyptiacus	Pteropodidae	0	0
Nov-Dec 2011	Coleura afra	Emballonuridae	0	0
	Hipposideros abae	Hipposideridae	3	0
	Hipposideros caffer B	Hipposideridae	0	0
	Hipposideros caffer C	Hipposideridae	0	0
	Hipposideros caffer D	Hipposideridae	5	0
	Hipposideros jonesi	Hipposideridae	0	0
	Lissonycteris angolensis	Pteropodidae	0	0
	Macronycteris gigas	Hipposideridae	0	0
	Nycteris macrotis	Nycteridae	0	0
	Rhinolophus landeri	Rhinolophidae	0	0
	Rousettus aegyptiacus	Pteropodidae	0	0
Jan-Feb 2012	Coleura afra	Emballonuridae	0	0
	Hipposideros abae	Hipposideridae	13	0
	Hipposideros caffer B	Hipposideridae	0	0
	Hipposideros caffer C	Hipposideridae	1	0
	Hipposideros caffer D	Hipposideridae	6	0
	Hipposideros jonesi	Hipposideridae	0	0
	Lissonycteris angolensis	Pteropodidae	0	0
	Macronycteris gigas	Hipposideridae	0	0
	Nycteris macrotis	Nycteridae	6	0
	Rhinolophus landeri	Rhinolophidae	1	0
	Rousettus aegyptiacus	Pteropodidae	0	0
Mar-Apr 2012	Coleura afra	Emballonuridae	0	0
	Hipposideros abae	Hipposideridae	8	0
	Hipposideros caffer B	Hipposideridae	0	0
	Hipposideros caffer C	Hipposideridae	0	0
	Hipposideros caffer D	Hipposideridae	10	0
	Hipposideros jonesi	Hipposideridae	0	0
	Lissonycteris angolensis	Pteropodidae	0	0
	Macronycteris gigas	Hipposideridae	1	0
	Nycteris macrotis	Nycteridae	5	0
	Rhinolophus landeri	Rhinolophidae	0	0
	Rousettus aegyptiacus	Pteropodidae	0	0
May-Jun 2012	Coleura afra	Emballonuridae	0	0
	Hipposideros abae	Hipposideridae	5	3
	Hipposideros caffer B	Hipposideridae	0	0
	Hipposideros caffer C	Hipposideridae	0	0
	Hipposideros caffer D	Hipposideridae	10	9
	Hipposideros jonesi	Hipposideridae	1	1
	Lissonycteris angolensis	Pteropodidae	0	0
	Macronycteris gigas	Hipposideridae	0	0
	Nycteris macrotis	Nycteridae	0	0
	Rhinolophus landeri	Rhinolophidae	0	0
	Rousettus aegyptiacus	Pteropodidae	0	0
Jul-Aug 2012	Coleura afra	Emballonuridae	0	0
	Hipposideros abae	Hipposideridae	5	1
	Hipposideros caffer B	Hipposideridae	0	0
	Hipposideros caffer C	Hipposideridae	2	1
	Hipposideros caffer D	Hipposideridae	13	0
	Hipposideros jonesi	Hipposideridae	0	0
	Lissonycteris angolensis	Pteropodidae	0	0
	Macronycteris gigas	Hipposideridae	0	0
	Nycteris macrotis	Nycteridae	0	0
	Rhinolophus landeri	Rhinolophidae	0	0
	Rousettus aegyptiacus	Pteropodidae	0	0
