# Supplementary material for: Bat species assemblage predicts coronavirus prevalence
Source: Nat Commun. 2024 Apr 4;15:2887. doi: 10.1038/s41467-024-46979-1 (PMC10994947; doi:10.1038/s41467-024-46979-1)
Supplement: Supplementary file 5 — Supplementary Data 2 [file 41467_2024_46979_MOESM5_ESM.xlsx]

## Sheet: Tabelle1
Supplementary Data 2. Diversity indices per sampling site and period.
Sampling Period	Shannon	Simpson	Richness
A) Buoyem 1
Sep-Oct 2010	1.01	2.6	3
Nov-Dec 2010	NA	NA	NA
Jan-Feb 2011	NA	NA	NA
Mar-Apr 2011	1.16	2.49	5
May-Jun 2011	1.2	2.83	5
Jul-Aug 2011	0.91	1.96	4
Sep-Oct 2011	0.64	1.8	2
Nov-Dec 2011	0.79	1.65	4
Jan-Feb 2012	1.23	3.07	4
Mar-Apr 2012	1.24	3	4
May-Jun 2012	1.59	4.35	6
Jul-Aug 2012	1.27	2.46	6
mean (+/- SD)	1.10 (0.27)	2.62 (0.78)	4.30 (1.25)
B) Buoyem 2
Sep-Oct 2010	1.36	2.86	7
Nov-Dec 2010	NA	NA	NA
Jan-Feb 2011	NA	NA	NA
Mar-Apr 2011	1.5	3.93	6
May-Jun 2011	1.04	2.23	5
Jul-Aug 2011	1.27	2.95	5
Sep-Oct 2011	0.75	1.8	3
Nov-Dec 2011	0.55	1.56	2
Jan-Feb 2012	1.34	3.03	5
Mar-Apr 2012	1.55	4.08	7
May-Jun 2012	1.44	3.31	6
Jul-Aug 2012	1.36	3.79	4
mean (+/- SD)	1.22 (0.33)	2.95 (0.87)	5.00 (1.63)
C) Forikrom
Sep-Oct 2010	1.47	3.88	5
Nov-Dec 2010	NA	NA	NA
Jan-Feb 2011	1.69	4.98	6
Mar-Apr 2011	1.56	3.82	8
May-Jun 2011	1.3	2.61	7
Jul-Aug 2011	1.17	2.37	6
Sep-Oct 2011	0.76	1.75	3
Nov-Dec 2011	0.41	1.32	2
Jan-Feb 2012	1.29	3.08	5
Mar-Apr 2012	1.4	3.36	5
May-Jun 2012	1.2	2.47	5
Jul-Aug 2012	1.11	2.22	5
mean (+/- SD)	1.22 (0.36)	2.90 (1.06)	5.27 (1.79)
D) Kwamang 1
Sep-Oct 2010	1.45	3.49	6
Nov-Dec 2010	0.92	1.93	5
Jan-Feb 2011	0.91	2.31	3
Mar-Apr 2011	0.87	2.13	4
May-Jun 2011	0.8	1.96	4
Jul-Aug 2011	0.97	2.13	5
Sep-Oct 2011	1.16	2.75	4
Nov-Dec 2011	0.41	1.32	2
Jan-Feb 2012	0.63	1.61	3
Mar-Apr 2012	0.81	2.07	3
May-Jun 2012	0.88	2.25	3
Jul-Aug 2012	0.98	2.28	4
mean (+/- SD)	0.90 (0.25)	2.19 (0.54)	3.83 (1.11)
E) Kwamang 2
Sep-Oct 2010	1.22	2.69	5
Nov-Dec 2010	1.02	2.24	4
Jan-Feb 2011	1	2.51	3
Mar-Apr 2011	1.19	3	5
May-Jun 2011	0.66	1.52	6
Jul-Aug 2011	0.93	2.01	4
Sep-Oct 2011	1.03	2.47	4
Nov-Dec 2011	0.66	1.88	2
Jan-Feb 2012	1.26	3	5
Mar-Apr 2012	1.19	3.03	4
May-Jun 2012	0.83	2.03	3
Jul-Aug 2012	0.86	2.02	3
mean (+/- SD)	0.99 (0.21)	2.37 (0.50)	4.00 (1.13)
