# Supplementary material for: Bat species assemblage predicts coronavirus prevalence
Source: Nat Commun. 2024 Apr 4;15:2887. doi: 10.1038/s41467-024-46979-1 (PMC10994947; doi:10.1038/s41467-024-46979-1)
Supplement: Supplementary file 6 — Supplementary Data 3 [file 41467_2024_46979_MOESM6_ESM.xlsx]

## Sheet: Tabelle1
Supplementary Data 3. Dredge summary for all equally competitive models (ΔAICC ≤ 2.00) predicting infection probability with either alpha-CoV 229E-like or beta-CoV 2b. Listed is model structure, Akaike's information criterion (AICC) values, the difference in AICc to other models falling within ΔAICC ≤ 2.00, and Akaike weights representing the probability that a given model is the best approximati…
	Model		AICC	ΔAICC	Weight
a) alpha-CoV 229E-like		~ Shannon + Rel. Abundance of subadults + (1|Site/Sampling time)	1734.5	0	0.495
		~ Shannon + Rel. Abundance H. abae + Rel. Abundance of subadults + (1|Site/Sampling time)	1736.5	2	0.182
		~ Shannon + Rel. Abundance of subadults + (1|Site/Sampling time)	1734.5	0	0.424
		~ Shannon + Rel. Abundance H. caffer B + Rel. Abundance of subadults + (1|Site/Sampling time)	1735.2	0.7	0.298
		~ Shannon + Rel. Abundance H. caffer C + Rel. Abundance of subadults + (1|Site/Sampling time)	1730	0	0.618
		~ Shannon + Rel. Abundance of subadults + (1|Site/Sampling time)	1734.5	0	0.478
		~ Shannon + Rel. Abundance H. caffer D + Rel. Abundance of subadults + (1|Site/Sampling time)	1736.4	1.87	0.188
		~ Shannon + Rel. Abundance of subadults + (1|Site/Sampling time)	1734.5	0	0.343
		~ Shannon + Rel. Abundance C. afra + Rel. Abundance of subadults + (1|Site/Sampling time)	1735.2	0.75	0.236
		~ Rel. Abundance C. afra + Rel. Abundance of subadults + (1|Site/Sampling time)	1736	1.46	0.166
		~ Shannon + Rel. Abundance N. macrotis + Rel. Abundance of subadults + (1|Site/Sampling time)	1730.8	0	0.335
		~ Rel. Abundance N. macrotis + Rel. Abundance of subadults + (1|Site/Sampling time)	1731.2	0.36	0.281
		~ Shannon + Rel. Abundance N. macrotis + (1|Site/Sampling time)	1732.2	1.41	0.166
		~ Rel. Abundance N. macrotis + (1|Site/Sampling time)	1732.5	1.71	0.143
		~ Simpson + Rel. Abundance of subadults + (1|Site/Sampling time)	1736.3	0	0.384
		~ Simpson + Rel. Abundance H. abae + Rel. Abundance of subadults + (1|Site/Sampling time)	1738.1	1.76	0.159
		~ Simpson + Rel. Abundance of subadults + (1|Site/Sampling time)	1736.3	0	0.367
		~ Simpson + Rel. Abundance H. caffer B + Rel. Abundance of subadults + (1|Site/Sampling time)	1737.3	1.03	0.219
		~ Simpson + Rel. Abundance H. caffer C + Rel. Abundance of subadults + (1|Site/Sampling time)	1732.8	0	0.424
		~ Rel. Abundance H. caffer C + Rel. Abundance of subadults + (1|Site/Sampling time)	1733.9	1.1	0.244
		~ Simpson + Rel. Abundance of subadults + (1|Site/Sampling time)	1736.3	0	0.377
		~ Simpson + Rel. Abundance H. caffer D + Rel. Abundance of subadults + (1|Site/Sampling time)	1738.2	1.94	0.143
		~ Rel. Abundance C. afra + Rel. Abundance of subadults + (1|Site/Sampling time)	1736	0	0.275
		~ Simpson + Rel. Abundance of subadults + (1|Site/Sampling time)	1736.3	0.34	0.232
		~ Simpson + Rel. Abundance C. afra + Rel. Abundance of subadults + (1|Site/Sampling time)	1736.8	0.81	0.183
		~ Rel. Abundance N. macrotis + Rel. Abundance of subadults + (1|Site/Sampling time)	1731.2	0	0.346
		~ Simpson + Rel. Abundance N. macrotis + Rel. Abundance of subadults + (1|Site/Sampling time)	1731.6	0.49	0.271
		~ Rel. Abundance N. macrotis + (1|Site/Sampling time)	1732.5	1.36	0.176
		~ Simpson + Rel. Abundance N. macrotis + (1|Site/Sampling time)	1732.7	1.55	0.16
		~ Species Richness + Rel. Abundance H. abae + (1|Site/Sampling time)	1736.4	0	0.434
		~ Rel. Abundance H. abae + (1|Site/Sampling time)	1738.3	1.89	0.169
		~ Species Richness + Rel. Abundance H. abae + Rel. Abundance of subadults + (1|Site/Sampling time)	1738.4	1.9	0.168
		~ Species Richness + Rel. Abundance of subadults + (1|Site/Sampling time)	1736.4	0	0.45
		~ Species Richness + Rel. Abundance H. caffer B + Rel. Abundance of subadults + (1|Site/Sampling time)	1738.1	1.66	0.196
		~ Rel. Abundance of subadults + (1|Site/Sampling time)	1738.3	1.89	0.175
		~ Species Richness + Rel. Abundance H. caffer C + Rel. Abundance of subadults + (1|Site/Sampling time)	1731.7	0	0.601
		~ Species Richness + Rel. Abundance of subadults + (1|Site/Sampling time)	1736.4	0	0.412
		~ Rel. Abundance of subadults + (1|Site/Sampling time)	1738.3	1.89	0.16
		~ Species Richness + Rel. Abundance H. caffer D + Rel. Abundance of subadults + (1|Site/Sampling time)	1738.4	1.92	0.158
		~ Species Richness + Rel. Abundance C. afra + Rel. Abundance of subadults + (1|Site/Sampling time)	1735.7	0	0.305
		~ Rel. Abundance C. afra + Rel. Abundance of subadults + (1|Site/Sampling time)	1736	0.3	0.263
		~ Species Richness + Rel. Abundance of subadults + (1|Site/Sampling time)	1736.4	0.79	0.205
		~ Rel. Abundance N. macrotis + Rel. Abundance of subadults + (1|Site/Sampling time)	1731.2	0	0.355
		~ Species Richness + Rel. Abundance N. macrotis + Rel. Abundance of subadults + (1|Site/Sampling time)	1731.3	0.19	0.323
		~ Rel. Abundance N. macrotis + (1|Site/Sampling time)	1732.5	1.36	0.18
b) beta-CoV 2b		~ Shannon + Rel. Abundance H. abae + Rel. Abundance of subadults + (1|Site/Sampling time)	2149	0	0.957
		~ Shannon + Rel. Abundance of subadults + (1|Site/Sampling time)	2156.1	0	0.683
		~ Shannon + Rel. Abundance H. caffer B + Rel. Abundance of subadults + (1|Site/Sampling time)	2157.7	1.59	0.309
		~ Shannon + Rel. Abundance of subadults + (1|Site/Sampling time)	2156.1	0	0.705
		~ Shannon + Rel. Abundance H. caffer C + Rel. Abundance of subadults + (1|Site/Sampling time)	2157.9	1.79	0.288
		~ Shannon + Rel. Abundance H. caffer D + Rel. Abundance of subadults + (1|Site/Sampling time)	2128	0	0.787
		~ Shannon + Rel. Abundance of subadults + (1|Site/Sampling time)	2156.1	0	0.724
		~ Shannon + Rel. Abundance C. afra + Rel. Abundance of subadults + (1|Site/Sampling time)	2158.1	1.98	0.269
		~ Shannon + Rel. Abundance N. macrotis + Rel. Abundance of subadults + (1|Site/Sampling time)	2152.8	0	0.829
		~ Simpson + Rel. Abundance H. abae + Rel. Abundance of subadults + (1|Site/Sampling time)	2144.5	0	0.928
		~ Simpson + Rel. Abundance of subadults + (1|Site/Sampling time)	2150.9	0	0.704
		~ Simpson + Rel. Abundance H. caffer B + Rel. Abundance of subadults + (1|Site/Sampling time)	2152.7	1.85	0.279
		~ Simpson + Rel. Abundance of subadults + (1|Site/Sampling time)	2150.9	0	0.602
		~ Simpson + Rel. Abundance H. caffer C + Rel. Abundance of subadults + (1|Site/Sampling time)	2151.8	0.9	0.383
		~ Simpson + Rel. Abundance H. caffer D + Rel. Abundance of subadults + (1|Site/Sampling time)	2123.6	0	0.848
		~ Simpson + Rel. Abundance of subadults + (1|Site/Sampling time)	2150.9	0	0.715
		~ Simpson + Rel. Abundance C. afra + Rel. Abundance of subadults + (1|Site/Sampling time)	2152.8	1.96	0.268
		~ Simpson + Rel. Abundance N. macrotis + Rel. Abundance of subadults + (1|Site/Sampling time)	2146.8	0	0.862
		~ Species Richness + Rel. Abundance H. abae + Rel. Abundance of subadults + (1|Site/Sampling time)	2169.4	0	0.544
		~ Species Richness + Rel. Abundance of subadults + (1|Site/Sampling time)	2170.2	0.85	0.356
		~ Species Richness + Rel. Abundance H. caffer B + Rel. Abundance of subadults + (1|Site/Sampling time)	2169.3	0	0.488
		~ Species Richness + Rel. Abundance of subadults + (1|Site/Sampling time)	2170.2	0.97	0.301
		~ Species Richness + Rel. Abundance of subadults + (1|Site/Sampling time)	2170.2	0	0.624
		~ Species Richness + Rel. Abundance H. caffer C + Rel. Abundance of subadults + (1|Site/Sampling time)	2172.2	1.97	0.233
		~ Rel. Abundance H. caffer D + Rel. Abundance of subadults + (1|Site/Sampling time)	2132.2	0	0.473
		~ Species Richness + Rel. Abundance H. caffer D + Rel. Abundance of subadults + (1|Site/Sampling time)	2132.6	0.39	0.389
		~ Species Richness + Rel. Abundance C. afra + Rel. Abundance of subadults + (1|Site/Sampling time)	2169.4	0	0.488
		~ Species Richness + Rel. Abundance of subadults + (1|Site/Sampling time)	2170.2	0.84	0.321
		~ Species Richness + Rel. Abundance N. macrotis + Rel. Abundance of subadults + (1|Site/Sampling time)	2163.2	0	0.495
		~ Rel. Abundance N. macrotis + Rel. Abundance of subadults + (1|Site/Sampling time)	2063.4	0.15	0.459
