# Supplementary material for: Bat species assemblage predicts coronavirus prevalence
Source: Nat Commun. 2024 Apr 4;15:2887. doi: 10.1038/s41467-024-46979-1 (PMC10994947; doi:10.1038/s41467-024-46979-1)
Supplement: Supplementary file 7 — Supplementary Data 4 [file 41467_2024_46979_MOESM7_ESM.xlsx]

## Sheet: Tabelle1
Supplementary Data 4. Summary table of the results from the full generalised linear mixed effect models comparing the effect of Shannon Diversity Index and the abundance of the host species Hipposideros (H.) abae, caffer B, C and D, C. afra and N. macrotis as well as subadults on coronavirus (CoV) infection probability that are not shown in Table 2 in the main text. Significant results are in bol…
	Predictors		Odds Ratios		CI	p-value	p-value adj.
a) alpha-CoV 229E-like	CoV 229E-like ~ Shannon + Rel. Abundance of H. abae + Rel. Abundance of subadults + (1|Site/Sampling time)
	(Intercept)			0.32	0.07 – 1.48	0.144
	Shannon Diversity Index			0.3	0.10 – 0.87	0.027	0.041
	Rel. Abundance of H. abae			1	0.98 – 1.02	0.917	0.917
	Rel. Abundance of subadults			1.02	1.01 – 1.03	0.027	0.034
	Random Effects
	σ2	3.29
	τ00 sample_period:site	0.75
	τ00 site	0.03
	ICC	0.19
	N sample_period	12
	N site	5
	Observations	2360
	Marginal R2 / Conditional R2	0.067 / 0.247
	CoV 229E-like ~ Shannon + Rel. Abundance of H. caffer B + Rel. Abundance of subadults + (1|Site/Sampling time)
	(Intercept)			0.39	0.12 – 1.24	0.112
	Shannon Diversity Index			0.22	0.08 – 0.65	0.006	0.028
	Rel. Abundance of H. caffer B			1.02	0.99 – 1.04	0.234	0.393
	Rel. Abundance of subadults			1.02	1.01 – 1.03	0.02	0.034
	Random Effects
	σ2	3.29
	τ00 sample_period:site	0.77
	τ00 site	0
	ICC	0.19
	N sample_period	12
	N site	5
	Observations	2360
	Marginal R2 / Conditional R2	0.075 / 0.250
	CoV 229E-like ~ Shannon + Rel. Abundance of H. caffer C + Rel. Abundance of subadults + (1|Site/Sampling time)
	(Intercept)			0.27	0.09 – 0.77	0.014
	Shannon Diversity Index			0.32	0.13 – 0.80	0.014	0.019
	Rel. Abundance of H. caffer C			1.02	1.01 – 1.03	0.007	0.042
	Rel. Abundance of subadults			1.01	1.00 – 1.03	0.028	0.034
	Random Effects
	σ2	3.29
	τ00 sample_period:site	0.61
	τ00 site	0
	ICC	0.16
	N sample_period	12
	N site	5
	Observations	2360
	Marginal R2 / Conditional R2	0.082 / 0.226
	CoV 229E-like ~ Shannon + Rel. Abundance of H. caffer D + Rel. Abundance of subadults + (1|Site/Sampling time)
	(Intercept)			0.41	0.10 – 1.67	0.212
	Shannon Diversity Index			0.26	0.09 – 0.76	0.013	0.028
	Rel. Abundance of H. caffer D			1	0.98 – 1.01	0.63	0.756
	Rel. Abundance of subadults			1.02	1.01 – 1.03	0.022	0.034
	Random Effects
	σ2	3.29
	τ00 sample_period:site	0.77
	τ00 site	0
	ICC	0.19
	N sample_period	12
	N site	5
	Observations	2360
	Marginal R2 / Conditional R2	0.066 / 0.244
	CoV 229E-like ~ Shannon + Rel. Abundance of C. afra + Rel. Abundance of subadults + (1|Site/Sampling time)
	(Intercept)			0.28	0.08 – 0.94	0.039
	Shannon Diversity Index			0.39	0.13 – 1.17	0.094	0.113
	Rel. Abundance of C. afra			0.98	0.96 – 1.01	0.262	0.393
	Rel. Abundance of subadults			1.02	1.01 – 1.03	0.027	0.034
	Random Effects
	σ2	3.29
	τ00 sample_period:site	0.7
	τ00 site	0.07
	ICC	0.19
	N sample_period	12
	N site	5
	Observations	2360
	Marginal R2 / Conditional R2	0.073 / 0.249
	CoV 229E-like ~ Shannon + Rel. Abundance of N. macrotis + Rel. Abundance of subadults + (1|Site/Sampling time)
	(Intercept)			0.28	0.09 – 0.84	0.023
	Shannon Diversity Index			0.45	0.16 – 1.23	0.118	0.118
	Rel. Abundance of N. macrotis			0.97	0.95 – 1.00	0.02	0.06
	Rel. Abundance of subadults			1.01	1.00 – 1.03	0.057	0.057
	Random Effects
	σ2	3.29
	τ00 sample_period:site	0.73
	τ00 site	0
	ICC	0.18
	N sample_period	12
	N site	5
	Observations	2360
	Marginal R2 / Conditional R2	0.097 / 0.261
b) beta-CoV 2b	CoV 2b ~ Shannon + Rel. Abundance of H. abae + Rel. Abundance of subadults + (1|Site/Sampling time)
	(Intercept)			7.51	1.85 – 30.51	0.005
	Shannon Diversity Index			0.05	0.02 – 0.14	<0.001	<0.001
	Rel. Abundance of H. abae			0.97	0.96 – 0.99	0.001	0.003
	Rel. Abundance of subadults			1.02	1.01 – 1.03	0.001	0.001
	Random Effects
	σ2	3.29
	τ00 sample_period:site	0.49
	τ00 site	0.16
	ICC	0.16
	N sample_period	12
	N site	5
	Observations	2360
	Marginal R2 / Conditional R2	0.238 / 0.363
	CoV 2b ~ Shannon + Rel. Abundance of H. caffer B + Rel. Abundance of subadults + (1|Site/Sampling time)
	(Intercept)			1.66	0.55 – 4.99	0.368
	Shannon Diversity Index			0.1	0.04 – 0.29	<0.001	<0.001
	Rel. Abundance of H. caffer B			0.99	0.97 – 1.02	0.512	0.763
	Rel. Abundance of subadults			1.02	1.01 – 1.04	<0.001	<0.001
	Random Effects
	σ2	3.29
	τ00 sample_period:site	0.72
	τ00 site	0
	ICC	0.18
	N sample_period	12
	N site	5
	Observations	2360
	Marginal R2 / Conditional R2	0.184 / 0.331
	CoV 2b ~ Shannon + Rel. Abundance of H. caffer C + Rel. Abundance of subadults + (1|Site/Sampling time)
	(Intercept)			1.88	0.65 – 5.47	0.246
	Shannon Diversity Index			0.09	0.04 – 0.23	<0.001	<0.001
	Rel. Abundance of H. caffer C			1	0.98 – 1.01	0.636	0.763
	Rel. Abundance of subadults			1.03	1.01 – 1.04	<0.001	<0.001
	Random Effects
	σ2	3.29
	τ00 sample_period:site	0.72
	τ00 site	0
	ICC	0.18
	N sample_period	12
	N site	5
	Observations	2360
	Marginal R2 / Conditional R2	0.185 / 0.332
	CoV 2b ~ Shannon + Rel. Abundance of H. caffer D + Rel. Abundance of subadults + (1|Site/Sampling time)
	(Intercept)			0.12	0.03 – 0.40	0.001
	Shannon Diversity Index			0.36	0.16 – 0.79	0.011	0.011
	Rel. Abundance of H. caffer D			1.04	1.03 – 1.06	<0.001	<0.001
	Rel. Abundance of subadults			1.01	1.00 – 1.02	0.011	0.011
	Random Effects
	σ2	3.29
	τ00 sample_period:site	0.19
	τ00 site	0.3
	ICC	0.13
	N sample_period	12
	N site	5
	Observations	2360
	Marginal R2 / Conditional R2	0.319 / 0.408
	CoV 2b ~ Shannon + Rel. Abundance of C. afra+ Rel. Abundance of subadults + (1|Site/Sampling time)
	(Intercept)			1.77	0.57 – 5.51	0.324
	Shannon Diversity Index			0.09	0.03 – 0.28	<0.001	<0.001
	Rel. Abundance of C. afra			1	0.97 – 1.02	0.865	0.866
	Rel. Abundance of subadults			1.02	1.01 – 1.04	<0.001	<0.001
	Random Effects
	σ2	3.29
	τ00 sample_period:site	0.73
	τ00 site	0
	ICC	0.18
	N sample_period	12
	N site	5
	Observations	2360
	Marginal R2 / Conditional R2	0.184 / 0.333
	CoV 2b ~ Shannon + Rel. Abundance of N. macrotis + Rel. Abundance of subadults + (1|Site/Sampling time)
	(Intercept)			1.57	0.56 – 4.42	0.395
	Shannon Diversity Index			0.13	0.05 – 0.34	<0.001	<0.001
	Rel. Abundance of N. macrotis			0.98	0.96 – 1.00	0.021	0.042
	Rel. Abundance of subadults			1.02	1.01 – 1.04	0.001	0.001
	Random Effects
	σ2	3.29
	τ00 sample_period:site	0.66
	τ00 site	0
	ICC	0.17
	N sample_period	12
	N site	5
	Observations	2360
	Marginal R2 / Conditional R2	0.201 / 0.335
