# Supplementary material for: Bat species assemblage predicts coronavirus prevalence
Source: Nat Commun. 2024 Apr 4;15:2887. doi: 10.1038/s41467-024-46979-1 (PMC10994947; doi:10.1038/s41467-024-46979-1)
Supplement: Supplementary file 8 — Supplementary Data 5 [file 41467_2024_46979_MOESM8_ESM.xlsx]

## Sheet: Tabelle1
Supplementary Data 5. Summary table of the results from the full generalised linear mixed effect models comparing the effect of Simpson Diversity Index and the abundance of the host species Hipposideros (H.) abae, caffer B, C and D, C. afra and N. macrotis as well as subadults on coronavirus (CoV) infection probability that are not shown in Table 2 in the main text. Significant results are in bol…
	Predictors		Odds Ratios		CI	p-value	p-value adj.
a) alpha-CoV 229E-like	CoV 229E-like ~ Simpson + Rel. Abundance of H. abae + Rel. Abundance of subadults + (1|Site/Sampling time)
	(Intercept)			0.2	0.05 – 0.82	0.026
	Simpson Diversity Index			0.69	0.46 – 1.04	0.078	0.117
	Rel. Abundance of H. abae			1	0.99 – 1.02	0.615	0.738
	Rel. Abundance of subadults			1.02	1.00 – 1.03	0.031	0.044
	Random Effects
	σ2	3.29
	τ00 sample_period:site	0.79
	τ00 site	0.04
	ICC	0.2
	N sample_period	12
	N site	5
	Observations	2360
	Marginal R2 / Conditional R2	0.056 / 0.246
	CoV 229E-like ~ Simpson + Rel. Abundance of H. caffer B + Rel. Abundance of subadults + (1|Site/Sampling time)
	(Intercept)			0.29	0.09 – 0.89	0.03
	Simpson Diversity Index			0.61	0.40 – 0.93	0.022	0.117
	Rel. Abundance of H. caffer B			1.01	0.99 – 1.04	0.312	0.468
	Rel. Abundance of subadults			1.02	1.00 – 1.03	0.033	0.044
	Random Effects
	σ2	3.29
	τ00 sample_period:site	0.81
	τ00 site	0
	ICC	0.2
	N sample_period	12
	N site	5
	Observations	2360
	Marginal R2 / Conditional R2	0.065 / 0.250
	CoV 229E-like ~ Simpson + Rel. Abundance of H. caffer C + Rel. Abundance of subadults + (1|Site/Sampling time)
	(Intercept)			0.19	0.07 – 0.53	0.002
	Simpson Diversity Index			0.72	0.50 – 1.04	0.077	0.117
	Rel. Abundance of H. caffer C			1.02	1.00 – 1.03	0.013	0.039
	Rel. Abundance of subadults			1.01	1.00 – 1.03	0.037	0.044
	Random Effects
	σ2	3.29
	τ00 sample_period:site	0.66
	τ00 site	0
	ICC	0.17
	N sample_period	12
	N site	5
	Observations	2360
	Marginal R2 / Conditional R2	0.070 / 0.225
	CoV 229E-like ~ Simpson + Rel. Abundance of H. caffer D + Rel. Abundance of subadults + (1|Site/Sampling time)
	(Intercept)			0.29	0.07 – 1.16	0.079
	Simpson Diversity Index			0.65	0.42 – 0.99	0.043	0.117
	Rel. Abundance of H. caffer D			1	0.98 – 1.01	0.75	0.75
	Rel. Abundance of subadults			1.02	1.00 – 1.03	0.035	0.044
	Random Effects
	σ2	3.29
	τ00 sample_period:site	0.81
	τ00 site	0
	ICC	0.2
	N sample_period	12
	N site	5
	Observations	2360
	Marginal R2 / Conditional R2	0.058 / 0.244
	CoV 229E-like ~ Simpson + Rel. Abundance of C. afra + Rel. Abundance of subadults + (1|Site/Sampling time)
	(Intercept)			0.2	0.06 – 0.63	0.006
	Simpson Diversity Index			0.78	0.50 – 1.22	0.268	0.268
	Rel. Abundance of C. afra			0.98	0.95 – 1.01	0.218	0.436
	Rel. Abundance of subadults			1.02	1.00 – 1.03	0.034	0.044
	Random Effects
	σ2	3.29
	τ00 sample_period:site	0.74
	τ00 site	0.06
	ICC	0.19
	N sample_period	12
	N site	5
	Observations	2360
	Marginal R2 / Conditional R2	0.063 / 0.246
	CoV 229E-like ~ Simpson + Rel. Abundance of N. macrotis + Rel. Abundance of subadults + (1|Site/Sampling time)
	(Intercept)			0.23	0.08 – 0.65	0.006
	Simpson Diversity Index			0.78	0.53 – 1.15	0.213	0.256
	Rel. Abundance of N. macrotis			0.97	0.95 – 0.99	0.013	0.039
	Rel. Abundance of subadults			1.01	1.00 – 1.03	0.072	0.072
	Random Effects
	σ2	3.29
	τ00 sample_period:site	0.75
	τ00 site	0
	ICC	NA
	N sample_period	12
	N site	5
	Observations	2360
	Marginal R2 / Conditional R2	0.114 / NA
b) beta-CoV 2b	CoV 2b ~ Simpson + Rel. Abundance of H. abae + Rel. Abundance of subadults + (1|Site/Sampling time)
	(Intercept)			6.75	1.82 – 25.01	0.004
	Simpson Diversity Index			0.3	0.21 – 0.44	<0.001	<0.001
	Rel. Abundance of H. abae			0.97	0.96 – 0.99	0.001	0.003
	Rel. Abundance of subadults			1.02	1.01 – 1.03	0.002	0.002
	Random Effects
	σ2	3.29
	τ00 sample_period:site	0.4
	τ00 site	0.23
	ICC	0.16
	N sample_period	12
	N site	5
	Observations	2360
	Marginal R2 / Conditional R2	0.252 / 0.372
	CoV 2b ~ Simpson + Rel. Abundance of H. caffer B + Rel. Abundance of subadults + (1|Site/Sampling time)
	(Intercept)			1.99	0.70 – 5.68	0.196
	Simpson Diversity Index			0.36	0.24 – 0.55	<0.001	<0.001
	Rel. Abundance of H. caffer B			0.99	0.97 – 1.02	0.685	0.819
	Rel. Abundance of subadults			1.02	1.01 – 1.04	0.001	0.002
	Random Effects
	σ2	3.29
	τ00 sample_period:site	0.65
	τ00 site	0
	ICC	0.17
	N sample_period	12
	N site	5
	Observations	2360
	Marginal R2 / Conditional R2	0.207 / 0.338
	CoV 2b ~ Simpson + Rel. Abundance of H. caffer C + Rel. Abundance of subadults + (1|Site/Sampling time)
	(Intercept)			2.35	0.85 – 6.48	0.1
	Simpson Diversity Index			0.34	0.24 – 0.50	<0.001	<0.001
	Rel. Abundance of H. caffer C			0.99	0.98 – 1.01	0.287	0.431
	Rel. Abundance of subadults			1.02	1.01 – 1.04	0.001	0.002
	Random Effects
	σ2	3.29
	τ00 sample_period:site	0.63
	τ00 site	0
	ICC	0.16
	N sample_period	12
	N site	5
	Observations	2360
	Marginal R2 / Conditional R2	0.213 / 0.339
	CoV 2b ~ Simpson + Rel. Abundance of H. caffer D + Rel. Abundance of subadults + (1|Site/Sampling time)
	(Intercept)			0.16	0.05 – 0.53	0.003
	Simpson Diversity Index			0.59	0.43 – 0.81	0.001	0.001
	Rel. Abundance of H. caffer D			1.04	1.03 – 1.06	<0.001	<0.001
	Rel. Abundance of subadults			1.01	1.00 – 1.02	0.015	0.015
	Random Effects
	σ2	3.29
	τ00 sample_period:site	0.17
	τ00 site	0.29
	ICC	0.12
	N sample_period	12
	N site	5
	Observations	2360
	Marginal R2 / Conditional R2	0.329 / 0.411
	CoV 2b ~ Simpson + Rel. Abundance of C. afra + Rel. Abundance of subadults + (1|Site/Sampling time)
	(Intercept)			2.21	0.75 – 6.49	0.15
	Simpson Diversity Index			0.34	0.22 – 0.52	<0.001	<0.001
	Rel. Abundance of C. afra			1	0.98 – 1.03	0.819	0.819
	Rel. Abundance of subadults			1.02	1.01 – 1.04	0.001	0.002
	Random Effects
	σ2	3.29
	τ00 sample_period:site	0.66
	τ00 site	0
	ICC	NA
	N sample_period	12
	N site	5
	Observations	2360
	Marginal R2 / Conditional R2	0.240 / NA
	CoV 2b ~ Simpson + Rel. Abundance of N. macrotis + Rel. Abundance of subadults + (1|Site/Sampling time)
	(Intercept)			1.94	0.73 – 5.14	0.181
	Simpson Diversity Index			0.4	0.28 – 0.58	<0.001	<0.001
	Rel. Abundance of N. macrotis			0.98	0.96 – 0.99	0.014	0.028
	Rel. Abundance of subadults			1.02	1.01 – 1.03	0.001	0.002
	Random Effects
	σ2	3.29
	τ00 sample_period:site	0.59
	τ00 site	0
	ICC	0.15
	N sample_period	12
	N site	5
	Observations	2360
	Marginal R2 / Conditional R2	0.229 / 0.345
