# Supplementary material for: Bat species assemblage predicts coronavirus prevalence
Source: Nat Commun. 2024 Apr 4;15:2887. doi: 10.1038/s41467-024-46979-1 (PMC10994947; doi:10.1038/s41467-024-46979-1)
Supplement: Supplementary file 9 — Supplementary Data 6 [file 41467_2024_46979_MOESM9_ESM.xlsx]

## Sheet: Tabelle1
Supplementary Data 6. Summary table of the results from the full generalised linear mixed effect models comparing the effect of Species Richness and the abundance of the host species Hipposideros (H.) abae, caffer B, C and D, C. afra and N. macrotis as well as subadults on coronavirus (CoV) infection probability that are not shown in Table 2 in the main text. Significant results are in bold and a…
	Predictors		Odds Ratios		CI	p-value	p-value adj.
a) alpha-CoV 229E-like	CoV 229E-like ~ Species Richness + Rel. Abundance of H. abae + Rel. Abundance of subadults + (1|Site/Sampling time)
	(Intercept)			0.19	0.05 – 0.75	0.018
	Species Richness			0.82	0.65 – 1.03	0.09	0.135
	Rel. Abundance of H. abae			1	0.99 – 1.02	0.747	0.747
	Rel. Abundance of subadults			1.02	1.01 – 1.04	0.007	0.016
	Random Effects
	σ2	3.29
	τ00 sample_period:site	0.81
	τ00 site	0.01
	ICC	0.2
	N sample_period	12
	N site	5
	Observations	2360
	Marginal R2 / Conditional R2	0.050 / 0.240
	CoV 229E-like ~ Species Richness + Rel. Abundance of H. caffer B + Rel. Abundance of subadults + (1|Site/Sampling time)
	(Intercept)			0.22	0.08 – 0.60	0.003
	Species Richness			0.79	0.64 – 0.98	0.034	0.117
	Rel. Abundance of H. caffer B			1.01	0.98 – 1.03	0.555	0.747
	Rel. Abundance of subadults			1.02	1.01 – 1.04	0.006	0.016
	Random Effects
	σ2	3.29
	τ00 sample_period:site	0.82
	τ00 site	0
	ICC	0.2
	N sample_period	12
	N site	5
	Observations	2360
	Marginal R2 / Conditional R2	0.053 / 0.241
	CoV 229E-like ~ Species Richness + Rel. Abundance of H. caffer C + Rel. Abundance of subadults + (1|Site/Sampling time)
	(Intercept)			0.19	0.08 – 0.47	<0.001
	Species Richness			0.82	0.67 – 0.99	0.039	0.117
	Rel. Abundance of H. caffer C			1.02	1.01 – 1.03	0.006	0.03
	Rel. Abundance of subadults			1.02	1.00 – 1.03	0.008	0.016
	Random Effects
	σ2	3.29
	τ00 sample_period:site	0.64
	τ00 site	0
	ICC	0.16
	N sample_period	12
	N site	5
	Observations	2360
	Marginal R2 / Conditional R2	0.072 / 0.223
	CoV 229E-like ~ Species Richness + Rel. Abundance of H. caffer D + Rel. Abundance of subadults + (1|Site/Sampling time)
	(Intercept)			0.18	0.05 – 0.74	0.017
	Species Richness			0.82	0.65 – 1.03	0.082	0.135
	Rel. Abundance of H. caffer D			1	0.98 – 1.03	0.727	0.747
	Rel. Abundance of subadults			1.02	1.00 – 1.04	0.041	0.041
	Random Effects
	σ2	3.29
	τ00 sample_period:site	0.78
	τ00 site	0.05
	ICC	0.2
	N sample_period	12
	N site	5
	Observations	2360
	Marginal R2 / Conditional R2	0.055 / 0.245
	CoV 229E-like ~ Species Richness + Rel. Abundance of C. afra + Rel. Abundance of subadults + (1|Site/Sampling time)
	(Intercept)			0.22	0.08 – 0.59	0.003
	Species Richness			0.85	0.69 – 1.05	0.123	0.148
	Rel. Abundance of C. afra			0.98	0.95 – 1.00	0.097	0.194
	Rel. Abundance of subadults			1.02	1.00 – 1.03	0.011	0.017
	Random Effects
	σ2	3.29
	τ00 sample_period:site	0.71
	τ00 site	0.06
	ICC	0.19
	N sample_period	12
	N site	5
	Observations	2360
	Marginal R2 / Conditional R2	0.067 / 0.244
	CoV 229E-like ~ Species Richness + Rel. Abundance of N. macrotis + Rel. Abundance of subadults + (1|Site/Sampling time)
	(Intercept)			0.22	0.09 – 0.57	0.002
	Species Richness			0.87	0.70 – 1.06	0.17	0.17
	Rel. Abundance of N. macrotis			0.97	0.95 – 0.99	0.01	0.03
	Rel. Abundance of subadults			1.02	1.00 – 1.03	0.031	0.037
	Random Effects
	σ2	3.29
	τ00 sample_period:site	0.74
	τ00 site	0
	ICC	0.18
	N sample_period	12
	N site	5
	Observations	2360
	Marginal R2 / Conditional R2	0.088 / 0.255
b) beta-CoV 2b	CoV 2b ~ Species Richness + Rel. Abundance of H. abae + Rel. Abundance of subadults + (1|Site/Sampling time)
	(Intercept)			0.95	0.24 – 3.85	0.945
	Species Richness			0.71	0.55 – 0.90	0.006	0.036
	Rel. Abundance of H. abae			0.98	0.97 – 1.00	0.081	0.106
	Rel. Abundance of subadults			1.03	1.01 – 1.04	<0.001	<0.001
	Random Effects
	σ2	3.29
	τ00 sample_period:site	0.9
	τ00 site	0.12
	ICC	0.24
	N sample_period	12
	N site	5
	Observations	2360
	Marginal R2 / Conditional R2	0.130 / 0.336
	CoV 2b ~ Species Richness + Rel. Abundance of H. caffer B + Rel. Abundance of subadults + (1|Site/Sampling time)
	(Intercept)			0.48	0.17 – 1.35	0.163
	Species Richness			0.77	0.61 – 0.97	0.027	0.042
	Rel. Abundance of H. caffer B			0.98	0.95 – 1.00	0.078	0.106
	Rel. Abundance of subadults			1.03	1.01 – 1.04	<0.001	<0.001
	Random Effects
	σ2	3.29
	τ00 sample_period:site	0.96
	τ00 site	0
	ICC	NA
	N sample_period	12
	N site	5
	Observations	2360
	Marginal R2 / Conditional R2	0.154 / NA
	CoV 2b ~ Species Richness + Rel. Abundance of H. caffer C + Rel. Abundance of subadults + (1|Site/Sampling time)
	(Intercept)			0.52	0.15 – 1.82	0.305
	Species Richness			0.73	0.56 – 0.94	0.017	0.042
	Rel. Abundance of H. caffer C			1	0.98 – 1.02	0.836	0.836
	Rel. Abundance of subadults			1.03	1.02 – 1.05	<0.001	<0.001
	Random Effects
	σ2	3.29
	τ00 sample_period:site	1.04
	τ00 site	0
	ICC	0.24
	N sample_period	12
	N site	5
	Observations	2360
	Marginal R2 / Conditional R2	0.109 / 0.324
	CoV 2b ~ Species Richness + Rel. Abundance of H. caffer D + Rel. Abundance of subadults + (1|Site/Sampling time)
	(Intercept)			0.05	0.02 – 0.14	<0.001
	Species Richness			0.9	0.77 – 1.06	0.208	0.208
	Rel. Abundance of H. caffer D			1.05	1.04 – 1.06	<0.001	<0.001
	Rel. Abundance of subadults			1.01	1.00 – 1.02	0.01	0.01
	Random Effects
	σ2	3.29
	τ00 sample_period:site	0.22
	τ00 site	0.35
	ICC	0.15
	N sample_period	12
	N site	5
	Observations	2360
	Marginal R2 / Conditional R2	0.302 / 0.405
	CoV 2b ~ Species Richness + Rel. Abundance of C. afra+ Rel. Abundance of subadults + (1|Site/Sampling time)
	(Intercept)			0.48	0.17 – 1.36	0.168
	Species Richness			0.77	0.61 – 0.97	0.028	0.042
	Rel. Abundance of C. afra			0.98	0.96 – 1.00	0.088	0.106
	Rel. Abundance of subadults			1.03	1.01 – 1.04	<0.001	<0.001
	Random Effects
	σ2	3.29
	τ00 sample_period:site	0.99
	τ00 site	0
	ICC	NA
	N sample_period	12
	N site	5
	Observations	2360
	Marginal R2 / Conditional R2	0.148 / NA
	CoV 2b ~ Species Richness + Rel. Abundance of N. macrotis+ Rel. Abundance of subadults + (1|Site/Sampling time)
	(Intercept)			0.43	0.14 – 1.35	0.15
	Species Richness			0.83	0.64 – 1.07	0.147	0.176
	Rel. Abundance of N. macrotis			0.96	0.94 – 0.99	0.004	0.012
	Rel. Abundance of subadults			1.03	1.01 – 1.04	0.001	0.001
	Random Effects
	σ2	3.29
	τ00 sample_period:site	0.83
	τ00 site	0.06
	ICC	0.21
	N sample_period	12
	N site	5
	Observations	2360
	Marginal R2 / Conditional R2	0.145 / 0.327
