# Supplementary material for: Bat species assemblage predicts coronavirus prevalence
Source: Nat Commun. 2024 Apr 4;15:2887. doi: 10.1038/s41467-024-46979-1 (PMC10994947; doi:10.1038/s41467-024-46979-1)
Supplement: Supplementary file 10 — Supplementary Data 7 [file 41467_2024_46979_MOESM10_ESM.xlsx]

## Sheet: Tabelle1
Supplementary Data 7. Summary table of the results from the model averages comparing the effect of Shannon Diversity Index and the abundance of the host species Hipposideros (H.) abae, caffer B, C and D, C. afra and N. macrotis as well as subadults on coronavirus (CoV) infection probability. Model averaging was completed for generalised linear mixed effect models falling within ΔAICC ≤ 2.0 presen…
	Predictors				Estimate		Std. Error	Adjusted SE	z value	Pr(>|z|)	p-value adj.
a) alpha-CoV 229E-like	CoV 229E-like ~ Shannon + Rel. Abundance of H. abae + Rel. Abundance of subadults + (1|Site/Sampling time)
	(Intercept)				-1.103		0.646	0.647	1.706	0.088
	Shannon Diversity Index				-1.237		0.518	0.519	2.385	0.017	0.026
	Rel. Abundance of H. abae				0		0.004	0.004	0.053	0.957	0.957
	Rel. Abundance of subadults				0.016		0.007	0.007	2.226	0.026	0.034
	CoV 229E-like ~ Shannon + Rel. Abundance of H. caffer B + Rel. Abundance of subadults + (1|Site/Sampling time)
	(Intercept)				-1.026		0.593	0.593	1.729	0.084
	Shannon Diversity Index				-1.349		0.538	0.538	2.508	0.012	0.026
	Rel. Abundance of H. caffer B				0.007		0.012	0.012	0.565	0.572	0.858
	Rel. Abundance of subadults				0.016		0.007	0.007	2.266	0.024	0.034
	CoV 229E-like ~ Shannon + Rel. Abundance of H. caffer C + Rel. Abundance of subadults + (1|Site/Sampling time)
	(Intercept)				-1.313		0.536	NA	-2.452	0.014
	Shannon Diversity Index				-1.132		0.461	NA	-2.455	0.014	0.026
	Rel. Abundance of H. caffer C				0.019		0.007	NA	2.697	0.007	0.033
	Rel. Abundance of subadults				0.014		0.007	NA	2.192	0.028	0.034
	CoV 229E-like ~ Shannon + Rel. Abundance of H. caffer D + Rel. Abundance of subadults + (1|Site/Sampling time)
	(Intercept)				-1.035		0.633	0.634	1.633	0.103
	Shannon Diversity Index				-1.269		0.516	0.516	2.458	0.014	0.026
	Rel. Abundance of H. caffer D				-0.001		0.004	0.004	0.237	0.813	0.957
	Rel. Abundance of subadults				0.016		0.007	0.007	2.242	0.025	0.034
	CoV 229E-like ~ Shannon + Rel. Abundance of C. afra + Rel. Abundance of subadults + (1|Site/Sampling time)
	(Intercept)				-1.403		0.706	0.706	1.985	0.047
	Shannon Diversity Index				-0.871		0.672	0.672	1.296	0.195	0.234
	Rel. Abundance of C. afra				-0.011		0.015	0.015	0.741	0.459	0.858
	Rel. Abundance of subadults				0.016		0.007	0.007	2.23	0.026	0.034
	CoV 229E-like ~ Shannon + Rel. Abundance of N. macrotis + Rel. Abundance of subadults + (1|Site/Sampling time)
	(Intercept)				-1.57		0.617	0.617	2.542	0.011
	Shannon Diversity Index				-0.443		0.56	0.56	0.791	0.429	0.429
	Rel. Abundance of N. macrotis				-0.033		0.013	0.013	2.545	0.011	0.033
	Rel. Abundance of subadults				0.014		0.007	0.007	1.904	0.057	0.057
b) beta-CoV 2b	CoV 2b ~ Shannon + Rel. Abundance of H. abae + Rel. Abundance of subadults + (1|Site/Sampling time)
	(Intercept)				2.016		0.715	NA	2.818	0.005
	Shannon Diversity Index				-2.912		0.5	NA	-5.822	<0.001	<0.001
	Rel. Abundance of H. abae				-0.028		0.008	NA	-3.28	0.001	0.003
	Rel. Abundance of subadults				0.02		0.006	NA	3.367	<0.001	0.001
	CoV 2b ~ Shannon + Rel. Abundance of H. caffer B + Rel. Abundance of subadults + (1|Site/Sampling time)
	(Intercept)				0.573		0.552	0.553	1.036	0.3
	Shannon Diversity Index				-2.36		0.5	0.5	4.718	<0.001	<0.001
	Rel. Abundance of H. caffer B				-0.003		0.009	0.009	0.321	0.748	0.931
	Rel. Abundance of subadults				0.025		0.007	0.007	3.641	<0.001	0.001
	CoV 2b ~ Shannon + Rel. Abundance of H. caffer C + Rel. Abundance of subadults + (1|Site/Sampling time)
	(Intercept)				0.611		0.545	0.546	1.12	0.263
	Shannon Diversity Index				-2.407		0.48	0.48	5.018	<0.001	<0.001
	Rel. Abundance of H. caffer C				-0.001		0.004	0.004	0.237	0.813	0.931
	Rel. Abundance of subadults				0.025		0.007	0.007	3.665	<0.001	0.001
	CoV 2b ~ Shannon + Rel. Abundance of H. caffer D + Rel. Abundance of subadults + (1|Site/Sampling time)
	(Intercept)				-2.154		0.633	NA	-3.402	0.001
	Shannon Diversity Index				-1.035		0.409	NA	-2.533	0.011	0.011
	Rel. Abundance of H. caffer D				0.044		0.007	NA	6.122	<0.001	<0.001
	Rel. Abundance of subadults				0.012		0.005	NA	2.543	0.011	0.01
	CoV 229E-like ~ Shannon + Rel. Abundance of C. afra + Rel. Abundance of subadults + (1|Site/Sampling time)
	(Intercept)				0.594		0.555	0.555	1.071	0.284
	Shannon Diversity Index				-2.394		0.501	0.501	4.777	<0.001	<0.001
	Rel. Abundance of C. afra				-0.001		0.006	0.006	0.087	0.931	0.931
	Rel. Abundance of subadults				0.025		0.007	0.007	3.647	<0.001	0.001
	CoV 2b ~ Shannon + Rel. Abundance of N. macrotis + Rel. Abundance of subadults + (1|Site/Sampling time)
	(Intercept)				0.45		0.528	NA	0.851	0.395
	Shannon Diversity Index				-2.025		0.487	NA	-4.155	<0.001	<0.001
	Rel. Abundance of N. macrotis				-0.025		0.011	NA	-2.316	0.021	0.042
	Rel. Abundance of subadults				0.023		0.007	NA	3.469	0.001	0.001
