# Supplementary material for: Bat species assemblage predicts coronavirus prevalence
Source: Nat Commun. 2024 Apr 4;15:2887. doi: 10.1038/s41467-024-46979-1 (PMC10994947; doi:10.1038/s41467-024-46979-1)
Supplement: Supplementary file 11 — Supplementary Data 8 [file 41467_2024_46979_MOESM11_ESM.xlsx]

## Sheet: Tabelle1
Supplementary Data 8. Summary table of the results from the model averages comparing the effect of Simpson Diversity Index and the abundance of the host species Hipposideros (H.) abae, caffer B, C and D, C. afra and N. macrotis as well as subadults on coronavirus (CoV) infection probability. Model averaging was completed for generalised linear mixed effect models falling within ΔAICC ≤ 2.0 presen…
	Predictors				Estimate		Std. Error	Adjusted SE	z value	Pr(>|z|)	p-value adj.
a) alpha-CoV 229E-like	CoV 229E-like ~ Simpson + Rel. Abundance of H. abae + Rel. Abundance of subadults + (1|Site/Sampling time)
	(Intercept)				-1.448		0.622	0.622	2.328	0.02
	Simpson Diversity Index				-0.396		0.204	0.204	1.944	0.052	0.104
	Rel. Abundance of H. abae				0.001		0.005	0.005	0.251	0.802	0.872
	Rel. Abundance of subadults				0.016		0.007	0.007	2.11	0.035	0.043
	CoV 229E-like ~ Simpson + Rel. Abundance of H. caffer B + Rel. Abundance of subadults + (1|Site/Sampling time)
	(Intercept)				-1.331		0.571	0.571	2.33	0.02
	Simpson Diversity Index				-0.441		0.212	0.212	2.081	0.037	0.104
	Rel. Abundance of H. caffer B				0.005		0.011	0.011	0.483	0.629	0.872
	Rel. Abundance of subadults				0.016		0.007	0.007	2.108	0.035	0.043
	CoV 229E-like ~ Simpson + Rel. Abundance of H. caffer C + Rel. Abundance of subadults + (1|Site/Sampling time)
	(Intercept)				-2.014		0.62	0.62	3.249	0.001
	Simpson Diversity Index				-0.209		0.217	0.217	0.962	0.336	0.478
	Rel. Abundance of H. caffer C				0.019		0.007	0.007	2.538	0.011	0.672
	Rel. Abundance of subadults				0.015		0.007	0.007	2.158	0.031	0.043
	CoV 229E-like ~ Simpson + Rel. Abundance of H. caffer D + Rel. Abundance of subadults + (1|Site/Sampling time)
	(Intercept)				-1.344		0.61	0.61	2.203	0.028
	Simpson Diversity Index				-0.414		0.204	0.205	2.026	0.043	0.104
	Rel. Abundance of H. caffer D				-0.001		0.004	0.004	0.161	0.872	0.872
	Rel. Abundance of subadults				0.016		0.007	0.007	2.094	0.036	0.043
	CoV 229E-like ~ Simpson + Rel. Abundance of C. afra + Rel. Abundance of subadults + (1|Site/Sampling time)
	(Intercept)				-1.787		0.607	0.607	2.944	0.003
	Simpson Diversity Index				-0.204		0.241	0.241	0.844	0.399	0.478
	Rel. Abundance of C. afra				-0.015		0.016	0.016	0.962	0.336	0.672
	Rel. Abundance of subadults				0.016		0.007	0.007	2.162	0.031	0.043
	CoV 229E-like ~ Simpson + Rel. Abundance of N. macrotis + Rel. Abundance of subadults + (1|Site/Sampling time)
	(Intercept)				-1.723		0.53	0.53	3.249	0.001
	Simpson Diversity Index				-0.119		0.189	0.19	0.628	0.53	0.53
	Rel. Abundance of N. macrotis				-0.035		0.013	0.013	2.717	0.007	0.04
	Rel. Abundance of subadults				0.009		0.009	0.009	1.004	0.315	0.315
b) beta-CoV 2b	CoV 2b ~ Simpson + Rel. Abundance of H. abae + Rel. Abundance of subadults + (1|Site/Sampling time)
	(Intercept)				1.909		0.669	NA	2.855	0.004
	Simpson Diversity Index				-1.196		0.194	NA	-6.174	<0.001	<0.001
	Rel. Abundance of H. abae				-0.026		0.008	NA	-3.273	0.001	0.003
	Rel. Abundance of subadults				0.017		0.006	NA	3.066	0.002	0.002
	CoV 2b ~ Shannon + Rel. Abundance of H. caffer B + Rel. Abundance of subadults + (1|Site/Sampling time)
	(Intercept)				0.732		0.522	0.522	1.402	0.161
	Simpson Diversity Index				-1.04		0.196	0.196	5.303	<0.001	<0.001
	Rel. Abundance of H. caffer B				-0.002		0.007	0.007	0.205	0.838	0.907
	Rel. Abundance of subadults				0.022		0.007	0.007	3.339	0.001	0.002
	CoV 2b ~ Shannon + Rel. Abundance of H. caffer C + Rel. Abundance of subadults + (1|Site/Sampling time)
	(Intercept)				0.789		0.52	0.52	1.518	0.129
	Simpson Diversity Index				-1.058		0.189	0.189	5.586	<0.001	<0.001
	Rel. Abundance of H. caffer C				-0.003		0.006	0.006	0.51	0.61	0.907
	Rel. Abundance of subadults				0.022		0.007	0.007	3.384	0.001	0.002
	CoV 2b ~ Simpson + Rel. Abundance of H. caffer D + Rel. Abundance of subadults + (1|Site/Sampling time)
	(Intercept)				-1.839		0.612	NA	-3.007	0.003
	Simpson Diversity Index				-0.531		0.163	NA	-3.257	0.001	0.001
	Rel. Abundance of H. caffer D				0.042		0.007	NA	5.887	<0.001	<0.001
	Rel. Abundance of subadults				0.011		0.005	NA	2.43	0.015	0.015
	CoV 2b ~ Simpson + Rel. Abundance of C. afra + Rel. Abundance of subadults + (1|Site/Sampling time)
	(Intercept)				0.761		0.526	0.527	1.445	0.149
	Simpson Diversity Index				-1.057		0.198	0.198	5.326	<0.001	<0.001
	Rel. Abundance of C. afra				0.001		0.006	0.006	0.117	0.907	0.907
	Rel. Abundance of subadults				0.022		0.007	0.007	3.345	0.001	0.002
	CoV 2b ~ Simpson + Rel. Abundance of N. macrotis + Rel. Abundance of subadults + (1|Site/Sampling time)
	(Intercept)				0.663		0.496	NA	1.337	0.181
	Simpson Diversity Index				-0.918		0.189	NA	-4.861	<0.001	<0.001
	Rel. Abundance of N. macrotis				-0.025		0.01	NA	-2.46	0.014	0.028
	Rel. Abundance of subadults				0.02		0.006	NA	3.199	0.001	0.002
