# Supplementary material for: Bat species assemblage predicts coronavirus prevalence
Source: Nat Commun. 2024 Apr 4;15:2887. doi: 10.1038/s41467-024-46979-1 (PMC10994947; doi:10.1038/s41467-024-46979-1)
Supplement: Supplementary file 12 — Supplementary Data 9 [file 41467_2024_46979_MOESM12_ESM.xlsx]

## Sheet: Tabelle1
Supplementary Data 9. Summary table of the results from the model averages comparing the effect of Species Richness and the abundance of the host species Hipposideros (H.) abae, caffer B, C and D, C. afra and N. macrotis as well as subadults on coronavirus (CoV) infection probability that are not shown in Table 2 in the main text. Model averaging was completed for generalised mixed effect models …
	Predictors				Estimate		Std. Error	Adjusted SE	z value	Pr(>|z|)	p-value adj.
alpha-CoV 229E-like	CoV 229E-like ~ Species Richness + Rel. Abundance of H. abae + Rel. Abundance of subadults + (1|Site/Sampling time)
	(Intercept)				-1.758		0.639	0.639	2.75	0.006
	Species Richness				-0.167		0.132	0.132	1.266	0.205	0.308
	Rel. Abundance of H. abae				0.001		0.004	0.004	0.145	0.885	0.885
	Rel. Abundance of subadults				0.019		0.007	0.007	2.585	0.01	0.019
	CoV 229E-like ~ Species Richness + Rel. Abundance of H. caffer B + Rel. Abundance of subadults + (1|Site/Sampling time)
	(Intercept)				-1.715		0.604	0.604	2.84	0.005
	Species Richness				-0.175		0.132	0.132	1.325	0.185	0.308
	Rel. Abundance of H. caffer B				0.002		0.007	0.007	0.256	0.798	0.885
	Rel. Abundance of subadults				0.019		0.007	0.007	2.593	0.01	0.019
	CoV 229E-like ~ Species Richness + Rel. Abundance of H. caffer C + Rel. Abundance of subadults + (1|Site/Sampling time)
	(Intercept)				-1.676		0.466	NA	-3.596	<0.001
	Species Richness				-0.203		0.098	NA	-2.068	0.039	0.232
	Rel. Abundance of H. caffer C				0.02		0.007	NA	2.733	0.006	0.019
	Rel. Abundance of subadults				0.018		0.007	NA	2.653	0.008	0.019
	CoV 229E-like ~ Species Richness + Rel. Abundance of H. caffer D + Rel. Abundance of subadults + (1|Site/Sampling time)
	(Intercept)				-1.764		0.64	0.64	2.757	0.006
	Species Richness				-0.166		0.131	0.131	1.271	0.204	0.308
	Rel. Abundance of H. caffer D				0.001		0.006	0.006	0.155	0.877	0.885
	Rel. Abundance of subadults				0.019		0.008	0.008	2.422	0.015	0.019
	CoV 229E-like ~ Species Richness + Rel. Abundance of C. afra + Rel. Abundance of subadults + (1|Site/Sampling time)
	(Intercept)				-1.767		0.552	0.552	3.201	0.001
	Species Richness				-0.123		0.126	0.126	0.979	0.327	0.393
	Rel. Abundance of C. afra				-0.018		0.016	0.016	1.135	0.256	0.513
	Rel. Abundance of subadults				0.018		0.007	0.007	2.435	0.015	0.019
	CoV 229E-like ~ Species Richness + Rel. Abundance of N. macrotis + Rel. Abundance of subadults + (1|Site/Sampling time)
	(Intercept)				-1.827		0.433	0.433	4.22	<0.001
	Species Richness				-0.054		0.095	0.095	0.571	0.568	0.568
	Rel. Abundance of N. macrotis				-0.035		0.013	0.013	2.74	0.006	0.019
	Rel. Abundance of subadults				0.012		0.009	0.009	1.315	0.189	0.189
beta-CoV 2b	CoV 2b ~ Species Richness + Rel. Abundance of H. abae + Rel. Abundance of subadults + (1|Site/Sampling time)
	(Intercept)				-0.306		0.747	0.747	0.41	0.682
	Species Richness				-0.333		0.128	0.128	2.593	0.01	0.039
	Rel. Abundance of H. abae				-0.01		0.011	0.011	0.913	0.361	0.441
	Rel. Abundance of subadults				0.029		0.008	0.008	3.806	<0.001	<0.001
	CoV 2b ~ Species Richness + Rel. Abundance of H. caffer B + Rel. Abundance of subadults + (1|Site/Sampling time)
	(Intercept)				-0.723		0.563	0.564	1.283	0.2
	Species Richness				-0.281		0.126	0.126	2.239	0.025	0.039
	Rel. Abundance of H. caffer B				-0.016		0.017	0.017	0.938	0.348	0.441
	Rel. Abundance of subadults				0.03		0.008	0.008	3.799	<0.001	<0.001
	CoV 2b ~ Species Richness + Rel. Abundance of H. caffer C + Rel. Abundance of subadults + (1|Site/Sampling time)
	(Intercept)				-0.688		0.622	0.622	1.106	0.269
	Species Richness				-0.315		0.132	0.132	2.393	0.017	0.039
	Rel. Abundance of H. caffer C				-0.001		0.005	0.005	0.106	0.916	0.916
	Rel. Abundance of subadults				0.031		0.008	0.008	3.908	<0.001	<0.001
	CoV 2b ~ Species Richness + Rel. Abundance of H. caffer D + Rel. Abundance of subadults + (1|Site/Sampling time)
	(Intercept)				-3.283		0.519	0.519	6.32	<0.001
	Species Richness				-0.046		0.074	0.074	0.619	0.536	0.536
	Rel. Abundance of H. caffer D				0.049		0.007	0.007	7.33	<0.001	<0.001
	Rel. Abundance of subadults				0.012		0.005	0.005	2.443	0.015	0.015
	CoV 2b ~ Species Richness + Rel. Abundance of C. afra + Rel. Abundance of subadults + (1|Site/Sampling time)
	(Intercept)				-0.721		0.567	0.567	1.271	0.204
	Species Richness				-0.282		0.126	0.127	2.229	0.026	0.039
	Rel. Abundance of C. afra				-0.012		0.014	0.014	0.902	0.367	0.441
	Rel. Abundance of subadults				0.03		0.008	0.008	3.763	<0.001	<0.001
	CoV 2b ~ Species Richness + Rel. Abundance of N. macrotis + Rel. Abundance of subadults + (1|Site/Sampling time)
	(Intercept)				-1.202		0.601	0.601	2	0.045
	Species Richness				-0.099		0.134	0.134	0.736	0.461	0.536
	Rel. Abundance of N. macrotis				-0.041		0.013	0.013	3.052	0.002	0.007
	Rel. Abundance of subadults				0.024		0.008	0.008	3.093	0.002	0.002
