# Supplementary material for: Bat species assemblage predicts coronavirus prevalence
Source: Nat Commun. 2024 Apr 4;15:2887. doi: 10.1038/s41467-024-46979-1 (PMC10994947; doi:10.1038/s41467-024-46979-1)
Supplement: Supplementary file 14 — Source Data [file 41467_2024_46979_MOESM14_ESM.xlsx]

## Sheet: Fig1B
Spatio-temporal variation in species composition (bar charts)
TissueID	Species	site	sample_month
BUO1-F-T101	Hipposideros abae	BUO1	May-Jun 2011
BUO1-F-T112	Hipposideros abae	BUO1	May-Jun 2011
BUO1-F-T125	Hipposideros abae	BUO1	May-Jun 2011
BUO1-F-T25	Hipposideros abae	BUO1	May-Jun 2011
BUO1-G-T17	Hipposideros abae	BUO1	Jul-Aug 2011
BUO1-G-T22	Hipposideros abae	BUO1	Jul-Aug 2011
BUO1-G-T31	Hipposideros abae	BUO1	Jul-Aug 2011
BUO1-G-T37	Hipposideros abae	BUO1	Jul-Aug 2011
BUO1-G-T8	Hipposideros abae	BUO1	Jul-Aug 2011
BUO1-H-T138	Hipposideros abae	BUO1	Sep-Oct 2011
BUO1-H-T22	Hipposideros abae	BUO1	Sep-Oct 2011
BUO1-I-T37	Hipposideros abae	BUO1	Nov-Dec 2011
BUO1-I-T98	Hipposideros abae	BUO1	Nov-Dec 2011
BUO1-K-T18	Hipposideros abae	BUO1	Mar-Apr 2012
BUO1-K-T64	Hipposideros abae	BUO1	Mar-Apr 2012
BUO1-K-T65	Hipposideros abae	BUO1	Mar-Apr 2012
BUO1-L-T113	Hipposideros abae	BUO1	May-Jun 2012
BUO1-L-T132	Hipposideros abae	BUO1	May-Jun 2012
BUO1-L-T4	Hipposideros abae	BUO1	May-Jun 2012
BUO1-L-T43	Hipposideros abae	BUO1	May-Jun 2012
BUO1-L-T85	Hipposideros abae	BUO1	May-Jun 2012
BUO1-L-T91	Hipposideros abae	BUO1	May-Jun 2012
BUO1-M-T23	Hipposideros abae	BUO1	Jul-Aug 2012
BUO2-A-T1	Hipposideros abae	BUO2	Sep-Oct 2010
BUO2-A-T103	Hipposideros abae	BUO2	Sep-Oct 2010
BUO2-A-T104	Hipposideros abae	BUO2	Sep-Oct 2010
BUO2-A-T110	Hipposideros abae	BUO2	Sep-Oct 2010
BUO2-A-T116	Hipposideros abae	BUO2	Sep-Oct 2010
BUO2-A-T117	Hipposideros abae	BUO2	Sep-Oct 2010
BUO2-A-T125	Hipposideros abae	BUO2	Sep-Oct 2010
BUO2-A-T129	Hipposideros abae	BUO2	Sep-Oct 2010
BUO2-A-T130	Hipposideros abae	BUO2	Sep-Oct 2010
BUO2-A-T138	Hipposideros abae	BUO2	Sep-Oct 2010
BUO2-A-T14	Hipposideros abae	BUO2	Sep-Oct 2010
BUO2-A-T143	Hipposideros abae	BUO2	Sep-Oct 2010
BUO2-A-T144	Hipposideros abae	BUO2	Sep-Oct 2010
BUO2-A-T145	Hipposideros abae	BUO2	Sep-Oct 2010
BUO2-A-T147	Hipposideros abae	BUO2	Sep-Oct 2010
BUO2-A-T151	Hipposideros abae	BUO2	Sep-Oct 2010
BUO2-A-T153	Hipposideros abae	BUO2	Sep-Oct 2010
BUO2-A-T154	Hipposideros abae	BUO2	Sep-Oct 2010
BUO2-A-T158	Hipposideros abae	BUO2	Sep-Oct 2010
BUO2-A-T160	Hipposideros abae	BUO2	Sep-Oct 2010
BUO2-A-T163	Hipposideros abae	BUO2	Sep-Oct 2010
BUO2-A-T164	Hipposideros abae	BUO2	Sep-Oct 2010
BUO2-A-T168	Hipposideros abae	BUO2	Sep-Oct 2010
BUO2-A-T171	Hipposideros abae	BUO2	Sep-Oct 2010
BUO2-A-T175	Hipposideros abae	BUO2	Sep-Oct 2010
BUO2-A-T179	Hipposideros abae	BUO2	Sep-Oct 2010
BUO2-A-T183	Hipposideros abae	BUO2	Sep-Oct 2010
BUO2-A-T185	Hipposideros abae	BUO2	Sep-Oct 2010
BUO2-A-T188	Hipposideros abae	BUO2	Sep-Oct 2010
BUO2-A-T189	Hipposideros abae	BUO2	Sep-Oct 2010
BUO2-A-T190	Hipposideros abae	BUO2	Sep-Oct 2010
BUO2-A-T192	Hipposideros abae	BUO2	Sep-Oct 2010
BUO2-A-T29	Hipposideros abae	BUO2	Sep-Oct 2010
BUO2-A-T34	Hipposideros abae	BUO2	Sep-Oct 2010
BUO2-A-T36	Hipposideros abae	BUO2	Sep-Oct 2010
BUO2-A-T39	Hipposideros abae	BUO2	Sep-Oct 2010
BUO2-A-T43	Hipposideros abae	BUO2	Sep-Oct 2010
BUO2-A-T7	Hipposideros abae	BUO2	Sep-Oct 2010
BUO2-A-T75	Hipposideros abae	BUO2	Sep-Oct 2010
BUO2-A-T76	Hipposideros abae	BUO2	Sep-Oct 2010
BUO2-A-T77	Hipposideros abae	BUO2	Sep-Oct 2010
BUO2-A-T79	Hipposideros abae	BUO2	Sep-Oct 2010
BUO2-A-T8	Hipposideros abae	BUO2	Sep-Oct 2010
BUO2-A-T81	Hipposideros abae	BUO2	Sep-Oct 2010
BUO2-A-T89	Hipposideros abae	BUO2	Sep-Oct 2010
BUO2-A-T93	Hipposideros abae	BUO2	Sep-Oct 2010
BUO2-A-T94	Hipposideros abae	BUO2	Sep-Oct 2010
BUO2-A-T97	Hipposideros abae	BUO2	Sep-Oct 2010
BUO2-A-T98	Hipposideros abae	BUO2	Sep-Oct 2010
BUO2-B-T124	Hipposideros abae	BUO2	Sep-Oct 2010
BUO2-B-T127	Hipposideros abae	BUO2	Sep-Oct 2010
BUO2-B-T14	Hipposideros abae	BUO2	Sep-Oct 2010
BUO2-B-T145	Hipposideros abae	BUO2	Sep-Oct 2010
BUO2-B-T150	Hipposideros abae	BUO2	Sep-Oct 2010
BUO2-B-T151	Hipposideros abae	BUO2	Sep-Oct 2010
BUO2-B-T152	Hipposideros abae	BUO2	Sep-Oct 2010
BUO2-B-T153	Hipposideros abae	BUO2	Sep-Oct 2010
BUO2-B-T154	Hipposideros abae	BUO2	Sep-Oct 2010
BUO2-B-T155	Hipposideros abae	BUO2	Sep-Oct 2010
BUO2-B-T163	Hipposideros abae	BUO2	Sep-Oct 2010
BUO2-B-T169	Hipposideros abae	BUO2	Sep-Oct 2010
BUO2-B-T171	Hipposideros abae	BUO2	Sep-Oct 2010
BUO2-B-T172	Hipposideros abae	BUO2	Sep-Oct 2010
BUO2-B-T174	Hipposideros abae	BUO2	Sep-Oct 2010
BUO2-B-T177	Hipposideros abae	BUO2	Sep-Oct 2010
BUO2-B-T180	Hipposideros abae	BUO2	Sep-Oct 2010
BUO2-B-T183	Hipposideros abae	BUO2	Sep-Oct 2010
BUO2-B-T187	Hipposideros abae	BUO2	Sep-Oct 2010
BUO2-B-T191	Hipposideros abae	BUO2	Sep-Oct 2010
BUO2-B-T197	Hipposideros abae	BUO2	Sep-Oct 2010
BUO2-B-T203	Hipposideros abae	BUO2	Sep-Oct 2010
BUO2-B-T206	Hipposideros abae	BUO2	Sep-Oct 2010
BUO2-B-T207	Hipposideros abae	BUO2	Sep-Oct 2010
BUO2-B-T218	Hipposideros abae	BUO2	Sep-Oct 2010
BUO2-B-T223	Hipposideros abae	BUO2	Sep-Oct 2010
BUO2-B-T227	Hipposideros abae	BUO2	Sep-Oct 2010
BUO2-B-T228	Hipposideros abae	BUO2	Sep-Oct 2010
BUO2-B-T23	Hipposideros abae	BUO2	Sep-Oct 2010
BUO2-B-T24	Hipposideros abae	BUO2	Sep-Oct 2010
BUO2-B-T247	Hipposideros abae	BUO2	Sep-Oct 2010
BUO2-B-T26	Hipposideros abae	BUO2	Sep-Oct 2010
BUO2-B-T28	Hipposideros abae	BUO2	Sep-Oct 2010
BUO2-B-T31	Hipposideros abae	BUO2	Sep-Oct 2010
BUO2-B-T42	Hipposideros abae	BUO2	Sep-Oct 2010
BUO2-B-T5	Hipposideros abae	BUO2	Sep-Oct 2010
BUO2-B-T58	Hipposideros abae	BUO2	Sep-Oct 2010
BUO2-B-T9	Hipposideros abae	BUO2	Sep-Oct 2010
BUO2-E-T101	Hipposideros abae	BUO2	Mar-Apr 2011
BUO2-E-T110	Hipposideros abae	BUO2	Mar-Apr 2011
BUO2-E-T113	Hipposideros abae	BUO2	Mar-Apr 2011
BUO2-E-T114	Hipposideros abae	BUO2	Mar-Apr 2011
BUO2-E-T117	Hipposideros abae	BUO2	Mar-Apr 2011
BUO2-E-T125	Hipposideros abae	BUO2	Mar-Apr 2011
BUO2-E-T129	Hipposideros abae	BUO2	Mar-Apr 2011
BUO2-E-T136	Hipposideros abae	BUO2	Mar-Apr 2011
BUO2-E-T138	Hipposideros abae	BUO2	Mar-Apr 2011
BUO2-E-T139	Hipposideros abae	BUO2	Mar-Apr 2011
BUO2-E-T144	Hipposideros abae	BUO2	Mar-Apr 2011
BUO2-E-T146	Hipposideros abae	BUO2	Mar-Apr 2011
BUO2-E-T151	Hipposideros abae	BUO2	Mar-Apr 2011
BUO2-E-T16	Hipposideros abae	BUO2	Mar-Apr 2011
BUO2-E-T80	Hipposideros abae	BUO2	Mar-Apr 2011
BUO2-E-T94	Hipposideros abae	BUO2	Mar-Apr 2011
BUO2-F-T104	Hipposideros abae	BUO2	May-Jun 2011
BUO2-F-T127	Hipposideros abae	BUO2	May-Jun 2011
BUO2-F-T129	Hipposideros abae	BUO2	May-Jun 2011
BUO2-F-T130	Hipposideros abae	BUO2	May-Jun 2011
BUO2-F-T131	Hipposideros abae	BUO2	May-Jun 2011
BUO2-F-T132	Hipposideros abae	BUO2	May-Jun 2011
BUO2-F-T138	Hipposideros abae	BUO2	May-Jun 2011
BUO2-F-T139	Hipposideros abae	BUO2	May-Jun 2011
BUO2-F-T14	Hipposideros abae	BUO2	May-Jun 2011
BUO2-F-T148	Hipposideros abae	BUO2	May-Jun 2011
BUO2-F-T151	Hipposideros abae	BUO2	May-Jun 2011
BUO2-F-T153	Hipposideros abae	BUO2	May-Jun 2011
BUO2-F-T169	Hipposideros abae	BUO2	May-Jun 2011
BUO2-F-T170	Hipposideros abae	BUO2	May-Jun 2011
BUO2-F-T172	Hipposideros abae	BUO2	May-Jun 2011
BUO2-F-T175	Hipposideros abae	BUO2	May-Jun 2011
BUO2-F-T179	Hipposideros abae	BUO2	May-Jun 2011
BUO2-F-T184	Hipposideros abae	BUO2	May-Jun 2011
BUO2-F-T26	Hipposideros abae	BUO2	May-Jun 2011
BUO2-F-T29	Hipposideros abae	BUO2	May-Jun 2011
BUO2-F-T46	Hipposideros abae	BUO2	May-Jun 2011
BUO2-F-T55	Hipposideros abae	BUO2	May-Jun 2011
BUO2-F-T56	Hipposideros abae	BUO2	May-Jun 2011
BUO2-F-T57	Hipposideros abae	BUO2	May-Jun 2011
BUO2-F-T64	Hipposideros abae	BUO2	May-Jun 2011
BUO2-F-T73	Hipposideros abae	BUO2	May-Jun 2011
BUO2-F-T85	Hipposideros abae	BUO2	May-Jun 2011
BUO2-F-T86	Hipposideros abae	BUO2	May-Jun 2011
BUO2-F-T98	Hipposideros abae	BUO2	May-Jun 2011
BUO2-G-T102	Hipposideros abae	BUO2	Jul-Aug 2011
BUO2-G-T103	Hipposideros abae	BUO2	Jul-Aug 2011
BUO2-G-T107	Hipposideros abae	BUO2	Jul-Aug 2011
BUO2-G-T108	Hipposideros abae	BUO2	Jul-Aug 2011
BUO2-G-T113	Hipposideros abae	BUO2	Jul-Aug 2011
BUO2-G-T125	Hipposideros abae	BUO2	Jul-Aug 2011
BUO2-G-T162	Hipposideros abae	BUO2	Jul-Aug 2011
BUO2-G-T23	Hipposideros abae	BUO2	Jul-Aug 2011
BUO2-G-T39	Hipposideros abae	BUO2	Jul-Aug 2011
BUO2-G-T54	Hipposideros abae	BUO2	Jul-Aug 2011
BUO2-G-T75	Hipposideros abae	BUO2	Jul-Aug 2011
BUO2-H-T1	Hipposideros abae	BUO2	Sep-Oct 2011
BUO2-H-T19	Hipposideros abae	BUO2	Sep-Oct 2011
BUO2-H-T29	Hipposideros abae	BUO2	Sep-Oct 2011
BUO2-H-T30	Hipposideros abae	BUO2	Sep-Oct 2011
BUO2-H-T36	Hipposideros abae	BUO2	Sep-Oct 2011
BUO2-H-T38	Hipposideros abae	BUO2	Sep-Oct 2011
BUO2-H-T42	Hipposideros abae	BUO2	Sep-Oct 2011
BUO2-H-T44	Hipposideros abae	BUO2	Sep-Oct 2011
BUO2-H-T5	Hipposideros abae	BUO2	Sep-Oct 2011
BUO2-H-T8	Hipposideros abae	BUO2	Sep-Oct 2011
BUO2-H-T87	Hipposideros abae	BUO2	Sep-Oct 2011
BUO2-H-T96	Hipposideros abae	BUO2	Sep-Oct 2011
BUO2-I-T10	Hipposideros abae	BUO2	Nov-Dec 2011
BUO2-I-T15	Hipposideros abae	BUO2	Nov-Dec 2011
BUO2-I-T159	Hipposideros abae	BUO2	Nov-Dec 2011
BUO2-I-T18	Hipposideros abae	BUO2	Nov-Dec 2011
BUO2-I-T2	Hipposideros abae	BUO2	Nov-Dec 2011
BUO2-I-T20	Hipposideros abae	BUO2	Nov-Dec 2011
BUO2-I-T21	Hipposideros abae	BUO2	Nov-Dec 2011
BUO2-I-T28	Hipposideros abae	BUO2	Nov-Dec 2011
BUO2-I-T29	Hipposideros abae	BUO2	Nov-Dec 2011
BUO2-I-T33	Hipposideros abae	BUO2	Nov-Dec 2011
BUO2-I-T40	Hipposideros abae	BUO2	Nov-Dec 2011
BUO2-I-T41	Hipposideros abae	BUO2	Nov-Dec 2011
BUO2-I-T64	Hipposideros abae	BUO2	Nov-Dec 2011
BUO2-J-T171	Hipposideros abae	BUO2	Jan-Feb 2012
BUO2-J-T83	Hipposideros abae	BUO2	Jan-Feb 2012
BUO2-J-T86	Hipposideros abae	BUO2	Jan-Feb 2012
BUO2-J-T87	Hipposideros abae	BUO2	Jan-Feb 2012
BUO2-J-T88	Hipposideros abae	BUO2	Jan-Feb 2012
BUO2-J-T90	Hipposideros abae	BUO2	Jan-Feb 2012
BUO2-J-T91	Hipposideros abae	BUO2	Jan-Feb 2012
BUO2-J-T94	Hipposideros abae	BUO2	Jan-Feb 2012
BUO2-K-T1	Hipposideros abae	BUO2	Mar-Apr 2012
BUO2-K-T107	Hipposideros abae	BUO2	Mar-Apr 2012
BUO2-K-T108	Hipposideros abae	BUO2	Mar-Apr 2012
BUO2-K-T109	Hipposideros abae	BUO2	Mar-Apr 2012
BUO2-K-T115	Hipposideros abae	BUO2	Mar-Apr 2012
BUO2-K-T117	Hipposideros abae	BUO2	Mar-Apr 2012
BUO2-K-T118	Hipposideros abae	BUO2	Mar-Apr 2012
BUO2-K-T120	Hipposideros abae	BUO2	Mar-Apr 2012
BUO2-K-T124	Hipposideros abae	BUO2	Mar-Apr 2012
BUO2-K-T126	Hipposideros abae	BUO2	Mar-Apr 2012
BUO2-K-T149	Hipposideros abae	BUO2	Mar-Apr 2012
BUO2-K-T2	Hipposideros abae	BUO2	Mar-Apr 2012
BUO2-K-T30	Hipposideros abae	BUO2	Mar-Apr 2012
BUO2-K-T43	Hipposideros abae	BUO2	Mar-Apr 2012
BUO2-K-T47	Hipposideros abae	BUO2	Mar-Apr 2012
BUO2-L-T1	Hipposideros abae	BUO2	May-Jun 2012
BUO2-L-T10	Hipposideros abae	BUO2	May-Jun 2012
BUO2-L-T4	Hipposideros abae	BUO2	May-Jun 2012
BUO2-M-T130	Hipposideros abae	BUO2	Jul-Aug 2012
BUO2-M-T133	Hipposideros abae	BUO2	Jul-Aug 2012
BUO2-M-T151	Hipposideros abae	BUO2	Jul-Aug 2012
BUO2-M-T19	Hipposideros abae	BUO2	Jul-Aug 2012
BUO2-M-T43	Hipposideros abae	BUO2	Jul-Aug 2012
BUO1-A-T1	Hipposideros caffer B	BUO1	Sep-Oct 2010
BUO1-A-T10	Hipposideros caffer B	BUO1	Sep-Oct 2010
BUO1-A-T2	Hipposideros caffer C	BUO1	Sep-Oct 2010
BUO1-A-T3	Hipposideros caffer B	BUO1	Sep-Oct 2010
BUO1-A-T4	Hipposideros caffer C	BUO1	Sep-Oct 2010
BUO1-A-T5	Hipposideros caffer B	BUO1	Sep-Oct 2010
BUO1-A-T9	Hipposideros caffer B	BUO1	Sep-Oct 2010
BUO1-E-T1	Hipposideros caffer B	BUO1	Mar-Apr 2011
BUO1-E-T10	Hipposideros caffer C	BUO1	Mar-Apr 2011
BUO1-E-T100	Hipposideros caffer C	BUO1	Mar-Apr 2011
BUO1-E-T101	Hipposideros caffer C	BUO1	Mar-Apr 2011
BUO1-E-T102	Hipposideros caffer C	BUO1	Mar-Apr 2011
BUO1-E-T103	Hipposideros caffer B	BUO1	Mar-Apr 2011
BUO1-E-T105	Hipposideros caffer B	BUO1	Mar-Apr 2011
BUO1-E-T106	Hipposideros caffer C	BUO1	Mar-Apr 2011
BUO1-E-T11	Hipposideros caffer C	BUO1	Mar-Apr 2011
BUO1-E-T12	Hipposideros caffer C	BUO1	Mar-Apr 2011
BUO1-E-T13	Hipposideros caffer C	BUO1	Mar-Apr 2011
BUO1-E-T14	Hipposideros caffer C	BUO1	Mar-Apr 2011
BUO1-E-T15	Hipposideros caffer C	BUO1	Mar-Apr 2011
BUO1-E-T16	Hipposideros caffer C	BUO1	Mar-Apr 2011
BUO1-E-T18	Hipposideros caffer C	BUO1	Mar-Apr 2011
BUO1-E-T21	Hipposideros caffer C	BUO1	Mar-Apr 2011
BUO1-E-T22	Hipposideros caffer D	BUO1	Mar-Apr 2011
BUO1-E-T23	Hipposideros caffer C	BUO1	Mar-Apr 2011
BUO1-E-T24	Hipposideros caffer C	BUO1	Mar-Apr 2011
BUO1-E-T25	Hipposideros caffer C	BUO1	Mar-Apr 2011
BUO1-E-T26	Hipposideros caffer C	BUO1	Mar-Apr 2011
BUO1-E-T27	Hipposideros caffer C	BUO1	Mar-Apr 2011
BUO1-E-T28	Hipposideros caffer C	BUO1	Mar-Apr 2011
BUO1-E-T29	Hipposideros caffer C	BUO1	Mar-Apr 2011
BUO1-E-T3	Hipposideros caffer C	BUO1	Mar-Apr 2011
BUO1-E-T30	Hipposideros caffer B	BUO1	Mar-Apr 2011
BUO1-E-T31	Hipposideros caffer B	BUO1	Mar-Apr 2011
BUO1-E-T32	Hipposideros caffer B	BUO1	Mar-Apr 2011
BUO1-E-T35	Hipposideros caffer B	BUO1	Mar-Apr 2011
BUO1-E-T36	Hipposideros caffer C	BUO1	Mar-Apr 2011
BUO1-E-T37	Hipposideros caffer C	BUO1	Mar-Apr 2011
BUO1-E-T39	Hipposideros caffer C	BUO1	Mar-Apr 2011
BUO1-E-T4	Hipposideros caffer C	BUO1	Mar-Apr 2011
BUO1-E-T40	Hipposideros caffer C	BUO1	Mar-Apr 2011
BUO1-E-T43	Hipposideros caffer B	BUO1	Mar-Apr 2011
BUO1-E-T44	Hipposideros caffer B	BUO1	Mar-Apr 2011
BUO1-E-T45	Hipposideros caffer B	BUO1	Mar-Apr 2011
BUO1-E-T47	Hipposideros caffer D	BUO1	Mar-Apr 2011
BUO1-E-T48	Hipposideros caffer C	BUO1	Mar-Apr 2011
BUO1-E-T55	Hipposideros caffer C	BUO1	Mar-Apr 2011
BUO1-E-T57	Hipposideros caffer B	BUO1	Mar-Apr 2011
BUO1-E-T73	Hipposideros caffer C	BUO1	Mar-Apr 2011
BUO1-E-T82	Hipposideros caffer C	BUO1	Mar-Apr 2011
BUO1-E-T83	Hipposideros caffer C	BUO1	Mar-Apr 2011
BUO1-E-T85	Hipposideros caffer C	BUO1	Mar-Apr 2011
BUO1-F-T10	Hipposideros caffer B	BUO1	May-Jun 2011
BUO1-F-T100	Hipposideros caffer C	BUO1	May-Jun 2011
BUO1-F-T102	Hipposideros caffer B	BUO1	May-Jun 2011
BUO1-F-T103	Hipposideros caffer B	BUO1	May-Jun 2011
BUO1-F-T106	Hipposideros caffer D	BUO1	May-Jun 2011
BUO1-F-T108	Hipposideros caffer B	BUO1	May-Jun 2011
BUO1-F-T11	Hipposideros caffer C	BUO1	May-Jun 2011
BUO1-F-T12	Hipposideros caffer C	BUO1	May-Jun 2011
BUO1-F-T129	Hipposideros caffer B	BUO1	May-Jun 2011
BUO1-F-T13	Hipposideros caffer C	BUO1	May-Jun 2011
BUO1-F-T132	Hipposideros caffer C	BUO1	May-Jun 2011
BUO1-F-T145	Hipposideros caffer B	BUO1	May-Jun 2011
BUO1-F-T149	Hipposideros caffer B	BUO1	May-Jun 2011
BUO1-F-T15	Hipposideros caffer B	BUO1	May-Jun 2011
BUO1-F-T154	Hipposideros caffer B	BUO1	May-Jun 2011
BUO1-F-T156	Hipposideros caffer C	BUO1	May-Jun 2011
BUO1-F-T17	Hipposideros caffer B	BUO1	May-Jun 2011
BUO1-F-T18	Hipposideros caffer C	BUO1	May-Jun 2011
BUO1-F-T19	Hipposideros caffer B	BUO1	May-Jun 2011
BUO1-F-T22	Hipposideros caffer C	BUO1	May-Jun 2011
BUO1-F-T23	Hipposideros caffer C	BUO1	May-Jun 2011
BUO1-F-T27	Hipposideros caffer C	BUO1	May-Jun 2011
BUO1-F-T31	Hipposideros caffer C	BUO1	May-Jun 2011
BUO1-F-T34	Hipposideros caffer C	BUO1	May-Jun 2011
BUO1-F-T35	Hipposideros caffer C	BUO1	May-Jun 2011
BUO1-F-T36	Hipposideros caffer B	BUO1	May-Jun 2011
BUO1-F-T37	Hipposideros caffer B	BUO1	May-Jun 2011
BUO1-F-T39	Hipposideros caffer B	BUO1	May-Jun 2011
BUO1-F-T40	Hipposideros caffer D	BUO1	May-Jun 2011
BUO1-F-T58	Hipposideros caffer B	BUO1	May-Jun 2011
BUO1-F-T66	Hipposideros caffer C	BUO1	May-Jun 2011
BUO1-F-T67	Hipposideros caffer B	BUO1	May-Jun 2011
BUO1-F-T68	Hipposideros caffer C	BUO1	May-Jun 2011
BUO1-F-T76	Hipposideros caffer B	BUO1	May-Jun 2011
BUO1-F-T90	Hipposideros caffer C	BUO1	May-Jun 2011
BUO1-G-T100	Hipposideros caffer C	BUO1	Jul-Aug 2011
BUO1-G-T109	Hipposideros caffer C	BUO1	Jul-Aug 2011
BUO1-G-T110	Hipposideros caffer C	BUO1	Jul-Aug 2011
BUO1-G-T111	Hipposideros caffer C	BUO1	Jul-Aug 2011
BUO1-G-T112	Hipposideros caffer C	BUO1	Jul-Aug 2011
BUO1-G-T116	Hipposideros caffer C	BUO1	Jul-Aug 2011
BUO1-G-T119	Hipposideros caffer C	BUO1	Jul-Aug 2011
BUO1-G-T127	Hipposideros caffer C	BUO1	Jul-Aug 2011
BUO1-G-T130	Hipposideros caffer C	BUO1	Jul-Aug 2011
BUO1-G-T137	Hipposideros caffer D	BUO1	Jul-Aug 2011
BUO1-G-T143	Hipposideros caffer C	BUO1	Jul-Aug 2011
BUO1-G-T152	Hipposideros caffer C	BUO1	Jul-Aug 2011
BUO1-G-T153	Hipposideros caffer C	BUO1	Jul-Aug 2011
BUO1-G-T154	Hipposideros caffer C	BUO1	Jul-Aug 2011
BUO1-G-T23	Hipposideros caffer D	BUO1	Jul-Aug 2011
BUO1-G-T39	Hipposideros caffer D	BUO1	Jul-Aug 2011
BUO1-G-T41	Hipposideros caffer D	BUO1	Jul-Aug 2011
BUO1-G-T43	Hipposideros caffer D	BUO1	Jul-Aug 2011
BUO1-G-T47	Hipposideros caffer D	BUO1	Jul-Aug 2011
BUO1-G-T48	Hipposideros caffer C	BUO1	Jul-Aug 2011
BUO1-G-T50	Hipposideros caffer C	BUO1	Jul-Aug 2011
BUO1-G-T58	Hipposideros caffer C	BUO1	Jul-Aug 2011
BUO1-G-T66	Hipposideros caffer C	BUO1	Jul-Aug 2011
BUO1-G-T67	Hipposideros caffer C	BUO1	Jul-Aug 2011
BUO1-G-T79	Hipposideros caffer C	BUO1	Jul-Aug 2011
BUO1-G-T80	Hipposideros caffer C	BUO1	Jul-Aug 2011
BUO1-G-T83	Hipposideros caffer C	BUO1	Jul-Aug 2011
BUO1-G-T87	Hipposideros caffer C	BUO1	Jul-Aug 2011
BUO1-G-T93	Hipposideros caffer C	BUO1	Jul-Aug 2011
BUO1-G-T94	Hipposideros caffer C	BUO1	Jul-Aug 2011
BUO1-G-T96	Hipposideros caffer C	BUO1	Jul-Aug 2011
BUO1-G-T99	Hipposideros caffer C	BUO1	Jul-Aug 2011
BUO1-H-T73	Hipposideros caffer C	BUO1	Sep-Oct 2011
BUO1-I-T103	Hipposideros caffer C	BUO1	Nov-Dec 2011
BUO1-I-T116	Hipposideros caffer C	BUO1	Nov-Dec 2011
BUO1-I-T126	Hipposideros caffer C	BUO1	Nov-Dec 2011
BUO1-I-T131	Hipposideros caffer C	BUO1	Nov-Dec 2011
BUO1-I-T137	Hipposideros caffer C	BUO1	Nov-Dec 2011
BUO1-I-T138	Hipposideros caffer C	BUO1	Nov-Dec 2011
BUO1-I-T144	Hipposideros caffer C	BUO1	Nov-Dec 2011
BUO1-I-T149	Hipposideros caffer C	BUO1	Nov-Dec 2011
BUO1-I-T154	Hipposideros caffer C	BUO1	Nov-Dec 2011
BUO1-I-T171	Hipposideros caffer C	BUO1	Nov-Dec 2011
BUO1-I-T19	Hipposideros caffer C	BUO1	Nov-Dec 2011
BUO1-I-T53	Hipposideros caffer D	BUO1	Nov-Dec 2011
BUO1-I-T68	Hipposideros caffer B	BUO1	Nov-Dec 2011
BUO1-I-T80	Hipposideros caffer C	BUO1	Nov-Dec 2011
BUO1-I-T87	Hipposideros caffer C	BUO1	Nov-Dec 2011
BUO1-J-T45	Hipposideros caffer B	BUO1	Jan-Feb 2012
BUO1-J-T54	Hipposideros caffer C	BUO1	Jan-Feb 2012
BUO1-J-T57	Hipposideros caffer C	BUO1	Jan-Feb 2012
BUO1-J-T66	Hipposideros caffer B	BUO1	Jan-Feb 2012
BUO1-J-T75	Hipposideros caffer C	BUO1	Jan-Feb 2012
BUO1-J-T78	Hipposideros caffer B	BUO1	Jan-Feb 2012
BUO1-K-T47	Hipposideros caffer C	BUO1	Mar-Apr 2012
BUO1-K-T74	Hipposideros caffer D	BUO1	Mar-Apr 2012
BUO1-L-T119	Hipposideros caffer D	BUO1	May-Jun 2012
BUO1-L-T156	Hipposideros caffer D	BUO1	May-Jun 2012
BUO1-L-T174	Hipposideros caffer B	BUO1	May-Jun 2012
BUO1-L-T186	Hipposideros caffer B	BUO1	May-Jun 2012
BUO1-L-T189	Hipposideros caffer C	BUO1	May-Jun 2012
BUO1-L-T19	Hipposideros caffer B	BUO1	May-Jun 2012
BUO1-L-T195	Hipposideros caffer B	BUO1	May-Jun 2012
BUO1-L-T58	Hipposideros caffer D	BUO1	May-Jun 2012
BUO1-L-T61	Hipposideros caffer B	BUO1	May-Jun 2012
BUO1-L-T94	Hipposideros caffer D	BUO1	May-Jun 2012
BUO1-M-T107	Hipposideros caffer C	BUO1	Jul-Aug 2012
BUO1-M-T11	Hipposideros caffer D	BUO1	Jul-Aug 2012
BUO1-M-T110	Hipposideros caffer C	BUO1	Jul-Aug 2012
BUO1-M-T113	Hipposideros caffer C	BUO1	Jul-Aug 2012
BUO1-M-T116	Hipposideros caffer C	BUO1	Jul-Aug 2012
BUO1-M-T132	Hipposideros caffer B	BUO1	Jul-Aug 2012
BUO1-M-T17	Hipposideros caffer B	BUO1	Jul-Aug 2012
BUO1-M-T35	Hipposideros caffer C	BUO1	Jul-Aug 2012
BUO1-M-T38	Hipposideros caffer C	BUO1	Jul-Aug 2012
BUO1-M-T44	Hipposideros caffer C	BUO1	Jul-Aug 2012
BUO1-M-T47	Hipposideros caffer C	BUO1	Jul-Aug 2012
BUO1-M-T50	Hipposideros caffer C	BUO1	Jul-Aug 2012
BUO1-M-T59	Hipposideros caffer C	BUO1	Jul-Aug 2012
BUO1-M-T71	Hipposideros caffer C	BUO1	Jul-Aug 2012
BUO1-M-T77	Hipposideros caffer D	BUO1	Jul-Aug 2012
BUO1-M-T80	Hipposideros caffer C	BUO1	Jul-Aug 2012
BUO1-M-T83	Hipposideros caffer C	BUO1	Jul-Aug 2012
BUO1-M-T98	Hipposideros caffer C	BUO1	Jul-Aug 2012
BUO2-A-T172	Hipposideros caffer D	BUO2	Sep-Oct 2010
BUO2-A-T26	Hipposideros caffer D	BUO2	Sep-Oct 2010
BUO2-A-T30	Hipposideros caffer D	BUO2	Sep-Oct 2010
BUO2-A-T4	Hipposideros caffer D	BUO2	Sep-Oct 2010
BUO2-A-T40	Hipposideros caffer D	BUO2	Sep-Oct 2010
BUO2-A-T50	Hipposideros caffer B	BUO2	Sep-Oct 2010
BUO2-A-T55	Hipposideros caffer D	BUO2	Sep-Oct 2010
BUO2-B-T10	Hipposideros caffer B	BUO2	Sep-Oct 2010
BUO2-B-T100	Hipposideros caffer D	BUO2	Sep-Oct 2010
BUO2-B-T101	Hipposideros caffer D	BUO2	Sep-Oct 2010
BUO2-B-T103	Hipposideros caffer B	BUO2	Sep-Oct 2010
BUO2-B-T104	Hipposideros caffer B	BUO2	Sep-Oct 2010
BUO2-B-T105	Hipposideros caffer D	BUO2	Sep-Oct 2010
BUO2-B-T106	Hipposideros caffer D	BUO2	Sep-Oct 2010
BUO2-B-T108	Hipposideros caffer B	BUO2	Sep-Oct 2010
BUO2-B-T109	Hipposideros caffer B	BUO2	Sep-Oct 2010
BUO2-B-T11	Hipposideros caffer B	BUO2	Sep-Oct 2010
BUO2-B-T110	Hipposideros caffer B	BUO2	Sep-Oct 2010
BUO2-B-T111	Hipposideros caffer D	BUO2	Sep-Oct 2010
BUO2-B-T112	Hipposideros caffer B	BUO2	Sep-Oct 2010
BUO2-B-T113	Hipposideros caffer D	BUO2	Sep-Oct 2010
BUO2-B-T114	Hipposideros caffer D	BUO2	Sep-Oct 2010
BUO2-B-T115	Hipposideros caffer B	BUO2	Sep-Oct 2010
BUO2-B-T116	Hipposideros caffer D	BUO2	Sep-Oct 2010
BUO2-B-T117	Hipposideros caffer D	BUO2	Sep-Oct 2010
BUO2-B-T118	Hipposideros caffer B	BUO2	Sep-Oct 2010
BUO2-B-T119	Hipposideros caffer D	BUO2	Sep-Oct 2010
BUO2-B-T12	Hipposideros caffer B	BUO2	Sep-Oct 2010
BUO2-B-T121	Hipposideros caffer D	BUO2	Sep-Oct 2010
BUO2-B-T122	Hipposideros caffer D	BUO2	Sep-Oct 2010
BUO2-B-T128	Hipposideros caffer B	BUO2	Sep-Oct 2010
BUO2-B-T129	Hipposideros caffer B	BUO2	Sep-Oct 2010
BUO2-B-T130	Hipposideros caffer D	BUO2	Sep-Oct 2010
BUO2-B-T131	Hipposideros caffer D	BUO2	Sep-Oct 2010
BUO2-B-T133	Hipposideros caffer D	BUO2	Sep-Oct 2010
BUO2-B-T134	Hipposideros caffer D	BUO2	Sep-Oct 2010
BUO2-B-T135	Hipposideros caffer D	BUO2	Sep-Oct 2010
BUO2-B-T136	Hipposideros caffer D	BUO2	Sep-Oct 2010
BUO2-B-T146	Hipposideros caffer D	BUO2	Sep-Oct 2010
BUO2-B-T210	Hipposideros caffer D	BUO2	Sep-Oct 2010
BUO2-B-T221	Hipposideros caffer D	BUO2	Sep-Oct 2010
BUO2-B-T260	Hipposideros caffer D	BUO2	Sep-Oct 2010
BUO2-B-T61	Hipposideros caffer D	BUO2	Sep-Oct 2010
BUO2-B-T64	Hipposideros caffer D	BUO2	Sep-Oct 2010
BUO2-B-T77	Hipposideros caffer D	BUO2	Sep-Oct 2010
BUO2-B-T85	Hipposideros caffer D	BUO2	Sep-Oct 2010
BUO2-B-T91	Hipposideros caffer D	BUO2	Sep-Oct 2010
BUO2-E-T118	Hipposideros caffer D	BUO2	Mar-Apr 2011
BUO2-E-T121	Hipposideros caffer D	BUO2	Mar-Apr 2011
BUO2-E-T124	Hipposideros caffer D	BUO2	Mar-Apr 2011
BUO2-E-T155	Hipposideros caffer D	BUO2	Mar-Apr 2011
BUO2-E-T156	Hipposideros caffer B	BUO2	Mar-Apr 2011
BUO2-E-T157	Hipposideros caffer B	BUO2	Mar-Apr 2011
BUO2-E-T159	Hipposideros caffer B	BUO2	Mar-Apr 2011
BUO2-E-T160	Hipposideros caffer B	BUO2	Mar-Apr 2011
BUO2-E-T170	Hipposideros caffer D	BUO2	Mar-Apr 2011
BUO2-E-T26	Hipposideros caffer B	BUO2	Mar-Apr 2011
BUO2-E-T27	Hipposideros caffer B	BUO2	Mar-Apr 2011
BUO2-E-T39	Hipposideros caffer D	BUO2	Mar-Apr 2011
BUO2-E-T78	Hipposideros caffer D	BUO2	Mar-Apr 2011
BUO2-E-T85	Hipposideros caffer D	BUO2	Mar-Apr 2011
BUO2-F-T102	Hipposideros caffer D	BUO2	May-Jun 2011
BUO2-F-T108	Hipposideros caffer D	BUO2	May-Jun 2011
BUO2-F-T141	Hipposideros caffer D	BUO2	May-Jun 2011
BUO2-F-T161	Hipposideros caffer B	BUO2	May-Jun 2011
BUO2-F-T178	Hipposideros caffer D	BUO2	May-Jun 2011
BUO2-F-T183	Hipposideros caffer D	BUO2	May-Jun 2011
BUO2-F-T188	Hipposideros caffer D	BUO2	May-Jun 2011
BUO2-F-T189	Hipposideros caffer D	BUO2	May-Jun 2011
BUO2-F-T191	Hipposideros caffer B	BUO2	May-Jun 2011
BUO2-F-T193	Hipposideros caffer C	BUO2	May-Jun 2011
BUO2-F-T210	Hipposideros caffer B	BUO2	May-Jun 2011
BUO2-F-T211	Hipposideros caffer B	BUO2	May-Jun 2011
BUO2-F-T213	Hipposideros caffer D	BUO2	May-Jun 2011
BUO2-F-T214	Hipposideros caffer D	BUO2	May-Jun 2011
BUO2-F-T3	Hipposideros caffer D	BUO2	May-Jun 2011
BUO2-F-T34	Hipposideros caffer B	BUO2	May-Jun 2011
BUO2-F-T88	Hipposideros caffer D	BUO2	May-Jun 2011
BUO2-G-T1	Hipposideros caffer D	BUO2	Jul-Aug 2011
BUO2-G-T11	Hipposideros caffer B	BUO2	Jul-Aug 2011
BUO2-G-T111	Hipposideros caffer D	BUO2	Jul-Aug 2011
BUO2-G-T112	Hipposideros caffer D	BUO2	Jul-Aug 2011
BUO2-G-T114	Hipposideros caffer D	BUO2	Jul-Aug 2011
BUO2-G-T115	Hipposideros caffer D	BUO2	Jul-Aug 2011
BUO2-G-T119	Hipposideros caffer D	BUO2	Jul-Aug 2011
BUO2-G-T120	Hipposideros caffer D	BUO2	Jul-Aug 2011
BUO2-G-T121	Hipposideros caffer D	BUO2	Jul-Aug 2011
BUO2-G-T123	Hipposideros caffer D	BUO2	Jul-Aug 2011
BUO2-G-T127	Hipposideros caffer D	BUO2	Jul-Aug 2011
BUO2-G-T129	Hipposideros caffer D	BUO2	Jul-Aug 2011
BUO2-G-T130	Hipposideros caffer D	BUO2	Jul-Aug 2011
BUO2-G-T134	Hipposideros caffer B	BUO2	Jul-Aug 2011
BUO2-G-T136	Hipposideros caffer D	BUO2	Jul-Aug 2011
BUO2-G-T138	Hipposideros caffer B	BUO2	Jul-Aug 2011
BUO2-G-T14	Hipposideros caffer D	BUO2	Jul-Aug 2011
BUO2-G-T141	Hipposideros caffer B	BUO2	Jul-Aug 2011
BUO2-G-T149	Hipposideros caffer B	BUO2	Jul-Aug 2011
BUO2-G-T150	Hipposideros caffer B	BUO2	Jul-Aug 2011
BUO2-G-T155	Hipposideros caffer B	BUO2	Jul-Aug 2011
BUO2-G-T156	Hipposideros caffer B	BUO2	Jul-Aug 2011
BUO2-G-T159	Hipposideros caffer D	BUO2	Jul-Aug 2011
BUO2-G-T164	Hipposideros caffer D	BUO2	Jul-Aug 2011
BUO2-G-T165	Hipposideros caffer D	BUO2	Jul-Aug 2011
BUO2-G-T19	Hipposideros caffer D	BUO2	Jul-Aug 2011
BUO2-G-T38	Hipposideros caffer B	BUO2	Jul-Aug 2011
BUO2-G-T4	Hipposideros caffer D	BUO2	Jul-Aug 2011
BUO2-G-T43	Hipposideros caffer D	BUO2	Jul-Aug 2011
BUO2-G-T5	Hipposideros caffer D	BUO2	Jul-Aug 2011
BUO2-G-T50	Hipposideros caffer D	BUO2	Jul-Aug 2011
BUO2-G-T51	Hipposideros caffer D	BUO2	Jul-Aug 2011
BUO2-G-T57	Hipposideros caffer D	BUO2	Jul-Aug 2011
BUO2-G-T58	Hipposideros caffer C	BUO2	Jul-Aug 2011
BUO2-G-T66	Hipposideros caffer D	BUO2	Jul-Aug 2011
BUO2-G-T69	Hipposideros caffer D	BUO2	Jul-Aug 2011
BUO2-G-T72	Hipposideros caffer D	BUO2	Jul-Aug 2011
BUO2-G-T74	Hipposideros caffer D	BUO2	Jul-Aug 2011
BUO2-G-T76	Hipposideros caffer D	BUO2	Jul-Aug 2011
BUO2-G-T80	Hipposideros caffer D	BUO2	Jul-Aug 2011
BUO2-G-T84	Hipposideros caffer D	BUO2	Jul-Aug 2011
BUO2-G-T87	Hipposideros caffer D	BUO2	Jul-Aug 2011
BUO2-G-T90	Hipposideros caffer D	BUO2	Jul-Aug 2011
BUO2-G-T93	Hipposideros caffer D	BUO2	Jul-Aug 2011
BUO2-G-T94	Hipposideros caffer D	BUO2	Jul-Aug 2011
BUO2-G-T95	Hipposideros caffer B	BUO2	Jul-Aug 2011
BUO2-G-T97	Hipposideros caffer D	BUO2	Jul-Aug 2011
BUO2-G-T98	Hipposideros caffer D	BUO2	Jul-Aug 2011
BUO2-H-T117	Hipposideros caffer D	BUO2	Sep-Oct 2011
BUO2-H-T135	Hipposideros caffer D	BUO2	Sep-Oct 2011
BUO2-H-T16	Hipposideros caffer D	BUO2	Sep-Oct 2011
BUO2-H-T78	Hipposideros caffer D	BUO2	Sep-Oct 2011
BUO2-I-T16	Hipposideros caffer D	BUO2	Nov-Dec 2011
BUO2-I-T44	Hipposideros caffer D	BUO2	Nov-Dec 2011
BUO2-I-T62	Hipposideros caffer D	BUO2	Nov-Dec 2011
BUO2-I-T7	Hipposideros caffer D	BUO2	Nov-Dec 2011
BUO2-J-T105	Hipposideros caffer B	BUO2	Jan-Feb 2012
BUO2-J-T12	Hipposideros caffer B	BUO2	Jan-Feb 2012
BUO2-J-T123	Hipposideros caffer D	BUO2	Jan-Feb 2012
BUO2-J-T147	Hipposideros caffer B	BUO2	Jan-Feb 2012
BUO2-J-T15	Hipposideros caffer B	BUO2	Jan-Feb 2012
BUO2-J-T159	Hipposideros caffer B	BUO2	Jan-Feb 2012
BUO2-J-T162	Hipposideros caffer B	BUO2	Jan-Feb 2012
BUO2-J-T188	Hipposideros caffer D	BUO2	Jan-Feb 2012
BUO2-J-T21	Hipposideros caffer B	BUO2	Jan-Feb 2012
BUO2-J-T27	Hipposideros caffer B	BUO2	Jan-Feb 2012
BUO2-J-T30	Hipposideros caffer B	BUO2	Jan-Feb 2012
BUO2-J-T33	Hipposideros caffer B	BUO2	Jan-Feb 2012
BUO2-J-T37	Hipposideros caffer B	BUO2	Jan-Feb 2012
BUO2-J-T43	Hipposideros caffer B	BUO2	Jan-Feb 2012
BUO2-J-T47	Hipposideros caffer B	BUO2	Jan-Feb 2012
BUO2-J-T53	Hipposideros caffer B	BUO2	Jan-Feb 2012
BUO2-J-T56	Hipposideros caffer B	BUO2	Jan-Feb 2012
BUO2-J-T59	Hipposideros caffer B	BUO2	Jan-Feb 2012
BUO2-J-T6	Hipposideros caffer B	BUO2	Jan-Feb 2012
BUO2-J-T62	Hipposideros caffer B	BUO2	Jan-Feb 2012
BUO2-J-T68	Hipposideros caffer B	BUO2	Jan-Feb 2012
BUO2-J-T71	Hipposideros caffer B	BUO2	Jan-Feb 2012
BUO2-J-T9	Hipposideros caffer D	BUO2	Jan-Feb 2012
BUO2-J-T96	Hipposideros caffer B	BUO2	Jan-Feb 2012
BUO2-J-T99	Hipposideros caffer D	BUO2	Jan-Feb 2012
BUO2-K-T102	Hipposideros caffer D	BUO2	Mar-Apr 2012
BUO2-K-T112	Hipposideros caffer D	BUO2	Mar-Apr 2012
BUO2-K-T127	Hipposideros caffer B	BUO2	Mar-Apr 2012
BUO2-K-T136	Hipposideros caffer B	BUO2	Mar-Apr 2012
BUO2-K-T139	Hipposideros caffer B	BUO2	Mar-Apr 2012
BUO2-K-T142	Hipposideros caffer D	BUO2	Mar-Apr 2012
BUO2-K-T55	Hipposideros caffer D	BUO2	Mar-Apr 2012
BUO2-K-T58	Hipposideros caffer D	BUO2	Mar-Apr 2012
BUO2-K-T63	Hipposideros caffer B	BUO2	Mar-Apr 2012
BUO2-K-T66	Hipposideros caffer B	BUO2	Mar-Apr 2012
BUO2-K-T75	Hipposideros caffer B	BUO2	Mar-Apr 2012
BUO2-K-T78	Hipposideros caffer B	BUO2	Mar-Apr 2012
BUO2-K-T81	Hipposideros caffer B	BUO2	Mar-Apr 2012
BUO2-K-T87	Hipposideros caffer B	BUO2	Mar-Apr 2012
BUO2-K-T93	Hipposideros caffer B	BUO2	Mar-Apr 2012
BUO2-K-T96	Hipposideros caffer B	BUO2	Mar-Apr 2012
BUO2-K-T99	Hipposideros caffer B	BUO2	Mar-Apr 2012
BUO2-L-T110	Hipposideros caffer D	BUO2	May-Jun 2012
BUO2-L-T113	Hipposideros caffer D	BUO2	May-Jun 2012
BUO2-L-T125	Hipposideros caffer D	BUO2	May-Jun 2012
BUO2-L-T161	Hipposideros caffer B	BUO2	May-Jun 2012
BUO2-L-T167	Hipposideros caffer D	BUO2	May-Jun 2012
BUO2-L-T70	Hipposideros caffer B	BUO2	May-Jun 2012
BUO2-L-T76	Hipposideros caffer B	BUO2	May-Jun 2012
BUO2-L-T92	Hipposideros caffer D	BUO2	May-Jun 2012
BUO2-M-T1	Hipposideros caffer D	BUO2	Jul-Aug 2012
BUO2-M-T10	Hipposideros caffer D	BUO2	Jul-Aug 2012
BUO2-M-T112	Hipposideros caffer B	BUO2	Jul-Aug 2012
BUO2-M-T115	Hipposideros caffer B	BUO2	Jul-Aug 2012
BUO2-M-T121	Hipposideros caffer B	BUO2	Jul-Aug 2012
BUO2-M-T136	Hipposideros caffer D	BUO2	Jul-Aug 2012
BUO2-M-T25	Hipposideros caffer D	BUO2	Jul-Aug 2012
BUO2-M-T52	Hipposideros caffer B	BUO2	Jul-Aug 2012
BUO2-M-T55	Hipposideros caffer B	BUO2	Jul-Aug 2012
BUO2-M-T58	Hipposideros caffer B	BUO2	Jul-Aug 2012
BUO2-M-T61	Hipposideros caffer D	BUO2	Jul-Aug 2012
BUO2-M-T64	Hipposideros caffer D	BUO2	Jul-Aug 2012
BUO2-M-T67	Hipposideros caffer D	BUO2	Jul-Aug 2012
BUO2-M-T7	Hipposideros caffer D	BUO2	Jul-Aug 2012
BUO2-M-T76	Hipposideros caffer B	BUO2	Jul-Aug 2012
BUO2-M-T79	Hipposideros caffer B	BUO2	Jul-Aug 2012
BUO2-M-T85	Hipposideros caffer B	BUO2	Jul-Aug 2012
FO1-A-T14	Hipposideros abae	FO	Sep-Oct 2010
FO1-A-T42	Hipposideros abae	FO	Sep-Oct 2010
FO1-A-T43	Hipposideros abae	FO	Sep-Oct 2010
FO1-A-T58	Hipposideros abae	FO	Sep-Oct 2010
FO1-A-T60	Hipposideros abae	FO	Sep-Oct 2010
FO1-A-T63	Hipposideros abae	FO	Sep-Oct 2010
FO1-A-T65	Hipposideros abae	FO	Sep-Oct 2010
FO1-A-T79	Hipposideros abae	FO	Sep-Oct 2010
FO1-D-T1	Hipposideros abae	FO	Jan-Feb 2011
FO1-D-T10	Hipposideros abae	FO	Jan-Feb 2011
FO1-D-T102	Hipposideros abae	FO	Jan-Feb 2011
FO1-D-T114	Hipposideros abae	FO	Jan-Feb 2011
FO1-D-T16	Hipposideros abae	FO	Jan-Feb 2011
FO1-D-T20	Hipposideros abae	FO	Jan-Feb 2011
FO1-D-T51	Hipposideros abae	FO	Jan-Feb 2011
FO1-D-T6	Hipposideros abae	FO	Jan-Feb 2011
FO1-D-T63	Hipposideros abae	FO	Jan-Feb 2011
FO1-D-T66	Hipposideros abae	FO	Jan-Feb 2011
FO1-D-T94	Hipposideros abae	FO	Jan-Feb 2011
FO1-E-T17	Hipposideros abae	FO	Mar-Apr 2011
FO1-E-T5	Hipposideros abae	FO	Mar-Apr 2011
FO1-E-T52	Hipposideros abae	FO	Mar-Apr 2011
FO1-E-T56	Hipposideros abae	FO	Mar-Apr 2011
FO1-F-T1	Hipposideros abae	FO	May-Jun 2011
FO1-F-T24	Hipposideros abae	FO	May-Jun 2011
FO1-G-T21	Hipposideros abae	FO	Jul-Aug 2011
FO1-G-T29	Hipposideros abae	FO	Jul-Aug 2011
FO1-G-T30	Hipposideros abae	FO	Jul-Aug 2011
FO1-G-T32	Hipposideros abae	FO	Jul-Aug 2011
FO1-G-T4	Hipposideros abae	FO	Jul-Aug 2011
FO1-G-T41	Hipposideros abae	FO	Jul-Aug 2011
FO1-G-T48	Hipposideros abae	FO	Jul-Aug 2011
FO1-H-T101	Hipposideros abae	FO	Sep-Oct 2011
FO1-H-T81	Hipposideros abae	FO	Sep-Oct 2011
FO1-I-T153	Hipposideros abae	FO	Nov-Dec 2011
FO1-I-T154	Hipposideros abae	FO	Nov-Dec 2011
FO1-I-T2	Hipposideros abae	FO	Nov-Dec 2011
FO1-I-T27	Hipposideros abae	FO	Nov-Dec 2011
FO1-I-T31	Hipposideros abae	FO	Nov-Dec 2011
FO1-I-T32	Hipposideros abae	FO	Nov-Dec 2011
FO1-I-T37	Hipposideros abae	FO	Nov-Dec 2011
FO1-I-T42	Hipposideros abae	FO	Nov-Dec 2011
FO1-I-T46	Hipposideros abae	FO	Nov-Dec 2011
FO1-I-T55	Hipposideros abae	FO	Nov-Dec 2011
FO1-I-T6	Hipposideros abae	FO	Nov-Dec 2011
FO1-I-T73	Hipposideros abae	FO	Nov-Dec 2011
FO1-J-T16	Hipposideros abae	FO	Jan-Feb 2012
FO1-J-T4	Hipposideros abae	FO	Jan-Feb 2012
FO1-J-T9	Hipposideros abae	FO	Jan-Feb 2012
FO1-K-T19	Hipposideros abae	FO	Mar-Apr 2012
FO1-K-T39	Hipposideros abae	FO	Mar-Apr 2012
FO1-L-T52	Hipposideros abae	FO	May-Jun 2012
FO1-L-T75	Hipposideros abae	FO	May-Jun 2012
FO1-M-T148	Hipposideros abae	FO	Jul-Aug 2012
FO2-E-T109	Hipposideros abae	FO	Mar-Apr 2011
FO2-E-T114	Hipposideros abae	FO	Mar-Apr 2011
FO2-E-T3	Hipposideros abae	FO	Mar-Apr 2011
FO2-E-T45	Hipposideros abae	FO	Mar-Apr 2011
FO2-E-T65	Hipposideros abae	FO	Mar-Apr 2011
FO2-E-T66	Hipposideros abae	FO	Mar-Apr 2011
FO2-E-T68	Hipposideros abae	FO	Mar-Apr 2011
FO2-E-T83	Hipposideros abae	FO	Mar-Apr 2011
FO2-E-T91	Hipposideros abae	FO	Mar-Apr 2011
FO2-F-T10	Hipposideros abae	FO	May-Jun 2011
FO2-F-T103	Hipposideros abae	FO	May-Jun 2011
FO2-F-T12	Hipposideros abae	FO	May-Jun 2011
FO2-F-T29	Hipposideros abae	FO	May-Jun 2011
FO2-F-T3	Hipposideros abae	FO	May-Jun 2011
FO2-F-T30	Hipposideros abae	FO	May-Jun 2011
FO2-F-T31	Hipposideros abae	FO	May-Jun 2011
FO2-F-T32	Hipposideros abae	FO	May-Jun 2011
FO2-F-T37	Hipposideros abae	FO	May-Jun 2011
FO2-F-T39	Hipposideros abae	FO	May-Jun 2011
FO2-F-T49	Hipposideros abae	FO	May-Jun 2011
FO2-F-T83	Hipposideros abae	FO	May-Jun 2011
FO2-F-T88	Hipposideros abae	FO	May-Jun 2011
FO2-F-T92	Hipposideros abae	FO	May-Jun 2011
FO2-F-T99	Hipposideros abae	FO	May-Jun 2011
FO1-D-T11	Hipposideros caffer B	FO	Jan-Feb 2011
FO1-D-T14	Hipposideros caffer B	FO	Jan-Feb 2011
FO1-D-T17	Hipposideros caffer C	FO	Jan-Feb 2011
FO1-D-T2	Hipposideros caffer B	FO	Jan-Feb 2011
FO1-D-T44	Hipposideros caffer C	FO	Jan-Feb 2011
FO1-D-T5	Hipposideros caffer C	FO	Jan-Feb 2011
FO1-D-T52	Hipposideros caffer B	FO	Jan-Feb 2011
FO1-E-T18	Hipposideros caffer D	FO	Mar-Apr 2011
FO1-E-T48	Hipposideros caffer D	FO	Mar-Apr 2011
FO1-E-T6	Hipposideros caffer B	FO	Mar-Apr 2011
FO1-E-T65	Hipposideros caffer D	FO	Mar-Apr 2011
FO1-E-T66	Hipposideros caffer D	FO	Mar-Apr 2011
FO1-F-T16	Hipposideros caffer C	FO	May-Jun 2011
FO1-F-T25	Hipposideros caffer D	FO	May-Jun 2011
FO1-F-T28	Hipposideros caffer B	FO	May-Jun 2011
FO1-F-T3	Hipposideros caffer D	FO	May-Jun 2011
FO1-F-T33	Hipposideros caffer B	FO	May-Jun 2011
FO1-F-T37	Hipposideros caffer B	FO	May-Jun 2011
FO1-F-T38	Hipposideros caffer B	FO	May-Jun 2011
FO1-F-T39	Hipposideros caffer B	FO	May-Jun 2011
FO1-F-T46	Hipposideros caffer B	FO	May-Jun 2011
FO1-G-T1	Hipposideros caffer D	FO	Jul-Aug 2011
FO1-G-T101	Hipposideros caffer D	FO	Jul-Aug 2011
FO1-G-T103	Hipposideros caffer D	FO	Jul-Aug 2011
FO1-G-T11	Hipposideros caffer D	FO	Jul-Aug 2011
FO1-G-T12	Hipposideros caffer D	FO	Jul-Aug 2011
FO1-G-T15	Hipposideros caffer D	FO	Jul-Aug 2011
FO1-G-T22	Hipposideros caffer D	FO	Jul-Aug 2011
FO1-G-T24	Hipposideros caffer D	FO	Jul-Aug 2011
FO1-G-T26	Hipposideros caffer D	FO	Jul-Aug 2011
FO1-G-T3	Hipposideros caffer D	FO	Jul-Aug 2011
FO1-G-T31	Hipposideros caffer D	FO	Jul-Aug 2011
FO1-G-T42	Hipposideros caffer D	FO	Jul-Aug 2011
FO1-G-T43	Hipposideros caffer D	FO	Jul-Aug 2011
FO1-G-T44	Hipposideros caffer D	FO	Jul-Aug 2011
FO1-G-T5	Hipposideros caffer D	FO	Jul-Aug 2011
FO1-G-T50	Hipposideros caffer D	FO	Jul-Aug 2011
FO1-G-T55	Hipposideros caffer D	FO	Jul-Aug 2011
FO1-G-T56	Hipposideros caffer D	FO	Jul-Aug 2011
FO1-G-T59	Hipposideros caffer D	FO	Jul-Aug 2011
FO1-G-T61	Hipposideros caffer D	FO	Jul-Aug 2011
FO1-G-T63	Hipposideros caffer D	FO	Jul-Aug 2011
FO1-G-T64	Hipposideros caffer D	FO	Jul-Aug 2011
FO1-G-T65	Hipposideros caffer D	FO	Jul-Aug 2011
FO1-G-T7	Hipposideros caffer D	FO	Jul-Aug 2011
FO1-G-T72	Hipposideros caffer D	FO	Jul-Aug 2011
FO1-G-T73	Hipposideros caffer D	FO	Jul-Aug 2011
FO1-G-T76	Hipposideros caffer D	FO	Jul-Aug 2011
FO1-G-T8	Hipposideros caffer D	FO	Jul-Aug 2011
FO1-G-T81	Hipposideros caffer D	FO	Jul-Aug 2011
FO1-G-T85	Hipposideros caffer D	FO	Jul-Aug 2011
FO1-G-T87	Hipposideros caffer D	FO	Jul-Aug 2011
FO1-G-T90	Hipposideros caffer D	FO	Jul-Aug 2011
FO1-G-T94	Hipposideros caffer D	FO	Jul-Aug 2011
FO1-H-T128	Hipposideros caffer D	FO	Sep-Oct 2011
FO1-H-T16	Hipposideros caffer D	FO	Sep-Oct 2011
FO1-H-T164	Hipposideros caffer D	FO	Sep-Oct 2011
FO1-H-T170	Hipposideros caffer D	FO	Sep-Oct 2011
FO1-H-T29	Hipposideros caffer D	FO	Sep-Oct 2011
FO1-H-T67	Hipposideros caffer D	FO	Sep-Oct 2011
FO1-H-T84	Hipposideros caffer D	FO	Sep-Oct 2011
FO1-H-T98	Hipposideros caffer D	FO	Sep-Oct 2011
FO1-I-T120	Hipposideros caffer D	FO	Nov-Dec 2011
FO1-I-T92	Hipposideros caffer D	FO	Nov-Dec 2011
FO1-J-T12	Hipposideros caffer D	FO	Jan-Feb 2012
FO1-J-T15	Hipposideros caffer D	FO	Jan-Feb 2012
FO1-J-T18	Hipposideros caffer D	FO	Jan-Feb 2012
FO1-J-T21	Hipposideros caffer D	FO	Jan-Feb 2012
FO1-J-T24	Hipposideros caffer D	FO	Jan-Feb 2012
FO1-J-T3	Hipposideros caffer D	FO	Jan-Feb 2012
FO1-J-T30	Hipposideros caffer D	FO	Jan-Feb 2012
FO1-J-T36	Hipposideros caffer D	FO	Jan-Feb 2012
FO1-J-T39	Hipposideros caffer D	FO	Jan-Feb 2012
FO1-J-T48	Hipposideros caffer D	FO	Jan-Feb 2012
FO1-J-T54	Hipposideros caffer B	FO	Jan-Feb 2012
FO1-J-T68	Hipposideros caffer D	FO	Jan-Feb 2012
FO1-J-T84	Hipposideros caffer D	FO	Jan-Feb 2012
FO1-K-T24	Hipposideros caffer D	FO	Mar-Apr 2012
FO1-K-T34	Hipposideros caffer D	FO	Mar-Apr 2012
FO1-L-T15	Hipposideros caffer D	FO	May-Jun 2012
FO1-M-T105	Hipposideros caffer D	FO	Jul-Aug 2012
FO1-M-T111	Hipposideros caffer D	FO	Jul-Aug 2012
FO1-M-T115	Hipposideros caffer D	FO	Jul-Aug 2012
FO1-M-T119	Hipposideros caffer D	FO	Jul-Aug 2012
FO1-M-T157	Hipposideros caffer D	FO	Jul-Aug 2012
FO1-M-T17	Hipposideros caffer D	FO	Jul-Aug 2012
FO1-M-T172	Hipposideros caffer D	FO	Jul-Aug 2012
FO1-M-T175	Hipposideros caffer D	FO	Jul-Aug 2012
FO1-M-T30	Hipposideros caffer D	FO	Jul-Aug 2012
FO1-M-T33	Hipposideros caffer D	FO	Jul-Aug 2012
FO1-M-T42	Hipposideros caffer D	FO	Jul-Aug 2012
FO1-M-T45	Hipposideros caffer D	FO	Jul-Aug 2012
FO1-M-T48	Hipposideros caffer D	FO	Jul-Aug 2012
FO1-M-T5	Hipposideros caffer D	FO	Jul-Aug 2012
FO1-M-T84	Hipposideros caffer D	FO	Jul-Aug 2012
FO1-M-T96	Hipposideros caffer D	FO	Jul-Aug 2012
FO2-E-T103	Hipposideros caffer D	FO	Mar-Apr 2011
FO2-E-T105	Hipposideros caffer D	FO	Mar-Apr 2011
FO2-E-T110	Hipposideros caffer D	FO	Mar-Apr 2011
FO2-E-T119	Hipposideros caffer D	FO	Mar-Apr 2011
FO2-E-T122	Hipposideros caffer D	FO	Mar-Apr 2011
FO2-E-T16	Hipposideros caffer D	FO	Mar-Apr 2011
FO2-E-T24	Hipposideros caffer D	FO	Mar-Apr 2011
FO2-E-T41	Hipposideros caffer D	FO	Mar-Apr 2011
FO2-E-T52	Hipposideros caffer D	FO	Mar-Apr 2011
FO2-E-T57	Hipposideros caffer D	FO	Mar-Apr 2011
FO2-E-T58	Hipposideros caffer D	FO	Mar-Apr 2011
FO2-E-T59	Hipposideros caffer D	FO	Mar-Apr 2011
FO2-E-T62	Hipposideros caffer D	FO	Mar-Apr 2011
FO2-E-T63	Hipposideros caffer D	FO	Mar-Apr 2011
FO2-E-T72	Hipposideros caffer D	FO	Mar-Apr 2011
FO2-E-T81	Hipposideros caffer D	FO	Mar-Apr 2011
FO2-E-T89	Hipposideros caffer D	FO	Mar-Apr 2011
FO2-E-T93	Hipposideros caffer D	FO	Mar-Apr 2011
FO2-E-T95	Hipposideros caffer D	FO	Mar-Apr 2011
FO2-F-T100	Hipposideros caffer D	FO	May-Jun 2011
FO2-F-T102	Hipposideros caffer D	FO	May-Jun 2011
FO2-F-T107	Hipposideros caffer D	FO	May-Jun 2011
FO2-F-T108	Hipposideros caffer D	FO	May-Jun 2011
FO2-F-T110	Hipposideros caffer D	FO	May-Jun 2011
FO2-F-T111	Hipposideros caffer D	FO	May-Jun 2011
FO2-F-T118	Hipposideros caffer D	FO	May-Jun 2011
FO2-F-T119	Hipposideros caffer D	FO	May-Jun 2011
FO2-F-T128	Hipposideros caffer D	FO	May-Jun 2011
FO2-F-T142	Hipposideros caffer D	FO	May-Jun 2011
FO2-F-T148	Hipposideros caffer D	FO	May-Jun 2011
FO2-F-T151	Hipposideros caffer D	FO	May-Jun 2011
FO2-F-T152	Hipposideros caffer D	FO	May-Jun 2011
FO2-F-T155	Hipposideros caffer D	FO	May-Jun 2011
FO2-F-T157	Hipposideros caffer D	FO	May-Jun 2011
FO2-F-T158	Hipposideros caffer C	FO	May-Jun 2011
FO2-F-T160	Hipposideros caffer D	FO	May-Jun 2011
FO2-F-T18	Hipposideros caffer D	FO	May-Jun 2011
FO2-F-T19	Hipposideros caffer D	FO	May-Jun 2011
FO2-F-T20	Hipposideros caffer D	FO	May-Jun 2011
FO2-F-T22	Hipposideros caffer D	FO	May-Jun 2011
FO2-F-T33	Hipposideros caffer D	FO	May-Jun 2011
FO2-F-T38	Hipposideros caffer D	FO	May-Jun 2011
FO2-F-T4	Hipposideros caffer D	FO	May-Jun 2011
FO2-F-T43	Hipposideros caffer D	FO	May-Jun 2011
FO2-F-T50	Hipposideros caffer D	FO	May-Jun 2011
FO2-F-T52	Hipposideros caffer D	FO	May-Jun 2011
FO2-F-T55	Hipposideros caffer D	FO	May-Jun 2011
FO2-F-T59	Hipposideros caffer D	FO	May-Jun 2011
FO2-F-T60	Hipposideros caffer D	FO	May-Jun 2011
FO2-F-T62	Hipposideros caffer D	FO	May-Jun 2011
FO2-F-T64	Hipposideros caffer D	FO	May-Jun 2011
FO2-F-T70	Hipposideros caffer D	FO	May-Jun 2011
FO2-F-T73	Hipposideros caffer D	FO	May-Jun 2011
FO2-F-T74	Hipposideros caffer D	FO	May-Jun 2011
FO2-F-T80	Hipposideros caffer D	FO	May-Jun 2011
FO2-F-T82	Hipposideros caffer D	FO	May-Jun 2011
FO2-F-T84	Hipposideros caffer D	FO	May-Jun 2011
FO2-F-T85	Hipposideros caffer D	FO	May-Jun 2011
FO2-F-T87	Hipposideros caffer D	FO	May-Jun 2011
FO2-F-T91	Hipposideros caffer D	FO	May-Jun 2011
FO2-F-T93	Hipposideros caffer D	FO	May-Jun 2011
FO2-F-T95	Hipposideros caffer D	FO	May-Jun 2011
FO2-F-T96	Hipposideros caffer D	FO	May-Jun 2011
KW1-B-T106	Hipposideros abae	KW1	Sep-Oct 2010
KW1-B-T154	Hipposideros abae	KW1	Sep-Oct 2010
KW1-B-T186	Hipposideros abae	KW1	Sep-Oct 2010
KW1-C-T154	Hipposideros abae	KW1	Nov-Dec 2010
KW1-C-T156	Hipposideros abae	KW1	Nov-Dec 2010
KW1-C-T158	Hipposideros caffer D	KW1	Nov-Dec 2010
KW1-C-T159	Hipposideros abae	KW1	Nov-Dec 2010
KW1-C-T209	Hipposideros abae	KW1	Jan-Feb 2011
KW1-C-T211	Hipposideros abae	KW1	Jan-Feb 2011
KW1-C-T218	Hipposideros abae	KW1	Jan-Feb 2011
KW1-C-T27	Hipposideros abae	KW1	Nov-Dec 2010
KW1-C-T35	Hipposideros abae	KW1	Nov-Dec 2010
KW1-C-T38	Hipposideros abae	KW1	Nov-Dec 2010
KW1-C-T5	Hipposideros abae	KW1	Nov-Dec 2010
KW1-C-T52	Hipposideros abae	KW1	Nov-Dec 2010
KW1-C-T60	Hipposideros abae	KW1	Nov-Dec 2010
KW1-C-T64	Hipposideros abae	KW1	Nov-Dec 2010
KW1-C-T9	Hipposideros abae	KW1	Nov-Dec 2010
KW1-C-T90	Hipposideros abae	KW1	Nov-Dec 2010
KW1-C-T94	Hipposideros abae	KW1	Nov-Dec 2010
KW1-D-T105	Hipposideros abae	KW1	Jan-Feb 2011
KW1-D-T110	Hipposideros abae	KW1	Jan-Feb 2011
KW1-D-T115	Hipposideros abae	KW1	Jan-Feb 2011
KW1-D-T119	Hipposideros abae	KW1	Jan-Feb 2011
KW1-D-T129	Hipposideros abae	KW1	Jan-Feb 2011
KW1-D-T140	Hipposideros abae	KW1	Jan-Feb 2011
KW1-D-T142	Hipposideros abae	KW1	Jan-Feb 2011
KW1-D-T144	Hipposideros abae	KW1	Jan-Feb 2011
KW1-D-T146	Hipposideros abae	KW1	Jan-Feb 2011
KW1-D-T15	Hipposideros abae	KW1	Jan-Feb 2011
KW1-D-T151	Hipposideros abae	KW1	Jan-Feb 2011
KW1-D-T154	Hipposideros abae	KW1	Jan-Feb 2011
KW1-D-T155	Hipposideros abae	KW1	Jan-Feb 2011
KW1-D-T158	Hipposideros abae	KW1	Jan-Feb 2011
KW1-D-T16	Hipposideros abae	KW1	Jan-Feb 2011
KW1-D-T17	Hipposideros abae	KW1	Jan-Feb 2011
KW1-D-T177	Hipposideros abae	KW1	Jan-Feb 2011
KW1-D-T179	Hipposideros abae	KW1	Jan-Feb 2011
KW1-D-T182	Hipposideros abae	KW1	Jan-Feb 2011
KW1-D-T2	Hipposideros abae	KW1	Jan-Feb 2011
KW1-D-T203	Hipposideros abae	KW1	Jan-Feb 2011
KW1-D-T21	Hipposideros abae	KW1	Jan-Feb 2011
KW1-D-T216	Hipposideros abae	KW1	Jan-Feb 2011
KW1-D-T217	Hipposideros abae	KW1	Jan-Feb 2011
KW1-D-T22	Hipposideros abae	KW1	Jan-Feb 2011
KW1-D-T220	Hipposideros abae	KW1	Jan-Feb 2011
KW1-D-T222	Hipposideros abae	KW1	Jan-Feb 2011
KW1-D-T223	Hipposideros abae	KW1	Jan-Feb 2011
KW1-D-T23	Hipposideros abae	KW1	Jan-Feb 2011
KW1-D-T231	Hipposideros abae	KW1	Jan-Feb 2011
KW1-D-T235	Hipposideros abae	KW1	Jan-Feb 2011
KW1-D-T24	Hipposideros abae	KW1	Jan-Feb 2011
KW1-D-T247	Hipposideros abae	KW1	Jan-Feb 2011
KW1-D-T250	Hipposideros abae	KW1	Jan-Feb 2011
KW1-D-T26	Hipposideros abae	KW1	Jan-Feb 2011
KW1-D-T265	Hipposideros abae	KW1	Jan-Feb 2011
KW1-D-T27	Hipposideros abae	KW1	Jan-Feb 2011
KW1-D-T28	Hipposideros abae	KW1	Jan-Feb 2011
KW1-D-T296	Hipposideros abae	KW1	Jan-Feb 2011
KW1-D-T307	Hipposideros abae	KW1	Jan-Feb 2011
KW1-D-T311	Hipposideros abae	KW1	Jan-Feb 2011
KW1-D-T313	Hipposideros abae	KW1	Jan-Feb 2011
KW1-D-T314	Hipposideros abae	KW1	Jan-Feb 2011
KW1-D-T324	Hipposideros abae	KW1	Jan-Feb 2011
KW1-D-T326	Hipposideros abae	KW1	Jan-Feb 2011
KW1-D-T333	Hipposideros abae	KW1	Jan-Feb 2011
KW1-D-T338-possmixup	Hipposideros abae	KW1	Jan-Feb 2011
KW1-D-T340-possmixup	Hipposideros abae	KW1	Jan-Feb 2011
KW1-D-T341-possmixup	Hipposideros abae	KW1	Jan-Feb 2011
KW1-D-T342	Hipposideros abae	KW1	Jan-Feb 2011
KW1-D-T40	Hipposideros abae	KW1	Jan-Feb 2011
KW1-D-T51	Hipposideros abae	KW1	Jan-Feb 2011
KW1-D-T53	Hipposideros abae	KW1	Jan-Feb 2011
KW1-D-T54	Hipposideros abae	KW1	Jan-Feb 2011
KW1-D-T56	Hipposideros abae	KW1	Jan-Feb 2011
KW1-D-T63	Hipposideros abae	KW1	Jan-Feb 2011
KW1-D-T64	Hipposideros abae	KW1	Jan-Feb 2011
KW1-D-T86	Hipposideros abae	KW1	Jan-Feb 2011
KW1-D-T90	Hipposideros abae	KW1	Jan-Feb 2011
KW1-D-T96	Hipposideros abae	KW1	Jan-Feb 2011
KW1-D-T97	Hipposideros abae	KW1	Jan-Feb 2011
KW1-E-T10	Hipposideros abae	KW1	Mar-Apr 2011
KW1-E-T106	Hipposideros abae	KW1	Mar-Apr 2011
KW1-E-T11	Hipposideros abae	KW1	Mar-Apr 2011
KW1-E-T116	Hipposideros abae	KW1	Mar-Apr 2011
KW1-E-T117	Hipposideros abae	KW1	Mar-Apr 2011
KW1-E-T118	Hipposideros abae	KW1	Mar-Apr 2011
KW1-E-T134	Hipposideros abae	KW1	Mar-Apr 2011
KW1-E-T137	Hipposideros abae	KW1	Mar-Apr 2011
KW1-E-T138	Hipposideros abae	KW1	Mar-Apr 2011
KW1-E-T140	Hipposideros abae	KW1	Mar-Apr 2011
KW1-E-T152	Hipposideros abae	KW1	Mar-Apr 2011
KW1-E-T154	Hipposideros abae	KW1	Mar-Apr 2011
KW1-E-T155	Hipposideros abae	KW1	Mar-Apr 2011
KW1-E-T172	Hipposideros abae	KW1	Mar-Apr 2011
KW1-E-T175	Hipposideros abae	KW1	Mar-Apr 2011
KW1-E-T187	Hipposideros abae	KW1	Mar-Apr 2011
KW1-E-T19	Hipposideros abae	KW1	Mar-Apr 2011
KW1-E-T20	Hipposideros abae	KW1	Mar-Apr 2011
KW1-E-T201	Hipposideros abae	KW1	Mar-Apr 2011
KW1-E-T202	Hipposideros abae	KW1	Mar-Apr 2011
KW1-E-T203	Hipposideros abae	KW1	Mar-Apr 2011
KW1-E-T205	Hipposideros abae	KW1	Mar-Apr 2011
KW1-E-T207	Hipposideros abae	KW1	Mar-Apr 2011
KW1-E-T209	Hipposideros abae	KW1	Mar-Apr 2011
KW1-E-T215	Hipposideros abae	KW1	Mar-Apr 2011
KW1-E-T220	Hipposideros abae	KW1	Mar-Apr 2011
KW1-E-T223	Hipposideros abae	KW1	Mar-Apr 2011
KW1-E-T23	Hipposideros abae	KW1	Mar-Apr 2011
KW1-E-T232	Hipposideros abae	KW1	Mar-Apr 2011
KW1-E-T237	Hipposideros abae	KW1	Mar-Apr 2011
KW1-E-T238	Hipposideros abae	KW1	Mar-Apr 2011
KW1-E-T26	Hipposideros abae	KW1	Mar-Apr 2011
KW1-E-T34	Hipposideros abae	KW1	Mar-Apr 2011
KW1-E-T37	Hipposideros abae	KW1	Mar-Apr 2011
KW1-E-T39	Hipposideros abae	KW1	Mar-Apr 2011
KW1-E-T42	Hipposideros abae	KW1	Mar-Apr 2011
KW1-E-T43	Hipposideros abae	KW1	Mar-Apr 2011
KW1-E-T44	Hipposideros abae	KW1	Mar-Apr 2011
KW1-E-T48	Hipposideros abae	KW1	Mar-Apr 2011
KW1-E-T49	Hipposideros abae	KW1	Mar-Apr 2011
KW1-E-T50	Hipposideros abae	KW1	Mar-Apr 2011
KW1-E-T51	Hipposideros abae	KW1	Mar-Apr 2011
KW1-E-T52	Hipposideros abae	KW1	Mar-Apr 2011
KW1-E-T53	Hipposideros abae	KW1	Mar-Apr 2011
KW1-E-T54	Hipposideros abae	KW1	Mar-Apr 2011
KW1-E-T6	Hipposideros abae	KW1	Mar-Apr 2011
KW1-E-T71	Hipposideros abae	KW1	Mar-Apr 2011
KW1-E-T73	Hipposideros abae	KW1	Mar-Apr 2011
KW1-E-T77	Hipposideros abae	KW1	Mar-Apr 2011
KW1-E-T78	Hipposideros abae	KW1	Mar-Apr 2011
KW1-E-T79	Hipposideros abae	KW1	Mar-Apr 2011
KW1-E-T80	Hipposideros abae	KW1	Mar-Apr 2011
KW1-E-T89	Hipposideros abae	KW1	Mar-Apr 2011
KW1-E-T92	Hipposideros abae	KW1	Mar-Apr 2011
KW1-F-T11	Hipposideros abae	KW1	May-Jun 2011
KW1-F-T14	Hipposideros abae	KW1	May-Jun 2011
KW1-F-T147	Hipposideros abae	KW1	May-Jun 2011
KW1-F-T148	Hipposideros abae	KW1	May-Jun 2011
KW1-F-T152	Hipposideros abae	KW1	May-Jun 2011
KW1-F-T153	Hipposideros abae	KW1	May-Jun 2011
KW1-F-T154	Hipposideros abae	KW1	May-Jun 2011
KW1-F-T156	Hipposideros abae	KW1	May-Jun 2011
KW1-F-T158	Hipposideros abae	KW1	May-Jun 2011
KW1-F-T162	Hipposideros abae	KW1	May-Jun 2011
KW1-F-T164	Hipposideros abae	KW1	May-Jun 2011
KW1-F-T165	Hipposideros abae	KW1	May-Jun 2011
KW1-F-T168	Hipposideros abae	KW1	May-Jun 2011
KW1-F-T170	Hipposideros abae	KW1	May-Jun 2011
KW1-F-T19	Hipposideros abae	KW1	May-Jun 2011
KW1-F-T28	Hipposideros abae	KW1	May-Jun 2011
KW1-F-T29	Hipposideros abae	KW1	May-Jun 2011
KW1-F-T35	Hipposideros abae	KW1	May-Jun 2011
KW1-F-T43	Hipposideros abae	KW1	May-Jun 2011
KW1-F-T44	Hipposideros abae	KW1	May-Jun 2011
KW1-F-T7	Hipposideros abae	KW1	May-Jun 2011
KW1-F-T79	Hipposideros abae	KW1	May-Jun 2011
KW1-F-T8	Hipposideros abae	KW1	May-Jun 2011
KW1-F-T84	Hipposideros abae	KW1	May-Jun 2011
KW1-F-T87	Hipposideros abae	KW1	May-Jun 2011
KW1-G-T102	Hipposideros abae	KW1	Jul-Aug 2011
KW1-G-T114	Hipposideros abae	KW1	Jul-Aug 2011
KW1-G-T141	Hipposideros abae	KW1	Jul-Aug 2011
KW1-G-T161	Hipposideros abae	KW1	Jul-Aug 2011
KW1-G-T173	Hipposideros abae	KW1	Jul-Aug 2011
KW1-G-T177	Hipposideros abae	KW1	Jul-Aug 2011
KW1-G-T198	Hipposideros abae	KW1	Jul-Aug 2011
KW1-G-T228	Hipposideros abae	KW1	Jul-Aug 2011
KW1-G-T40	Hipposideros abae	KW1	Jul-Aug 2011
KW1-G-T42	Hipposideros abae	KW1	Jul-Aug 2011
KW1-H-T113	Hipposideros abae	KW1	Sep-Oct 2011
KW1-H-T12	Hipposideros abae	KW1	Sep-Oct 2011
KW1-H-T136	Hipposideros abae	KW1	Sep-Oct 2011
KW1-H-T138	Hipposideros abae	KW1	Sep-Oct 2011
KW1-H-T141	Hipposideros abae	KW1	Sep-Oct 2011
KW1-H-T145	Hipposideros abae	KW1	Sep-Oct 2011
KW1-H-T150	Hipposideros abae	KW1	Sep-Oct 2011
KW1-H-T16	Hipposideros abae	KW1	Sep-Oct 2011
KW1-H-T160	Hipposideros abae	KW1	Sep-Oct 2011
KW1-H-T162	Hipposideros abae	KW1	Sep-Oct 2011
KW1-H-T163	Hipposideros abae	KW1	Sep-Oct 2011
KW1-H-T174	Hipposideros abae	KW1	Sep-Oct 2011
KW1-H-T178	Hipposideros abae	KW1	Sep-Oct 2011
KW1-H-T21	Hipposideros abae	KW1	Sep-Oct 2011
KW1-H-T24	Hipposideros abae	KW1	Sep-Oct 2011
KW1-H-T28	Hipposideros abae	KW1	Sep-Oct 2011
KW1-H-T33	Hipposideros abae	KW1	Sep-Oct 2011
KW1-H-T34	Hipposideros abae	KW1	Sep-Oct 2011
KW1-H-T39	Hipposideros abae	KW1	Sep-Oct 2011
KW1-H-T42	Hipposideros abae	KW1	Sep-Oct 2011
KW1-H-T47	Hipposideros abae	KW1	Sep-Oct 2011
KW1-H-T49	Hipposideros abae	KW1	Sep-Oct 2011
KW1-H-T52	Hipposideros abae	KW1	Sep-Oct 2011
KW1-H-T70	Hipposideros abae	KW1	Sep-Oct 2011
KW1-H-T79	Hipposideros abae	KW1	Sep-Oct 2011
KW1-H-T82	Hipposideros abae	KW1	Sep-Oct 2011
KW1-I-T152	Hipposideros abae	KW1	Nov-Dec 2011
KW1-I-T66	Hipposideros abae	KW1	Nov-Dec 2011
KW1-I-T69	Hipposideros abae	KW1	Nov-Dec 2011
KW1-J-T124	Hipposideros abae	KW1	Jan-Feb 2012
KW1-J-T126	Hipposideros abae	KW1	Jan-Feb 2012
KW1-J-T13	Hipposideros abae	KW1	Jan-Feb 2012
KW1-J-T131	Hipposideros abae	KW1	Jan-Feb 2012
KW1-J-T133	Hipposideros abae	KW1	Jan-Feb 2012
KW1-J-T134	Hipposideros abae	KW1	Jan-Feb 2012
KW1-J-T136	Hipposideros abae	KW1	Jan-Feb 2012
KW1-J-T14	Hipposideros abae	KW1	Jan-Feb 2012
KW1-J-T141	Hipposideros abae	KW1	Jan-Feb 2012
KW1-J-T144	Hipposideros abae	KW1	Jan-Feb 2012
KW1-J-T153	Hipposideros abae	KW1	Jan-Feb 2012
KW1-J-T168	Hipposideros abae	KW1	Jan-Feb 2012
KW1-J-T176	Hipposideros abae	KW1	Jan-Feb 2012
KW1-J-T181	Hipposideros abae	KW1	Jan-Feb 2012
KW1-J-T182	Hipposideros abae	KW1	Jan-Feb 2012
KW1-J-T183	Hipposideros abae	KW1	Jan-Feb 2012
KW1-J-T184	Hipposideros abae	KW1	Jan-Feb 2012
KW1-J-T188	Hipposideros abae	KW1	Jan-Feb 2012
KW1-J-T198	Hipposideros abae	KW1	Jan-Feb 2012
KW1-J-T204	Hipposideros abae	KW1	Jan-Feb 2012
KW1-J-T32	Hipposideros abae	KW1	Jan-Feb 2012
KW1-J-T36	Hipposideros abae	KW1	Jan-Feb 2012
KW1-J-T54	Hipposideros abae	KW1	Jan-Feb 2012
KW1-J-T55	Hipposideros abae	KW1	Jan-Feb 2012
KW1-J-T67	Hipposideros abae	KW1	Jan-Feb 2012
KW1-J-T68	Hipposideros abae	KW1	Jan-Feb 2012
KW1-J-T71	Hipposideros abae	KW1	Jan-Feb 2012
KW1-J-T72	Hipposideros abae	KW1	Jan-Feb 2012
KW1-J-T78	Hipposideros abae	KW1	Jan-Feb 2012
KW1-J-T79	Hipposideros abae	KW1	Jan-Feb 2012
KW1-J-T81	Hipposideros abae	KW1	Jan-Feb 2012
KW1-K-T1	Hipposideros abae	KW1	Mar-Apr 2012
KW1-K-T109	Hipposideros abae	KW1	Mar-Apr 2012
KW1-K-T111	Hipposideros abae	KW1	Mar-Apr 2012
KW1-K-T13	Hipposideros abae	KW1	Mar-Apr 2012
KW1-K-T130	Hipposideros abae	KW1	Mar-Apr 2012
KW1-K-T138	Hipposideros abae	KW1	Mar-Apr 2012
KW1-K-T42	Hipposideros abae	KW1	Mar-Apr 2012
KW1-K-T70	Hipposideros abae	KW1	Mar-Apr 2012
KW1-K-T71	Hipposideros abae	KW1	Mar-Apr 2012
KW1-K-T87	Hipposideros abae	KW1	Mar-Apr 2012
KW1-K-T90	Hipposideros abae	KW1	Mar-Apr 2012
KW1-K-T92	Hipposideros abae	KW1	Mar-Apr 2012
KW1-K-T93	Hipposideros abae	KW1	Mar-Apr 2012
KW1-K-T94	Hipposideros abae	KW1	Mar-Apr 2012
KW1-K-T96	Hipposideros abae	KW1	Mar-Apr 2012
KW1-L-T10	Hipposideros abae	KW1	May-Jun 2012
KW1-L-T100	Hipposideros abae	KW1	May-Jun 2012
KW1-L-T131	Hipposideros abae	KW1	May-Jun 2012
KW1-L-T25	Hipposideros abae	KW1	May-Jun 2012
KW1-L-T38	Hipposideros abae	KW1	May-Jun 2012
KW1-L-T68	Hipposideros abae	KW1	May-Jun 2012
KW1-L-T88	Hipposideros abae	KW1	May-Jun 2012
KW1-L-T91	Hipposideros abae	KW1	May-Jun 2012
KW1-M-T102	Hipposideros abae	KW1	Jul-Aug 2012
KW1-M-T105	Hipposideros abae	KW1	Jul-Aug 2012
KW1-M-T144	Hipposideros abae	KW1	Jul-Aug 2012
KW1-M-T147	Hipposideros abae	KW1	Jul-Aug 2012
KW1-M-T150	Hipposideros abae	KW1	Jul-Aug 2012
KW1-M-T175	Hipposideros abae	KW1	Jul-Aug 2012
KW1-M-T223	Hipposideros abae	KW1	Jul-Aug 2012
KW1-M-T24	Hipposideros abae	KW1	Jul-Aug 2012
KW1-M-T60	Hipposideros abae	KW1	Jul-Aug 2012
KW1-M-T78	Hipposideros abae	KW1	Jul-Aug 2012
KW1-T31	Hipposideros abae	KW1	Sep-Oct 2010
KW1-T32	Hipposideros abae	KW1	Sep-Oct 2010
KW1-T35	Hipposideros abae	KW1	Sep-Oct 2010
KW1-T36	Hipposideros abae	KW1	Sep-Oct 2010
KW1-T46	Hipposideros abae	KW1	Sep-Oct 2010
KW1-T66	Hipposideros abae	KW1	Sep-Oct 2010
KW2-A-T101	Hipposideros abae	KW2	Sep-Oct 2010
KW2-A-T14	Hipposideros abae	KW2	Sep-Oct 2010
KW2-A-T57	Hipposideros abae	KW2	Sep-Oct 2010
KW2-A-T74	Hipposideros abae	KW2	Sep-Oct 2010
KW2-A-T76	Hipposideros abae	KW2	Sep-Oct 2010
KW2-A-T90	Hipposideros abae	KW2	Sep-Oct 2010
KW2-A-T91	Hipposideros abae	KW2	Sep-Oct 2010
KW2-A-T92	Hipposideros abae	KW2	Sep-Oct 2010
KW2-A-T96	Hipposideros abae	KW2	Sep-Oct 2010
KW2-C-T1	Hipposideros abae	KW2	Nov-Dec 2010
KW2-C-T13	Hipposideros abae	KW2	Nov-Dec 2010
KW2-C-T32	Hipposideros abae	KW2	Nov-Dec 2010
KW2-C-T34	Hipposideros abae	KW2	Nov-Dec 2010
KW2-C-T36	Hipposideros abae	KW2	Nov-Dec 2010
KW2-D-T102	Hipposideros abae	KW2	Jan-Feb 2011
KW2-D-T105	Hipposideros abae	KW2	Jan-Feb 2011
KW2-D-T108	Hipposideros abae	KW2	Jan-Feb 2011
KW2-D-T11	Hipposideros abae	KW2	Jan-Feb 2011
KW2-D-T116	Hipposideros abae	KW2	Jan-Feb 2011
KW2-D-T117	Hipposideros abae	KW2	Jan-Feb 2011
KW2-D-T16	Hipposideros abae	KW2	Jan-Feb 2011
KW2-D-T171	Hipposideros abae	KW2	Jan-Feb 2011
KW2-D-T21	Hipposideros abae	KW2	Jan-Feb 2011
KW2-D-T31	Hipposideros abae	KW2	Jan-Feb 2011
KW2-D-T34	Hipposideros abae	KW2	Jan-Feb 2011
KW2-D-T4	Hipposideros abae	KW2	Jan-Feb 2011
KW2-D-T54	Hipposideros abae	KW2	Jan-Feb 2011
KW2-D-T84	Hipposideros abae	KW2	Jan-Feb 2011
KW2-D-T89	Hipposideros abae	KW2	Jan-Feb 2011
KW2-D-T92	Hipposideros abae	KW2	Jan-Feb 2011
KW2-D-T94	Hipposideros abae	KW2	Jan-Feb 2011
KW2-E-T107	Hipposideros abae	KW2	Mar-Apr 2011
KW2-E-T123	Hipposideros abae	KW2	Mar-Apr 2011
KW2-E-T137	Hipposideros abae	KW2	Mar-Apr 2011
KW2-E-T147	Hipposideros abae	KW2	Mar-Apr 2011
KW2-E-T149	Hipposideros abae	KW2	Mar-Apr 2011
KW2-E-T15	Hipposideros abae	KW2	Mar-Apr 2011
KW2-E-T158	Hipposideros abae	KW2	Mar-Apr 2011
KW2-E-T16	Hipposideros abae	KW2	Mar-Apr 2011
KW2-E-T171	Hipposideros abae	KW2	Mar-Apr 2011
KW2-E-T180	Hipposideros abae	KW2	Mar-Apr 2011
KW2-E-T183	Hipposideros abae	KW2	Mar-Apr 2011
KW2-E-T184	Hipposideros abae	KW2	Mar-Apr 2011
KW2-E-T202	Hipposideros abae	KW2	Mar-Apr 2011
KW2-E-T205	Hipposideros abae	KW2	Mar-Apr 2011
KW2-E-T213	Hipposideros abae	KW2	Mar-Apr 2011
KW2-E-T23	Hipposideros abae	KW2	Mar-Apr 2011
KW2-E-T26	Hipposideros abae	KW2	Mar-Apr 2011
KW2-E-T38	Hipposideros abae	KW2	Mar-Apr 2011
KW2-E-T5	Hipposideros abae	KW2	Mar-Apr 2011
KW2-E-T83	Hipposideros abae	KW2	Mar-Apr 2011
KW2-E-T90	Hipposideros abae	KW2	Mar-Apr 2011
KW2-F-T113	Hipposideros abae	KW2	May-Jun 2011
KW2-F-T126	Hipposideros abae	KW2	May-Jun 2011
KW2-F-T131	Hipposideros abae	KW2	May-Jun 2011
KW2-F-T132	Hipposideros abae	KW2	May-Jun 2011
KW2-F-T133	Hipposideros abae	KW2	May-Jun 2011
KW2-F-T144	Hipposideros abae	KW2	May-Jun 2011
KW2-F-T157	Hipposideros abae	KW2	May-Jun 2011
KW2-F-T162	Hipposideros abae	KW2	May-Jun 2011
KW2-F-T199	Hipposideros abae	KW2	May-Jun 2011
KW2-F-T216	Hipposideros abae	KW2	May-Jun 2011
KW2-F-T217	Hipposideros abae	KW2	May-Jun 2011
KW2-F-T219	Hipposideros abae	KW2	May-Jun 2011
KW2-F-T223	Hipposideros abae	KW2	May-Jun 2011
KW2-F-T37	Hipposideros abae	KW2	May-Jun 2011
KW2-F-T40	Hipposideros abae	KW2	May-Jun 2011
KW2-F-T42	Hipposideros abae	KW2	May-Jun 2011
KW2-F-T43	Hipposideros abae	KW2	May-Jun 2011
KW2-F-T48	Hipposideros abae	KW2	May-Jun 2011
KW2-F-T51	Hipposideros abae	KW2	May-Jun 2011
KW2-F-T61	Hipposideros abae	KW2	May-Jun 2011
KW2-F-T66	Hipposideros abae	KW2	May-Jun 2011
KW2-F-T77	Hipposideros abae	KW2	May-Jun 2011
KW2-F-T88	Hipposideros abae	KW2	May-Jun 2011
KW2-F-T90	Hipposideros abae	KW2	May-Jun 2011
KW2-F-T92	Hipposideros abae	KW2	May-Jun 2011
KW2-G-T1	Hipposideros abae	KW2	Jul-Aug 2011
KW2-G-T111	Hipposideros abae	KW2	Jul-Aug 2011
KW2-G-T112	Hipposideros abae	KW2	Jul-Aug 2011
KW2-G-T113	Hipposideros abae	KW2	Jul-Aug 2011
KW2-G-T114	Hipposideros abae	KW2	Jul-Aug 2011
KW2-G-T120	Hipposideros abae	KW2	Jul-Aug 2011
KW2-G-T123	Hipposideros abae	KW2	Jul-Aug 2011
KW2-G-T22	Hipposideros abae	KW2	Jul-Aug 2011
KW2-G-T34	Hipposideros abae	KW2	Jul-Aug 2011
KW2-G-T43	Hipposideros abae	KW2	Jul-Aug 2011
KW2-G-T50	Hipposideros abae	KW2	Jul-Aug 2011
KW2-G-T54	Hipposideros abae	KW2	Jul-Aug 2011
KW2-G-T59	Hipposideros abae	KW2	Jul-Aug 2011
KW2-H-T11	Hipposideros abae	KW2	Sep-Oct 2011
KW2-H-T112	Hipposideros abae	KW2	Sep-Oct 2011
KW2-H-T115	Hipposideros abae	KW2	Sep-Oct 2011
KW2-H-T121	Hipposideros abae	KW2	Sep-Oct 2011
KW2-H-T17	Hipposideros abae	KW2	Sep-Oct 2011
KW2-H-T19	Hipposideros abae	KW2	Sep-Oct 2011
KW2-H-T28	Hipposideros abae	KW2	Sep-Oct 2011
KW2-H-T3	Hipposideros abae	KW2	Sep-Oct 2011
KW2-H-T30	Hipposideros abae	KW2	Sep-Oct 2011
KW2-H-T41	Hipposideros abae	KW2	Sep-Oct 2011
KW2-H-T5	Hipposideros abae	KW2	Sep-Oct 2011
KW2-H-T7	Hipposideros abae	KW2	Sep-Oct 2011
KW2-H-T78	Hipposideros abae	KW2	Sep-Oct 2011
KW2-I-T1	Hipposideros abae	KW2	Nov-Dec 2011
KW2-I-T16	Hipposideros abae	KW2	Nov-Dec 2011
KW2-I-T41	Hipposideros abae	KW2	Nov-Dec 2011
KW2-J-T107	Hipposideros abae	KW2	Jan-Feb 2012
KW2-J-T113	Hipposideros abae	KW2	Jan-Feb 2012
KW2-J-T117	Hipposideros abae	KW2	Jan-Feb 2012
KW2-J-T133	Hipposideros abae	KW2	Jan-Feb 2012
KW2-J-T137	Hipposideros abae	KW2	Jan-Feb 2012
KW2-J-T19	Hipposideros abae	KW2	Jan-Feb 2012
KW2-J-T24	Hipposideros abae	KW2	Jan-Feb 2012
KW2-J-T61	Hipposideros abae	KW2	Jan-Feb 2012
KW2-J-T63	Hipposideros abae	KW2	Jan-Feb 2012
KW2-J-T64	Hipposideros abae	KW2	Jan-Feb 2012
KW2-J-T71	Hipposideros abae	KW2	Jan-Feb 2012
KW2-J-T73	Hipposideros abae	KW2	Jan-Feb 2012
KW2-J-T75	Hipposideros abae	KW2	Jan-Feb 2012
KW2-K-T123	Hipposideros abae	KW2	Mar-Apr 2012
KW2-K-T126	Hipposideros abae	KW2	Mar-Apr 2012
KW2-K-T132	Hipposideros abae	KW2	Mar-Apr 2012
KW2-K-T135	Hipposideros abae	KW2	Mar-Apr 2012
KW2-K-T156	Hipposideros abae	KW2	Mar-Apr 2012
KW2-K-T26	Hipposideros abae	KW2	Mar-Apr 2012
KW2-K-T29	Hipposideros abae	KW2	Mar-Apr 2012
KW2-K-T38	Hipposideros abae	KW2	Mar-Apr 2012
KW2-L-T13	Hipposideros abae	KW2	May-Jun 2012
KW2-L-T38	Hipposideros abae	KW2	May-Jun 2012
KW2-L-T56	Hipposideros abae	KW2	May-Jun 2012
KW2-L-T92	Hipposideros abae	KW2	May-Jun 2012
KW2-L-T95	Hipposideros abae	KW2	May-Jun 2012
KW2-M-T1	Hipposideros abae	KW2	Jul-Aug 2012
KW2-M-T43	Hipposideros abae	KW2	Jul-Aug 2012
KW2-M-T52	Hipposideros abae	KW2	Jul-Aug 2012
KW2-M-T61	Hipposideros abae	KW2	Jul-Aug 2012
KW2-M-T67	Hipposideros abae	KW2	Jul-Aug 2012
KW1-G-T222	Hipposideros caffer C	KW1	Jul-Aug 2011
KW1-J-T161	Hipposideros caffer C	KW1	Jan-Feb 2012
KW1-L-T16	Hipposideros caffer C	KW1	May-Jun 2012
KW2-F-T224	Hipposideros caffer C	KW2	May-Jun 2011
KW2-H-T48	Hipposideros caffer C	KW2	Sep-Oct 2011
KW2-J-T50	Hipposideros caffer C	KW2	Jan-Feb 2012
KW2-M-T117	Hipposideros caffer C	KW2	Jul-Aug 2012
KW2-M-T149	Hipposideros caffer C	KW2	Jul-Aug 2012
KW1-B-T102	Hipposideros caffer D	KW1	Sep-Oct 2010
KW1-B-T107	Hipposideros caffer D	KW1	Sep-Oct 2010
KW1-B-T113	Hipposideros caffer D	KW1	Sep-Oct 2010
KW1-B-T117	Hipposideros caffer D	KW1	Sep-Oct 2010
KW1-B-T122	Hipposideros caffer D	KW1	Sep-Oct 2010
KW1-B-T141	Hipposideros caffer D	KW1	Sep-Oct 2010
KW1-B-T149	Hipposideros caffer D	KW1	Sep-Oct 2010
KW1-B-T177	Hipposideros caffer D	KW1	Sep-Oct 2010
KW1-B-T178	Hipposideros caffer D	KW1	Sep-Oct 2010
KW1-B-T183	Hipposideros caffer D	KW1	Sep-Oct 2010
KW1-B-T97	Hipposideros caffer D	KW1	Sep-Oct 2010
KW1-C-T113	Hipposideros caffer D	KW1	Nov-Dec 2010
KW1-C-T121	Hipposideros caffer D	KW1	Nov-Dec 2010
KW1-C-T129	Hipposideros caffer D	KW1	Nov-Dec 2010
KW1-C-T133	Hipposideros caffer D	KW1	Nov-Dec 2010
KW1-C-T137	Hipposideros caffer D	KW1	Nov-Dec 2010
KW1-C-T138	Hipposideros caffer D	KW1	Nov-Dec 2010
KW1-C-T14	Hipposideros caffer D	KW1	Nov-Dec 2010
KW1-C-T140	Hipposideros caffer D	KW1	Nov-Dec 2010
KW1-C-T163	Hipposideros caffer D	KW1	Nov-Dec 2010
KW1-C-T164	Hipposideros caffer D	KW1	Nov-Dec 2010
KW1-C-T168	Hipposideros caffer D	KW1	Nov-Dec 2010
KW1-C-T17	Hipposideros caffer D	KW1	Nov-Dec 2010
KW1-C-T170	Hipposideros caffer D	KW1	Nov-Dec 2010
KW1-C-T171	Hipposideros caffer D	KW1	Nov-Dec 2010
KW1-C-T173	Hipposideros caffer D	KW1	Nov-Dec 2010
KW1-C-T176	Hipposideros caffer D	KW1	Nov-Dec 2010
KW1-C-T178	Hipposideros caffer D	KW1	Nov-Dec 2010
KW1-C-T188	Hipposideros caffer D	KW1	Nov-Dec 2010
KW1-C-T192	Hipposideros caffer D	KW1	Nov-Dec 2010
KW1-C-T198	Hipposideros caffer D	KW1	Nov-Dec 2010
KW1-C-T2	Hipposideros caffer D	KW1	Nov-Dec 2010
KW1-C-T206	Hipposideros caffer D	KW1	Nov-Dec 2010
KW1-C-T207	Hipposideros caffer D	KW1	Nov-Dec 2010
KW1-C-T21	Hipposideros caffer D	KW1	Nov-Dec 2010
KW1-C-T25	Hipposideros caffer D	KW1	Nov-Dec 2010
KW1-C-T26	Hipposideros caffer D	KW1	Nov-Dec 2010
KW1-C-T29	Hipposideros caffer D	KW1	Nov-Dec 2010
KW1-C-T33	Hipposideros caffer D	KW1	Nov-Dec 2010
KW1-C-T39	Hipposideros caffer D	KW1	Nov-Dec 2010
KW1-C-T44	Hipposideros caffer D	KW1	Nov-Dec 2010
KW1-C-T50	Hipposideros caffer D	KW1	Nov-Dec 2010
KW1-C-T67	Hipposideros caffer D	KW1	Nov-Dec 2010
KW1-C-T73	Hipposideros caffer D	KW1	Nov-Dec 2010
KW1-C-T75	Hipposideros caffer D	KW1	Nov-Dec 2010
KW1-C-T8	Hipposideros caffer D	KW1	Nov-Dec 2010
KW1-C-T82	Hipposideros caffer D	KW1	Nov-Dec 2010
KW1-C-T89	Hipposideros caffer D	KW1	Nov-Dec 2010
KW1-C-T95	Hipposideros caffer D	KW1	Nov-Dec 2010
KW1-C-T97	Hipposideros caffer D	KW1	Nov-Dec 2010
KW1-C-T98	Hipposideros caffer D	KW1	Nov-Dec 2010
KW1-D-T108	Hipposideros caffer D	KW1	Jan-Feb 2011
KW1-D-T130	Hipposideros caffer D	KW1	Jan-Feb 2011
KW1-D-T133	Hipposideros caffer D	KW1	Jan-Feb 2011
KW1-D-T134	Hipposideros caffer D	KW1	Jan-Feb 2011
KW1-D-T136	Hipposideros caffer D	KW1	Jan-Feb 2011
KW1-D-T138	Hipposideros caffer D	KW1	Jan-Feb 2011
KW1-D-T145	Hipposideros caffer D	KW1	Jan-Feb 2011
KW1-D-T166	Hipposideros caffer D	KW1	Jan-Feb 2011
KW1-D-T170	Hipposideros caffer D	KW1	Jan-Feb 2011
KW1-D-T171	Hipposideros caffer D	KW1	Jan-Feb 2011
KW1-D-T185	Hipposideros caffer D	KW1	Jan-Feb 2011
KW1-D-T187	Hipposideros caffer D	KW1	Jan-Feb 2011
KW1-D-T189	Hipposideros caffer D	KW1	Jan-Feb 2011
KW1-D-T193	Hipposideros caffer D	KW1	Jan-Feb 2011
KW1-D-T197	Hipposideros caffer D	KW1	Jan-Feb 2011
KW1-D-T206	Hipposideros caffer D	KW1	Jan-Feb 2011
KW1-D-T208	Hipposideros caffer D	KW1	Jan-Feb 2011
KW1-D-T209	Hipposideros caffer D	KW1	Jan-Feb 2011
KW1-D-T212	Hipposideros caffer D	KW1	Jan-Feb 2011
KW1-D-T214	Hipposideros caffer D	KW1	Jan-Feb 2011
KW1-D-T218	Hipposideros caffer D	KW1	Jan-Feb 2011
KW1-D-T225	Hipposideros caffer D	KW1	Jan-Feb 2011
KW1-D-T227	Hipposideros caffer D	KW1	Jan-Feb 2011
KW1-D-T228	Hipposideros caffer D	KW1	Jan-Feb 2011
KW1-D-T229	Hipposideros caffer D	KW1	Jan-Feb 2011
KW1-D-T245	Hipposideros caffer D	KW1	Jan-Feb 2011
KW1-D-T251	Hipposideros caffer D	KW1	Jan-Feb 2011
KW1-D-T252	Hipposideros caffer D	KW1	Jan-Feb 2011
KW1-D-T256	Hipposideros caffer D	KW1	Jan-Feb 2011
KW1-D-T257	Hipposideros caffer D	KW1	Jan-Feb 2011
KW1-D-T258	Hipposideros caffer D	KW1	Jan-Feb 2011
KW1-D-T266	Hipposideros caffer D	KW1	Jan-Feb 2011
KW1-D-T269	Hipposideros caffer D	KW1	Jan-Feb 2011
KW1-D-T272	Hipposideros caffer D	KW1	Jan-Feb 2011
KW1-D-T277	Hipposideros caffer D	KW1	Jan-Feb 2011
KW1-D-T286	Hipposideros caffer D	KW1	Jan-Feb 2011
KW1-D-T290	Hipposideros caffer D	KW1	Jan-Feb 2011
KW1-D-T291	Hipposideros caffer D	KW1	Jan-Feb 2011
KW1-D-T292	Hipposideros caffer D	KW1	Jan-Feb 2011
KW1-D-T294	Hipposideros caffer D	KW1	Jan-Feb 2011
KW1-D-T295	Hipposideros caffer D	KW1	Jan-Feb 2011
KW1-D-T297	Hipposideros caffer D	KW1	Jan-Feb 2011
KW1-D-T301	Hipposideros caffer D	KW1	Jan-Feb 2011
KW1-D-T303	Hipposideros caffer D	KW1	Jan-Feb 2011
KW1-D-T304	Hipposideros caffer D	KW1	Jan-Feb 2011
KW1-D-T308	Hipposideros caffer D	KW1	Jan-Feb 2011
KW1-D-T31	Hipposideros caffer D	KW1	Jan-Feb 2011
KW1-D-T318	Hipposideros caffer D	KW1	Jan-Feb 2011
KW1-D-T320	Hipposideros caffer D	KW1	Jan-Feb 2011
KW1-D-T327	Hipposideros caffer D	KW1	Jan-Feb 2011
KW1-D-T328	Hipposideros caffer D	KW1	Jan-Feb 2011
KW1-D-T329	Hipposideros caffer D	KW1	Jan-Feb 2011
KW1-D-T330	Hipposideros caffer D	KW1	Jan-Feb 2011
KW1-D-T332	Hipposideros caffer D	KW1	Jan-Feb 2011
KW1-D-T337-possmixup	Hipposideros caffer D	KW1	Jan-Feb 2011
KW1-D-T343	Hipposideros caffer D	KW1	Jan-Feb 2011
KW1-D-T346	Hipposideros caffer D	KW1	Jan-Feb 2011
KW1-D-T35	Hipposideros caffer D	KW1	Jan-Feb 2011
KW1-D-T351	Hipposideros caffer D	KW1	Jan-Feb 2011
KW1-D-T352	Hipposideros caffer D	KW1	Jan-Feb 2011
KW1-D-T353	Hipposideros caffer D	KW1	Jan-Feb 2011
KW1-D-T355	Hipposideros caffer D	KW1	Jan-Feb 2011
KW1-D-T359	Hipposideros caffer D	KW1	Jan-Feb 2011
KW1-D-T361	Hipposideros caffer D	KW1	Jan-Feb 2011
KW1-D-T39	Hipposideros caffer D	KW1	Jan-Feb 2011
KW1-D-T4	Hipposideros caffer D	KW1	Jan-Feb 2011
KW1-D-T55	Hipposideros caffer D	KW1	Jan-Feb 2011
KW1-D-T65	Hipposideros caffer D	KW1	Jan-Feb 2011
KW1-D-T66	Hipposideros caffer D	KW1	Jan-Feb 2011
KW1-D-T68	Hipposideros caffer D	KW1	Jan-Feb 2011
KW1-D-T71	Hipposideros caffer D	KW1	Jan-Feb 2011
KW1-D-T73	Hipposideros caffer D	KW1	Jan-Feb 2011
KW1-D-T75	Hipposideros caffer D	KW1	Jan-Feb 2011
KW1-D-T92	Hipposideros caffer D	KW1	Jan-Feb 2011
KW1-D-T93	Hipposideros caffer D	KW1	Jan-Feb 2011
KW1-D-T98	Hipposideros caffer D	KW1	Jan-Feb 2011
KW1-E-T113	Hipposideros caffer D	KW1	Mar-Apr 2011
KW1-E-T12	Hipposideros caffer D	KW1	Mar-Apr 2011
KW1-E-T122	Hipposideros caffer D	KW1	Mar-Apr 2011
KW1-E-T124	Hipposideros caffer D	KW1	Mar-Apr 2011
KW1-E-T125	Hipposideros caffer D	KW1	Mar-Apr 2011
KW1-E-T14	Hipposideros caffer D	KW1	Mar-Apr 2011
KW1-E-T143	Hipposideros caffer D	KW1	Mar-Apr 2011
KW1-E-T144	Hipposideros caffer D	KW1	Mar-Apr 2011
KW1-E-T153	Hipposideros caffer D	KW1	Mar-Apr 2011
KW1-E-T157	Hipposideros caffer D	KW1	Mar-Apr 2011
KW1-E-T158	Hipposideros caffer D	KW1	Mar-Apr 2011
KW1-E-T170	Hipposideros caffer D	KW1	Mar-Apr 2011
KW1-E-T176	Hipposideros caffer D	KW1	Mar-Apr 2011
KW1-E-T181	Hipposideros caffer D	KW1	Mar-Apr 2011
KW1-E-T183	Hipposideros caffer D	KW1	Mar-Apr 2011
KW1-E-T211	Hipposideros caffer D	KW1	Mar-Apr 2011
KW1-E-T218	Hipposideros caffer D	KW1	Mar-Apr 2011
KW1-E-T219	Hipposideros caffer D	KW1	Mar-Apr 2011
KW1-E-T226	Hipposideros caffer D	KW1	Mar-Apr 2011
KW1-E-T35	Hipposideros caffer D	KW1	Mar-Apr 2011
KW1-E-T36	Hipposideros caffer D	KW1	Mar-Apr 2011
KW1-E-T38	Hipposideros caffer D	KW1	Mar-Apr 2011
KW1-E-T41	Hipposideros caffer D	KW1	Mar-Apr 2011
KW1-E-T47	Hipposideros caffer D	KW1	Mar-Apr 2011
KW1-E-T55	Hipposideros caffer D	KW1	Mar-Apr 2011
KW1-E-T56	Hipposideros caffer D	KW1	Mar-Apr 2011
KW1-E-T60	Hipposideros caffer D	KW1	Mar-Apr 2011
KW1-E-T61	Hipposideros caffer D	KW1	Mar-Apr 2011
KW1-E-T64	Hipposideros caffer D	KW1	Mar-Apr 2011
KW1-E-T66	Hipposideros caffer D	KW1	Mar-Apr 2011
KW1-E-T74	Hipposideros caffer D	KW1	Mar-Apr 2011
KW1-E-T75	Hipposideros caffer D	KW1	Mar-Apr 2011
KW1-E-T8	Hipposideros caffer D	KW1	Mar-Apr 2011
KW1-E-T82	Hipposideros caffer D	KW1	Mar-Apr 2011
KW1-E-T88	Hipposideros caffer D	KW1	Mar-Apr 2011
KW1-E-T94	Hipposideros caffer D	KW1	Mar-Apr 2011
KW1-F-T1	Hipposideros caffer D	KW1	May-Jun 2011
KW1-F-T100	Hipposideros caffer D	KW1	May-Jun 2011
KW1-F-T101	Hipposideros caffer D	KW1	May-Jun 2011
KW1-F-T13	Hipposideros caffer D	KW1	May-Jun 2011
KW1-F-T144	Hipposideros caffer D	KW1	May-Jun 2011
KW1-F-T151	Hipposideros caffer D	KW1	May-Jun 2011
KW1-F-T157	Hipposideros caffer D	KW1	May-Jun 2011
KW1-F-T159	Hipposideros caffer D	KW1	May-Jun 2011
KW1-F-T166	Hipposideros caffer D	KW1	May-Jun 2011
KW1-F-T167	Hipposideros caffer D	KW1	May-Jun 2011
KW1-F-T17	Hipposideros caffer D	KW1	May-Jun 2011
KW1-F-T171	Hipposideros caffer D	KW1	May-Jun 2011
KW1-F-T174	Hipposideros caffer D	KW1	May-Jun 2011
KW1-F-T175	Hipposideros caffer D	KW1	May-Jun 2011
KW1-F-T176	Hipposideros caffer D	KW1	May-Jun 2011
KW1-F-T179	Hipposideros caffer D	KW1	May-Jun 2011
KW1-F-T18	Hipposideros caffer D	KW1	May-Jun 2011
KW1-F-T185	Hipposideros caffer D	KW1	May-Jun 2011
KW1-F-T187	Hipposideros caffer D	KW1	May-Jun 2011
KW1-F-T192	Hipposideros caffer D	KW1	May-Jun 2011
KW1-F-T193	Hipposideros caffer D	KW1	May-Jun 2011
KW1-F-T194	Hipposideros caffer D	KW1	May-Jun 2011
KW1-F-T22	Hipposideros caffer D	KW1	May-Jun 2011
KW1-F-T25	Hipposideros caffer D	KW1	May-Jun 2011
KW1-F-T36	Hipposideros caffer D	KW1	May-Jun 2011
KW1-F-T38	Hipposideros caffer D	KW1	May-Jun 2011
KW1-F-T40	Hipposideros caffer D	KW1	May-Jun 2011
KW1-F-T45	Hipposideros caffer D	KW1	May-Jun 2011
KW1-F-T48	Hipposideros caffer D	KW1	May-Jun 2011
KW1-F-T51	Hipposideros caffer D	KW1	May-Jun 2011
KW1-F-T55	Hipposideros caffer D	KW1	May-Jun 2011
KW1-F-T56	Hipposideros caffer D	KW1	May-Jun 2011
KW1-F-T6	Hipposideros caffer D	KW1	May-Jun 2011
KW1-F-T63	Hipposideros caffer D	KW1	May-Jun 2011
KW1-F-T64	Hipposideros caffer D	KW1	May-Jun 2011
KW1-F-T66	Hipposideros caffer D	KW1	May-Jun 2011
KW1-F-T68	Hipposideros caffer D	KW1	May-Jun 2011
KW1-F-T69	Hipposideros caffer D	KW1	May-Jun 2011
KW1-F-T70	Hipposideros caffer D	KW1	May-Jun 2011
KW1-F-T73	Hipposideros caffer D	KW1	May-Jun 2011
KW1-F-T75	Hipposideros caffer D	KW1	May-Jun 2011
KW1-F-T76	Hipposideros caffer D	KW1	May-Jun 2011
KW1-F-T82	Hipposideros caffer D	KW1	May-Jun 2011
KW1-F-T85	Hipposideros caffer D	KW1	May-Jun 2011
KW1-F-T86	Hipposideros caffer D	KW1	May-Jun 2011
KW1-F-T88	Hipposideros caffer D	KW1	May-Jun 2011
KW1-F-T92	Hipposideros caffer D	KW1	May-Jun 2011
KW1-F-T98	Hipposideros caffer D	KW1	May-Jun 2011
KW1-F-T99	Hipposideros caffer D	KW1	May-Jun 2011
KW1-G-T113	Hipposideros caffer D	KW1	Jul-Aug 2011
KW1-G-T127	Hipposideros caffer D	KW1	Jul-Aug 2011
KW1-G-T136	Hipposideros caffer D	KW1	Jul-Aug 2011
KW1-G-T139	Hipposideros caffer D	KW1	Jul-Aug 2011
KW1-G-T145	Hipposideros caffer D	KW1	Jul-Aug 2011
KW1-G-T146	Hipposideros caffer D	KW1	Jul-Aug 2011
KW1-G-T154	Hipposideros caffer D	KW1	Jul-Aug 2011
KW1-G-T16	Hipposideros caffer D	KW1	Jul-Aug 2011
KW1-G-T162	Hipposideros caffer D	KW1	Jul-Aug 2011
KW1-G-T183	Hipposideros caffer D	KW1	Jul-Aug 2011
KW1-G-T194	Hipposideros caffer D	KW1	Jul-Aug 2011
KW1-G-T204	Hipposideros caffer D	KW1	Jul-Aug 2011
KW1-G-T207	Hipposideros caffer D	KW1	Jul-Aug 2011
KW1-G-T41	Hipposideros caffer D	KW1	Jul-Aug 2011
KW1-G-T55	Hipposideros caffer D	KW1	Jul-Aug 2011
KW1-G-T6	Hipposideros caffer D	KW1	Jul-Aug 2011
KW1-G-T68	Hipposideros caffer D	KW1	Jul-Aug 2011
KW1-G-T80	Hipposideros caffer D	KW1	Jul-Aug 2011
KW1-G-T94	Hipposideros caffer D	KW1	Jul-Aug 2011
KW1-G-T95	Hipposideros caffer D	KW1	Jul-Aug 2011
KW1-G-T96	Hipposideros caffer D	KW1	Jul-Aug 2011
KW1-H-T121	Hipposideros caffer D	KW1	Sep-Oct 2011
KW1-H-T128	Hipposideros caffer D	KW1	Sep-Oct 2011
KW1-H-T130	Hipposideros caffer D	KW1	Sep-Oct 2011
KW1-H-T164	Hipposideros caffer D	KW1	Sep-Oct 2011
KW1-H-T168	Hipposideros caffer D	KW1	Sep-Oct 2011
KW1-H-T37	Hipposideros caffer D	KW1	Sep-Oct 2011
KW1-H-T4	Hipposideros caffer D	KW1	Sep-Oct 2011
KW1-H-T40	Hipposideros caffer D	KW1	Sep-Oct 2011
KW1-H-T74	Hipposideros caffer D	KW1	Sep-Oct 2011
KW1-I-T109	Hipposideros caffer D	KW1	Nov-Dec 2011
KW1-I-T116	Hipposideros caffer D	KW1	Nov-Dec 2011
KW1-I-T12	Hipposideros caffer D	KW1	Nov-Dec 2011
KW1-I-T125	Hipposideros caffer D	KW1	Nov-Dec 2011
KW1-I-T134	Hipposideros caffer D	KW1	Nov-Dec 2011
KW1-I-T155	Hipposideros caffer D	KW1	Nov-Dec 2011
KW1-I-T167	Hipposideros caffer D	KW1	Nov-Dec 2011
KW1-I-T170	Hipposideros caffer D	KW1	Nov-Dec 2011
KW1-I-T188	Hipposideros caffer D	KW1	Nov-Dec 2011
KW1-I-T21	Hipposideros caffer D	KW1	Nov-Dec 2011
KW1-I-T24	Hipposideros caffer D	KW1	Nov-Dec 2011
KW1-I-T30	Hipposideros caffer D	KW1	Nov-Dec 2011
KW1-I-T51	Hipposideros caffer D	KW1	Nov-Dec 2011
KW1-I-T54	Hipposideros caffer D	KW1	Nov-Dec 2011
KW1-I-T6	Hipposideros caffer D	KW1	Nov-Dec 2011
KW1-I-T87	Hipposideros caffer D	KW1	Nov-Dec 2011
KW1-I-T9	Hipposideros caffer D	KW1	Nov-Dec 2011
KW1-I-T90	Hipposideros caffer D	KW1	Nov-Dec 2011
KW1-J-T117	Hipposideros caffer D	KW1	Jan-Feb 2012
KW1-J-T147	Hipposideros caffer D	KW1	Jan-Feb 2012
KW1-J-T164	Hipposideros caffer D	KW1	Jan-Feb 2012
KW1-J-T194	Hipposideros caffer D	KW1	Jan-Feb 2012
KW1-J-T197	Hipposideros caffer D	KW1	Jan-Feb 2012
KW1-J-T2	Hipposideros caffer D	KW1	Jan-Feb 2012
KW1-J-T38	Hipposideros caffer D	KW1	Jan-Feb 2012
KW1-J-T5	Hipposideros caffer D	KW1	Jan-Feb 2012
KW1-J-T62	Hipposideros caffer D	KW1	Jan-Feb 2012
KW1-K-T150	Hipposideros caffer D	KW1	Mar-Apr 2012
KW1-K-T165	Hipposideros caffer D	KW1	Mar-Apr 2012
KW1-K-T17	Hipposideros caffer D	KW1	Mar-Apr 2012
KW1-K-T171	Hipposideros caffer D	KW1	Mar-Apr 2012
KW1-K-T174	Hipposideros caffer D	KW1	Mar-Apr 2012
KW1-K-T177	Hipposideros caffer D	KW1	Mar-Apr 2012
KW1-K-T62	Hipposideros caffer D	KW1	Mar-Apr 2012
KW1-K-T68	Hipposideros caffer D	KW1	Mar-Apr 2012
KW1-K-T8	Hipposideros caffer D	KW1	Mar-Apr 2012
KW1-K-T98	Hipposideros caffer D	KW1	Mar-Apr 2012
KW1-L-T115	Hipposideros caffer D	KW1	May-Jun 2012
KW1-L-T140	Hipposideros caffer D	KW1	May-Jun 2012
KW1-L-T146	Hipposideros caffer D	KW1	May-Jun 2012
KW1-L-T170	Hipposideros caffer D	KW1	May-Jun 2012
KW1-L-T37	Hipposideros caffer D	KW1	May-Jun 2012
KW1-L-T46	Hipposideros caffer D	KW1	May-Jun 2012
KW1-L-T79	Hipposideros caffer D	KW1	May-Jun 2012
KW1-M-T114	Hipposideros caffer D	KW1	Jul-Aug 2012
KW1-M-T117	Hipposideros caffer D	KW1	Jul-Aug 2012
KW1-M-T135	Hipposideros caffer D	KW1	Jul-Aug 2012
KW1-M-T156	Hipposideros caffer D	KW1	Jul-Aug 2012
KW1-M-T162	Hipposideros caffer D	KW1	Jul-Aug 2012
KW1-M-T165	Hipposideros caffer D	KW1	Jul-Aug 2012
KW1-M-T18	Hipposideros caffer D	KW1	Jul-Aug 2012
KW1-M-T181	Hipposideros caffer D	KW1	Jul-Aug 2012
KW1-M-T205	Hipposideros caffer D	KW1	Jul-Aug 2012
KW1-M-T226	Hipposideros caffer D	KW1	Jul-Aug 2012
KW1-M-T33	Hipposideros caffer D	KW1	Jul-Aug 2012
KW1-M-T45	Hipposideros caffer D	KW1	Jul-Aug 2012
KW1-M-T48	Hipposideros caffer D	KW1	Jul-Aug 2012
KW1-M-T51	Hipposideros caffer D	KW1	Jul-Aug 2012
KW1-M-T57	Hipposideros caffer D	KW1	Jul-Aug 2012
KW1-M-T84	Hipposideros caffer D	KW1	Jul-Aug 2012
KW1-M-T90	Hipposideros caffer D	KW1	Jul-Aug 2012
KW1-T14	Hipposideros caffer D	KW1	Sep-Oct 2010
KW1-T64	Hipposideros caffer D	KW1	Sep-Oct 2010
KW2-A-T100	Hipposideros caffer D	KW2	Sep-Oct 2010
KW2-A-T16	Hipposideros caffer D	KW2	Sep-Oct 2010
KW2-A-T47	Hipposideros caffer D	KW2	Sep-Oct 2010
KW2-A-T61	Hipposideros caffer D	KW2	Sep-Oct 2010
KW2-A-T62	Hipposideros caffer D	KW2	Sep-Oct 2010
KW2-A-T93	Hipposideros caffer D	KW2	Sep-Oct 2010
KW2-C-T14	Hipposideros caffer D	KW2	Nov-Dec 2010
KW2-C-T18	Hipposideros caffer D	KW2	Nov-Dec 2010
KW2-C-T2	Hipposideros caffer D	KW2	Nov-Dec 2010
KW2-C-T46	Hipposideros caffer D	KW2	Nov-Dec 2010
KW2-C-T52	Hipposideros caffer D	KW2	Nov-Dec 2010
KW2-D-T106	Hipposideros caffer D	KW2	Jan-Feb 2011
KW2-D-T107	Hipposideros caffer D	KW2	Jan-Feb 2011
KW2-D-T112	Hipposideros caffer D	KW2	Jan-Feb 2011
KW2-D-T113	Hipposideros caffer D	KW2	Jan-Feb 2011
KW2-D-T115	Hipposideros caffer D	KW2	Jan-Feb 2011
KW2-D-T12	Hipposideros caffer D	KW2	Jan-Feb 2011
KW2-D-T121	Hipposideros caffer D	KW2	Jan-Feb 2011
KW2-D-T123	Hipposideros caffer D	KW2	Jan-Feb 2011
KW2-D-T128	Hipposideros caffer D	KW2	Jan-Feb 2011
KW2-D-T136	Hipposideros caffer D	KW2	Jan-Feb 2011
KW2-D-T138	Hipposideros caffer D	KW2	Jan-Feb 2011
KW2-D-T139	Hipposideros caffer D	KW2	Jan-Feb 2011
KW2-D-T142	Hipposideros caffer D	KW2	Jan-Feb 2011
KW2-D-T146	Hipposideros caffer D	KW2	Jan-Feb 2011
KW2-D-T147	Hipposideros caffer D	KW2	Jan-Feb 2011
KW2-D-T148	Hipposideros caffer D	KW2	Jan-Feb 2011
KW2-D-T151	Hipposideros caffer D	KW2	Jan-Feb 2011
KW2-D-T153	Hipposideros caffer D	KW2	Jan-Feb 2011
KW2-D-T157	Hipposideros caffer D	KW2	Jan-Feb 2011
KW2-D-T158	Hipposideros caffer D	KW2	Jan-Feb 2011
KW2-D-T160	Hipposideros caffer D	KW2	Jan-Feb 2011
KW2-D-T162	Hipposideros caffer D	KW2	Jan-Feb 2011
KW2-D-T166	Hipposideros caffer D	KW2	Jan-Feb 2011
KW2-D-T167	Hipposideros caffer D	KW2	Jan-Feb 2011
KW2-D-T170	Hipposideros caffer D	KW2	Jan-Feb 2011
KW2-D-T173	Hipposideros caffer D	KW2	Jan-Feb 2011
KW2-D-T177	Hipposideros caffer D	KW2	Jan-Feb 2011
KW2-D-T178	Hipposideros caffer D	KW2	Jan-Feb 2011
KW2-D-T19	Hipposideros caffer D	KW2	Jan-Feb 2011
KW2-D-T2	Hipposideros caffer D	KW2	Jan-Feb 2011
KW2-D-T3	Hipposideros caffer D	KW2	Jan-Feb 2011
KW2-D-T36	Hipposideros caffer D	KW2	Jan-Feb 2011
KW2-D-T37	Hipposideros caffer D	KW2	Jan-Feb 2011
KW2-D-T39	Hipposideros caffer D	KW2	Jan-Feb 2011
KW2-D-T41	Hipposideros caffer D	KW2	Jan-Feb 2011
KW2-D-T42	Hipposideros caffer D	KW2	Jan-Feb 2011
KW2-D-T44	Hipposideros caffer D	KW2	Jan-Feb 2011
KW2-D-T53	Hipposideros caffer D	KW2	Jan-Feb 2011
KW2-D-T55	Hipposideros caffer D	KW2	Jan-Feb 2011
KW2-D-T57	Hipposideros caffer D	KW2	Jan-Feb 2011
KW2-D-T60	Hipposideros caffer D	KW2	Jan-Feb 2011
KW2-D-T63	Hipposideros caffer D	KW2	Jan-Feb 2011
KW2-D-T70	Hipposideros caffer D	KW2	Jan-Feb 2011
KW2-D-T71	Hipposideros caffer D	KW2	Jan-Feb 2011
KW2-D-T76	Hipposideros caffer D	KW2	Jan-Feb 2011
KW2-D-T79	Hipposideros caffer D	KW2	Jan-Feb 2011
KW2-D-T8	Hipposideros caffer D	KW2	Jan-Feb 2011
KW2-D-T88	Hipposideros caffer D	KW2	Jan-Feb 2011
KW2-D-T91	Hipposideros caffer D	KW2	Jan-Feb 2011
KW2-D-T97	Hipposideros caffer D	KW2	Jan-Feb 2011
KW2-D-T99	Hipposideros caffer D	KW2	Jan-Feb 2011
KW2-E-T105	Hipposideros caffer D	KW2	Mar-Apr 2011
KW2-E-T106	Hipposideros caffer D	KW2	Mar-Apr 2011
KW2-E-T110	Hipposideros caffer D	KW2	Mar-Apr 2011
KW2-E-T115	Hipposideros caffer D	KW2	Mar-Apr 2011
KW2-E-T120	Hipposideros caffer D	KW2	Mar-Apr 2011
KW2-E-T121	Hipposideros caffer D	KW2	Mar-Apr 2011
KW2-E-T128	Hipposideros caffer D	KW2	Mar-Apr 2011
KW2-E-T130	Hipposideros caffer D	KW2	Mar-Apr 2011
KW2-E-T136	Hipposideros caffer D	KW2	Mar-Apr 2011
KW2-E-T139	Hipposideros caffer D	KW2	Mar-Apr 2011
KW2-E-T144	Hipposideros caffer D	KW2	Mar-Apr 2011
KW2-E-T151	Hipposideros caffer D	KW2	Mar-Apr 2011
KW2-E-T154	Hipposideros caffer D	KW2	Mar-Apr 2011
KW2-E-T155	Hipposideros caffer D	KW2	Mar-Apr 2011
KW2-E-T165	Hipposideros caffer D	KW2	Mar-Apr 2011
KW2-E-T167	Hipposideros caffer D	KW2	Mar-Apr 2011
KW2-E-T168	Hipposideros caffer D	KW2	Mar-Apr 2011
KW2-E-T169	Hipposideros caffer D	KW2	Mar-Apr 2011
KW2-E-T172	Hipposideros caffer D	KW2	Mar-Apr 2011
KW2-E-T181	Hipposideros caffer D	KW2	Mar-Apr 2011
KW2-E-T182	Hipposideros caffer D	KW2	Mar-Apr 2011
KW2-E-T186	Hipposideros caffer D	KW2	Mar-Apr 2011
KW2-E-T187	Hipposideros caffer D	KW2	Mar-Apr 2011
KW2-E-T191	Hipposideros caffer D	KW2	Mar-Apr 2011
KW2-E-T194	Hipposideros caffer D	KW2	Mar-Apr 2011
KW2-E-T195	Hipposideros caffer D	KW2	Mar-Apr 2011
KW2-E-T204	Hipposideros caffer D	KW2	Mar-Apr 2011
KW2-E-T212	Hipposideros caffer D	KW2	Mar-Apr 2011
KW2-E-T216	Hipposideros caffer D	KW2	Mar-Apr 2011
KW2-E-T56	Hipposideros caffer D	KW2	Mar-Apr 2011
KW2-E-T60	Hipposideros caffer D	KW2	Mar-Apr 2011
KW2-E-T66	Hipposideros caffer D	KW2	Mar-Apr 2011
KW2-E-T70	Hipposideros caffer D	KW2	Mar-Apr 2011
KW2-E-T71	Hipposideros caffer D	KW2	Mar-Apr 2011
KW2-E-T73	Hipposideros caffer D	KW2	Mar-Apr 2011
KW2-E-T74	Hipposideros caffer D	KW2	Mar-Apr 2011
KW2-E-T77	Hipposideros caffer D	KW2	Mar-Apr 2011
KW2-E-T79	Hipposideros caffer D	KW2	Mar-Apr 2011
KW2-E-T91	Hipposideros caffer D	KW2	Mar-Apr 2011
KW2-E-T95	Hipposideros caffer D	KW2	Mar-Apr 2011
KW2-F-T10	Hipposideros caffer D	KW2	May-Jun 2011
KW2-F-T102	Hipposideros caffer D	KW2	May-Jun 2011
KW2-F-T103	Hipposideros caffer D	KW2	May-Jun 2011
KW2-F-T11	Hipposideros caffer D	KW2	May-Jun 2011
KW2-F-T110	Hipposideros caffer D	KW2	May-Jun 2011
KW2-F-T111	Hipposideros caffer D	KW2	May-Jun 2011
KW2-F-T115	Hipposideros caffer D	KW2	May-Jun 2011
KW2-F-T116	Hipposideros caffer D	KW2	May-Jun 2011
KW2-F-T118	Hipposideros caffer D	KW2	May-Jun 2011
KW2-F-T119	Hipposideros caffer D	KW2	May-Jun 2011
KW2-F-T12	Hipposideros caffer D	KW2	May-Jun 2011
KW2-F-T120	Hipposideros caffer D	KW2	May-Jun 2011
KW2-F-T121	Hipposideros caffer D	KW2	May-Jun 2011
KW2-F-T122	Hipposideros caffer D	KW2	May-Jun 2011
KW2-F-T123	Hipposideros caffer D	KW2	May-Jun 2011
KW2-F-T124	Hipposideros caffer D	KW2	May-Jun 2011
KW2-F-T125	Hipposideros caffer D	KW2	May-Jun 2011
KW2-F-T127	Hipposideros caffer D	KW2	May-Jun 2011
KW2-F-T129	Hipposideros caffer D	KW2	May-Jun 2011
KW2-F-T13	Hipposideros caffer D	KW2	May-Jun 2011
KW2-F-T134	Hipposideros caffer D	KW2	May-Jun 2011
KW2-F-T135	Hipposideros caffer D	KW2	May-Jun 2011
KW2-F-T136	Hipposideros caffer D	KW2	May-Jun 2011
KW2-F-T137	Hipposideros caffer D	KW2	May-Jun 2011
KW2-F-T138	Hipposideros caffer D	KW2	May-Jun 2011
KW2-F-T14	Hipposideros caffer D	KW2	May-Jun 2011
KW2-F-T143	Hipposideros caffer D	KW2	May-Jun 2011
KW2-F-T147	Hipposideros caffer D	KW2	May-Jun 2011
KW2-F-T148	Hipposideros caffer D	KW2	May-Jun 2011
KW2-F-T149	Hipposideros caffer D	KW2	May-Jun 2011
KW2-F-T15	Hipposideros caffer D	KW2	May-Jun 2011
KW2-F-T150	Hipposideros caffer D	KW2	May-Jun 2011
KW2-F-T151	Hipposideros caffer D	KW2	May-Jun 2011
KW2-F-T152	Hipposideros caffer D	KW2	May-Jun 2011
KW2-F-T153	Hipposideros caffer D	KW2	May-Jun 2011
KW2-F-T155	Hipposideros caffer D	KW2	May-Jun 2011
KW2-F-T156	Hipposideros caffer D	KW2	May-Jun 2011
KW2-F-T158	Hipposideros caffer D	KW2	May-Jun 2011
KW2-F-T165	Hipposideros caffer D	KW2	May-Jun 2011
KW2-F-T167	Hipposideros caffer D	KW2	May-Jun 2011
KW2-F-T168	Hipposideros caffer D	KW2	May-Jun 2011
KW2-F-T169	Hipposideros caffer D	KW2	May-Jun 2011
KW2-F-T170	Hipposideros caffer D	KW2	May-Jun 2011
KW2-F-T171	Hipposideros caffer D	KW2	May-Jun 2011
KW2-F-T172	Hipposideros caffer D	KW2	May-Jun 2011
KW2-F-T174	Hipposideros caffer D	KW2	May-Jun 2011
KW2-F-T175	Hipposideros caffer D	KW2	May-Jun 2011
KW2-F-T177	Hipposideros caffer D	KW2	May-Jun 2011
KW2-F-T179	Hipposideros caffer D	KW2	May-Jun 2011
KW2-F-T182	Hipposideros caffer D	KW2	May-Jun 2011
KW2-F-T184	Hipposideros caffer D	KW2	May-Jun 2011
KW2-F-T188	Hipposideros caffer D	KW2	May-Jun 2011
KW2-F-T190	Hipposideros caffer D	KW2	May-Jun 2011
KW2-F-T191	Hipposideros caffer D	KW2	May-Jun 2011
KW2-F-T194	Hipposideros caffer D	KW2	May-Jun 2011
KW2-F-T196	Hipposideros caffer D	KW2	May-Jun 2011
KW2-F-T198	Hipposideros caffer D	KW2	May-Jun 2011
KW2-F-T2	Hipposideros caffer D	KW2	May-Jun 2011
KW2-F-T20	Hipposideros caffer D	KW2	May-Jun 2011
KW2-F-T200	Hipposideros caffer D	KW2	May-Jun 2011
KW2-F-T201	Hipposideros caffer D	KW2	May-Jun 2011
KW2-F-T205	Hipposideros caffer D	KW2	May-Jun 2011
KW2-F-T207	Hipposideros caffer D	KW2	May-Jun 2011
KW2-F-T21	Hipposideros caffer D	KW2	May-Jun 2011
KW2-F-T212	Hipposideros caffer D	KW2	May-Jun 2011
KW2-F-T215	Hipposideros caffer D	KW2	May-Jun 2011
KW2-F-T22	Hipposideros caffer D	KW2	May-Jun 2011
KW2-F-T23	Hipposideros caffer D	KW2	May-Jun 2011
KW2-F-T230	Hipposideros caffer D	KW2	May-Jun 2011
KW2-F-T231	Hipposideros caffer D	KW2	May-Jun 2011
KW2-F-T27	Hipposideros caffer D	KW2	May-Jun 2011
KW2-F-T28	Hipposideros caffer D	KW2	May-Jun 2011
KW2-F-T29	Hipposideros caffer D	KW2	May-Jun 2011
KW2-F-T3	Hipposideros caffer D	KW2	May-Jun 2011
KW2-F-T32	Hipposideros caffer D	KW2	May-Jun 2011
KW2-F-T34	Hipposideros caffer D	KW2	May-Jun 2011
KW2-F-T35	Hipposideros caffer D	KW2	May-Jun 2011
KW2-F-T38	Hipposideros caffer D	KW2	May-Jun 2011
KW2-F-T39	Hipposideros caffer D	KW2	May-Jun 2011
KW2-F-T4	Hipposideros caffer D	KW2	May-Jun 2011
KW2-F-T41	Hipposideros caffer D	KW2	May-Jun 2011
KW2-F-T44	Hipposideros caffer D	KW2	May-Jun 2011
KW2-F-T46	Hipposideros caffer D	KW2	May-Jun 2011
KW2-F-T47	Hipposideros caffer D	KW2	May-Jun 2011
KW2-F-T5	Hipposideros caffer D	KW2	May-Jun 2011
KW2-F-T50	Hipposideros caffer D	KW2	May-Jun 2011
KW2-F-T52	Hipposideros caffer D	KW2	May-Jun 2011
KW2-F-T53	Hipposideros caffer D	KW2	May-Jun 2011
KW2-F-T54	Hipposideros caffer D	KW2	May-Jun 2011
KW2-F-T55	Hipposideros caffer D	KW2	May-Jun 2011
KW2-F-T57	Hipposideros caffer D	KW2	May-Jun 2011
KW2-F-T59	Hipposideros caffer D	KW2	May-Jun 2011
KW2-F-T6	Hipposideros caffer D	KW2	May-Jun 2011
KW2-F-T60	Hipposideros caffer D	KW2	May-Jun 2011
KW2-F-T62	Hipposideros caffer D	KW2	May-Jun 2011
KW2-F-T63	Hipposideros caffer D	KW2	May-Jun 2011
KW2-F-T65	Hipposideros caffer D	KW2	May-Jun 2011
KW2-F-T67	Hipposideros caffer D	KW2	May-Jun 2011
KW2-F-T68	Hipposideros caffer D	KW2	May-Jun 2011
KW2-F-T69	Hipposideros caffer D	KW2	May-Jun 2011
KW2-F-T71	Hipposideros caffer D	KW2	May-Jun 2011
KW2-F-T72	Hipposideros caffer D	KW2	May-Jun 2011
KW2-F-T74	Hipposideros caffer D	KW2	May-Jun 2011
KW2-F-T78	Hipposideros caffer D	KW2	May-Jun 2011
KW2-F-T79	Hipposideros caffer D	KW2	May-Jun 2011
KW2-F-T8	Hipposideros caffer D	KW2	May-Jun 2011
KW2-F-T82	Hipposideros caffer D	KW2	May-Jun 2011
KW2-F-T83	Hipposideros caffer D	KW2	May-Jun 2011
KW2-F-T84	Hipposideros caffer D	KW2	May-Jun 2011
KW2-F-T85	Hipposideros caffer D	KW2	May-Jun 2011
KW2-F-T86	Hipposideros caffer D	KW2	May-Jun 2011
KW2-F-T87	Hipposideros caffer D	KW2	May-Jun 2011
KW2-F-T89	Hipposideros caffer D	KW2	May-Jun 2011
KW2-F-T9	Hipposideros caffer D	KW2	May-Jun 2011
KW2-F-T91	Hipposideros caffer D	KW2	May-Jun 2011
KW2-F-T93	Hipposideros caffer D	KW2	May-Jun 2011
KW2-F-T95	Hipposideros caffer D	KW2	May-Jun 2011
KW2-F-T97	Hipposideros caffer D	KW2	May-Jun 2011
KW2-F-T98	Hipposideros caffer D	KW2	May-Jun 2011
KW2-G-T11	Hipposideros caffer D	KW2	Jul-Aug 2011
KW2-G-T110	Hipposideros caffer D	KW2	Jul-Aug 2011
KW2-G-T116	Hipposideros caffer D	KW2	Jul-Aug 2011
KW2-G-T119	Hipposideros caffer D	KW2	Jul-Aug 2011
KW2-G-T138	Hipposideros caffer D	KW2	Jul-Aug 2011
KW2-G-T140	Hipposideros caffer D	KW2	Jul-Aug 2011
KW2-G-T141	Hipposideros caffer D	KW2	Jul-Aug 2011
KW2-G-T145	Hipposideros caffer D	KW2	Jul-Aug 2011
KW2-G-T150	Hipposideros caffer D	KW2	Jul-Aug 2011
KW2-G-T154	Hipposideros caffer D	KW2	Jul-Aug 2011
KW2-G-T157	Hipposideros caffer D	KW2	Jul-Aug 2011
KW2-G-T161	Hipposideros caffer D	KW2	Jul-Aug 2011
KW2-G-T167	Hipposideros caffer D	KW2	Jul-Aug 2011
KW2-G-T169	Hipposideros caffer D	KW2	Jul-Aug 2011
KW2-G-T173	Hipposideros caffer D	KW2	Jul-Aug 2011
KW2-G-T19	Hipposideros caffer D	KW2	Jul-Aug 2011
KW2-G-T2	Hipposideros caffer D	KW2	Jul-Aug 2011
KW2-G-T20	Hipposideros caffer D	KW2	Jul-Aug 2011
KW2-G-T24	Hipposideros caffer D	KW2	Jul-Aug 2011
KW2-G-T26	Hipposideros caffer D	KW2	Jul-Aug 2011
KW2-G-T3	Hipposideros caffer D	KW2	Jul-Aug 2011
KW2-G-T30	Hipposideros caffer D	KW2	Jul-Aug 2011
KW2-G-T35	Hipposideros caffer D	KW2	Jul-Aug 2011
KW2-G-T4	Hipposideros caffer D	KW2	Jul-Aug 2011
KW2-G-T46	Hipposideros caffer D	KW2	Jul-Aug 2011
KW2-G-T47	Hipposideros caffer D	KW2	Jul-Aug 2011
KW2-G-T49	Hipposideros caffer D	KW2	Jul-Aug 2011
KW2-G-T52	Hipposideros caffer D	KW2	Jul-Aug 2011
KW2-G-T55	Hipposideros caffer D	KW2	Jul-Aug 2011
KW2-G-T60	Hipposideros caffer D	KW2	Jul-Aug 2011
KW2-G-T61	Hipposideros caffer D	KW2	Jul-Aug 2011
KW2-G-T63	Hipposideros caffer D	KW2	Jul-Aug 2011
KW2-G-T66	Hipposideros caffer D	KW2	Jul-Aug 2011
KW2-G-T70	Hipposideros caffer D	KW2	Jul-Aug 2011
KW2-G-T71	Hipposideros caffer D	KW2	Jul-Aug 2011
KW2-G-T77	Hipposideros caffer D	KW2	Jul-Aug 2011
KW2-G-T83	Hipposideros caffer D	KW2	Jul-Aug 2011
KW2-G-T91	Hipposideros caffer D	KW2	Jul-Aug 2011
KW2-G-T92	Hipposideros caffer D	KW2	Jul-Aug 2011
KW2-G-T99	Hipposideros caffer D	KW2	Jul-Aug 2011
KW2-H-T10	Hipposideros caffer D	KW2	Sep-Oct 2011
KW2-H-T20	Hipposideros caffer D	KW2	Sep-Oct 2011
KW2-H-T27	Hipposideros caffer D	KW2	Sep-Oct 2011
KW2-H-T31	Hipposideros caffer D	KW2	Sep-Oct 2011
KW2-H-T32	Hipposideros caffer D	KW2	Sep-Oct 2011
KW2-H-T34	Hipposideros caffer D	KW2	Sep-Oct 2011
KW2-H-T42	Hipposideros caffer D	KW2	Sep-Oct 2011
KW2-H-T49	Hipposideros caffer D	KW2	Sep-Oct 2011
KW2-H-T51	Hipposideros caffer D	KW2	Sep-Oct 2011
KW2-H-T6	Hipposideros caffer D	KW2	Sep-Oct 2011
KW2-H-T64	Hipposideros caffer D	KW2	Sep-Oct 2011
KW2-H-T73	Hipposideros caffer D	KW2	Sep-Oct 2011
KW2-H-T76	Hipposideros caffer D	KW2	Sep-Oct 2011
KW2-H-T77	Hipposideros caffer D	KW2	Sep-Oct 2011
KW2-H-T86	Hipposideros caffer D	KW2	Sep-Oct 2011
KW2-H-T88	Hipposideros caffer D	KW2	Sep-Oct 2011
KW2-H-T97	Hipposideros caffer D	KW2	Sep-Oct 2011
KW2-I-T22	Hipposideros caffer D	KW2	Nov-Dec 2011
KW2-I-T25	Hipposideros caffer D	KW2	Nov-Dec 2011
KW2-I-T32	Hipposideros caffer D	KW2	Nov-Dec 2011
KW2-I-T35	Hipposideros caffer D	KW2	Nov-Dec 2011
KW2-I-T50	Hipposideros caffer D	KW2	Nov-Dec 2011
KW2-J-T12	Hipposideros caffer D	KW2	Jan-Feb 2012
KW2-J-T123	Hipposideros caffer D	KW2	Jan-Feb 2012
KW2-J-T28	Hipposideros caffer D	KW2	Jan-Feb 2012
KW2-J-T46	Hipposideros caffer D	KW2	Jan-Feb 2012
KW2-J-T80	Hipposideros caffer D	KW2	Jan-Feb 2012
KW2-J-T99	Hipposideros caffer D	KW2	Jan-Feb 2012
KW2-K-T117	Hipposideros caffer D	KW2	Mar-Apr 2012
KW2-K-T129	Hipposideros caffer D	KW2	Mar-Apr 2012
KW2-K-T169	Hipposideros caffer D	KW2	Mar-Apr 2012
KW2-K-T5	Hipposideros caffer D	KW2	Mar-Apr 2012
KW2-K-T59	Hipposideros caffer D	KW2	Mar-Apr 2012
KW2-K-T73	Hipposideros caffer D	KW2	Mar-Apr 2012
KW2-K-T83	Hipposideros caffer D	KW2	Mar-Apr 2012
KW2-K-T87	Hipposideros caffer D	KW2	Mar-Apr 2012
KW2-K-T91	Hipposideros caffer D	KW2	Mar-Apr 2012
KW2-K-T97	Hipposideros caffer D	KW2	Mar-Apr 2012
KW2-L-T102	Hipposideros caffer D	KW2	May-Jun 2012
KW2-L-T111	Hipposideros caffer D	KW2	May-Jun 2012
KW2-L-T117	Hipposideros caffer D	KW2	May-Jun 2012
KW2-L-T17	Hipposideros caffer D	KW2	May-Jun 2012
KW2-L-T32	Hipposideros caffer D	KW2	May-Jun 2012
KW2-L-T41	Hipposideros caffer D	KW2	May-Jun 2012
KW2-L-T50	Hipposideros caffer D	KW2	May-Jun 2012
KW2-L-T62	Hipposideros caffer D	KW2	May-Jun 2012
KW2-L-T78	Hipposideros caffer D	KW2	May-Jun 2012
KW2-L-T89	Hipposideros caffer D	KW2	May-Jun 2012
KW2-M-T110	Hipposideros caffer D	KW2	Jul-Aug 2012
KW2-M-T113	Hipposideros caffer D	KW2	Jul-Aug 2012
KW2-M-T12	Hipposideros caffer D	KW2	Jul-Aug 2012
KW2-M-T127	Hipposideros caffer D	KW2	Jul-Aug 2012
KW2-M-T134	Hipposideros caffer D	KW2	Jul-Aug 2012
KW2-M-T22	Hipposideros caffer D	KW2	Jul-Aug 2012
KW2-M-T28	Hipposideros caffer D	KW2	Jul-Aug 2012
KW2-M-T37	Hipposideros caffer D	KW2	Jul-Aug 2012
KW2-M-T58	Hipposideros caffer D	KW2	Jul-Aug 2012
KW2-M-T70	Hipposideros caffer D	KW2	Jul-Aug 2012
KW2-M-T76	Hipposideros caffer D	KW2	Jul-Aug 2012
KW2-M-T95	Hipposideros caffer D	KW2	Jul-Aug 2012
KW2-M-T98	Hipposideros caffer D	KW2	Jul-Aug 2012
BUO1-A-T11	Coleura afra	BUO1	Sep-Oct 2010
BUO1-A-T12	Coleura afra	BUO1	Sep-Oct 2010
BUO1-A-T13	Coleura afra	BUO1	Sep-Oct 2010
BUO1-A-T15	Coleura afra	BUO1	Sep-Oct 2010
BUO1-A-T16	Coleura afra	BUO1	Sep-Oct 2010
BUO1-A-T6	Coleura afra	BUO1	Sep-Oct 2010
BUO1-E-T104	Rousettus aegyptiacus	BUO1	Mar-Apr 2011
BUO1-E-T34	Coleura afra	BUO1	Mar-Apr 2011
BUO1-E-T38	Coleura afra	BUO1	Mar-Apr 2011
BUO1-E-T41	Coleura afra	BUO1	Mar-Apr 2011
BUO1-E-T42	Coleura afra	BUO1	Mar-Apr 2011
BUO1-E-T46	Coleura afra	BUO1	Mar-Apr 2011
BUO1-E-T49	Coleura afra	BUO1	Mar-Apr 2011
BUO1-E-T62	Coleura afra	BUO1	Mar-Apr 2011
BUO1-E-T65	Coleura afra	BUO1	Mar-Apr 2011
BUO1-E-T71	Rousettus aegyptiacus	BUO1	Mar-Apr 2011
BUO1-F-T21	Nycteris macrotis	BUO1	May-Jun 2011
BUO1-G-T55	Nycteris macrotis	BUO1	Jul-Aug 2011
BUO1-J-T11	Nycteris macrotis	BUO1	Jan-Feb 2012
BUO1-J-T33	Coleura afra	BUO1	Jan-Feb 2012
BUO1-J-T39	Coleura afra	BUO1	Jan-Feb 2012
BUO1-J-T82	Coleura afra	BUO1	Jan-Feb 2012
BUO1-J-T85	Coleura afra	BUO1	Jan-Feb 2012
BUO1-J-T90	Coleura afra	BUO1	Jan-Feb 2012
BUO1-J-T91	Coleura afra	BUO1	Jan-Feb 2012
BUO1-K-T9	Coleura afra	BUO1	Mar-Apr 2012
BUO1-L-T44	Coleura afra	BUO1	May-Jun 2012
BUO1-L-T69	Coleura afra	BUO1	May-Jun 2012
BUO1-L-T77	Nycteris macrotis	BUO1	May-Jun 2012
BUO1-M-T128	Nycteris macrotis	BUO1	Jul-Aug 2012
BUO1-M-T13	Nycteris macrotis	BUO1	Jul-Aug 2012
BUO1-M-T134	Nycteris macrotis	BUO1	Jul-Aug 2012
BUO1-M-T14	Coleura afra	BUO1	Jul-Aug 2012
BUO2-A-T52	Macronycteris gigas	BUO2	Sep-Oct 2010
BUO2-A-T57	Macronycteris gigas	BUO2	Sep-Oct 2010
BUO2-A-T58	Macronycteris gigas	BUO2	Sep-Oct 2010
BUO2-A-T60	Macronycteris gigas	BUO2	Sep-Oct 2010
BUO2-A-T62	Macronycteris gigas	BUO2	Sep-Oct 2010
BUO2-A-T67	Macronycteris gigas	BUO2	Sep-Oct 2010
BUO2-B-T102	Coleura afra	BUO2	Sep-Oct 2010
BUO2-B-T107	Coleura afra	BUO2	Sep-Oct 2010
BUO2-B-T123	Lissonycteris angolensis	BUO2	Sep-Oct 2010
BUO2-B-T125	Lissonycteris angolensis	BUO2	Sep-Oct 2010
BUO2-B-T126	Lissonycteris angolensis	BUO2	Sep-Oct 2010
BUO2-B-T142	Lissonycteris angolensis	BUO2	Sep-Oct 2010
BUO2-B-T181	Coleura afra	BUO2	Sep-Oct 2010
BUO2-B-T190	Coleura afra	BUO2	Sep-Oct 2010
BUO2-B-T192	Coleura afra	BUO2	Sep-Oct 2010
BUO2-B-T259	Lissonycteris angolensis	BUO2	Sep-Oct 2010
BUO2-B-T30	Coleura afra	BUO2	Sep-Oct 2010
BUO2-B-T32	Coleura afra	BUO2	Sep-Oct 2010
BUO2-B-T39	Coleura afra	BUO2	Sep-Oct 2010
BUO2-B-T40	Coleura afra	BUO2	Sep-Oct 2010
BUO2-B-T43	Nycteris macrotis	BUO2	Sep-Oct 2010
BUO2-B-T47	Coleura afra	BUO2	Sep-Oct 2010
BUO2-B-T48	Coleura afra	BUO2	Sep-Oct 2010
BUO2-B-T54	Coleura afra	BUO2	Sep-Oct 2010
BUO2-B-T55	Coleura afra	BUO2	Sep-Oct 2010
BUO2-B-T57	Coleura afra	BUO2	Sep-Oct 2010
BUO2-B-T73	Coleura afra	BUO2	Sep-Oct 2010
BUO2-B-T86	Coleura afra	BUO2	Sep-Oct 2010
BUO2-E-T1	Coleura afra	BUO2	Mar-Apr 2011
BUO2-E-T10	Coleura afra	BUO2	Mar-Apr 2011
BUO2-E-T11	Coleura afra	BUO2	Mar-Apr 2011
BUO2-E-T12	Coleura afra	BUO2	Mar-Apr 2011
BUO2-E-T14	Coleura afra	BUO2	Mar-Apr 2011
BUO2-E-T152	Macronycteris gigas	BUO2	Mar-Apr 2011
BUO2-E-T172	Lissonycteris angolensis	BUO2	Mar-Apr 2011
BUO2-E-T18	Coleura afra	BUO2	Mar-Apr 2011
BUO2-E-T23	Coleura afra	BUO2	Mar-Apr 2011
BUO2-E-T36	Coleura afra	BUO2	Mar-Apr 2011
BUO2-E-T38	Coleura afra	BUO2	Mar-Apr 2011
BUO2-E-T42	Coleura afra	BUO2	Mar-Apr 2011
BUO2-E-T43	Coleura afra	BUO2	Mar-Apr 2011
BUO2-E-T5	Coleura afra	BUO2	Mar-Apr 2011
BUO2-E-T65	Macronycteris gigas	BUO2	Mar-Apr 2011
BUO2-E-T7	Coleura afra	BUO2	Mar-Apr 2011
BUO2-E-T87	Coleura afra	BUO2	Mar-Apr 2011
BUO2-E-T88	Coleura afra	BUO2	Mar-Apr 2011
BUO2-F-T38	Macronycteris gigas	BUO2	May-Jun 2011
BUO2-G-T26	Coleura afra	BUO2	Jul-Aug 2011
BUO2-G-T29	Coleura afra	BUO2	Jul-Aug 2011
BUO2-G-T30	Coleura afra	BUO2	Jul-Aug 2011
BUO2-G-T35	Coleura afra	BUO2	Jul-Aug 2011
BUO2-G-T36	Coleura afra	BUO2	Jul-Aug 2011
BUO2-G-T40	Coleura afra	BUO2	Jul-Aug 2011
BUO2-G-T41	Coleura afra	BUO2	Jul-Aug 2011
BUO2-G-T42	Coleura afra	BUO2	Jul-Aug 2011
BUO2-G-T44	Coleura afra	BUO2	Jul-Aug 2011
BUO2-G-T45	Coleura afra	BUO2	Jul-Aug 2011
BUO2-G-T46	Coleura afra	BUO2	Jul-Aug 2011
BUO2-G-T47	Coleura afra	BUO2	Jul-Aug 2011
BUO2-G-T49	Coleura afra	BUO2	Jul-Aug 2011
BUO2-H-T31	Macronycteris gigas	BUO2	Sep-Oct 2011
BUO2-J-T143	Nycteris macrotis	BUO2	Jan-Feb 2012
BUO2-J-T19	Coleura afra	BUO2	Jan-Feb 2012
BUO2-J-T2	Nycteris macrotis	BUO2	Jan-Feb 2012
BUO2-J-T23	Coleura afra	BUO2	Jan-Feb 2012
BUO2-J-T24	Coleura afra	BUO2	Jan-Feb 2012
BUO2-J-T46	Coleura afra	BUO2	Jan-Feb 2012
BUO2-J-T78	Nycteris macrotis	BUO2	Jan-Feb 2012
BUO2-J-T97	Coleura afra	BUO2	Jan-Feb 2012
BUO2-K-T105	Macronycteris gigas	BUO2	Mar-Apr 2012
BUO2-K-T121	Coleura afra	BUO2	Mar-Apr 2012
BUO2-K-T123	Coleura afra	BUO2	Mar-Apr 2012
BUO2-K-T157	Lissonycteris angolensis	BUO2	Mar-Apr 2012
BUO2-K-T17	Coleura afra	BUO2	Mar-Apr 2012
BUO2-K-T21	Coleura afra	BUO2	Mar-Apr 2012
BUO2-K-T23	Coleura afra	BUO2	Mar-Apr 2012
BUO2-K-T27	Coleura afra	BUO2	Mar-Apr 2012
BUO2-K-T31	Coleura afra	BUO2	Mar-Apr 2012
BUO2-K-T32	Nycteris macrotis	BUO2	Mar-Apr 2012
BUO2-K-T5	Coleura afra	BUO2	Mar-Apr 2012
BUO2-K-T51	Coleura afra	BUO2	Mar-Apr 2012
BUO2-K-T57	Coleura afra	BUO2	Mar-Apr 2012
BUO2-K-T6	Coleura afra	BUO2	Mar-Apr 2012
BUO2-L-T102	Coleura afra	BUO2	May-Jun 2012
BUO2-L-T104	Coleura afra	BUO2	May-Jun 2012
BUO2-L-T105	Coleura afra	BUO2	May-Jun 2012
BUO2-L-T107	Coleura afra	BUO2	May-Jun 2012
BUO2-L-T112	Coleura afra	BUO2	May-Jun 2012
BUO2-L-T120	Coleura afra	BUO2	May-Jun 2012
BUO2-L-T127	Coleura afra	BUO2	May-Jun 2012
BUO2-L-T128	Coleura afra	BUO2	May-Jun 2012
BUO2-L-T14	Nycteris macrotis	BUO2	May-Jun 2012
BUO2-L-T170	Macronycteris gigas	BUO2	May-Jun 2012
[truncated: 364 more rows]

## Sheet: Fig1C
Spatio-temporal variation in age composition( bar charts)
TissueID	age	site	sample_month
BUO1-F-T101	Adult	BUO1	May-Jun 2011
BUO1-F-T112	Adult	BUO1	May-Jun 2011
BUO1-F-T125	Adult	BUO1	May-Jun 2011
BUO1-F-T25	Adult	BUO1	May-Jun 2011
BUO1-G-T17	Adult	BUO1	Jul-Aug 2011
BUO1-G-T22	Adult	BUO1	Jul-Aug 2011
BUO1-G-T31	Adult	BUO1	Jul-Aug 2011
BUO1-G-T37	Adult	BUO1	Jul-Aug 2011
BUO1-G-T8	Adult	BUO1	Jul-Aug 2011
BUO1-H-T138	Adult	BUO1	Sep-Oct 2011
BUO1-H-T22	Adult	BUO1	Sep-Oct 2011
BUO1-I-T37	Adult	BUO1	Nov-Dec 2011
BUO1-I-T98	Adult	BUO1	Nov-Dec 2011
BUO1-K-T18	Adult	BUO1	Mar-Apr 2012
BUO1-K-T64	Adult	BUO1	Mar-Apr 2012
BUO1-K-T65	Adult	BUO1	Mar-Apr 2012
BUO1-L-T113	Adult	BUO1	May-Jun 2012
BUO1-L-T132	Adult	BUO1	May-Jun 2012
BUO1-L-T4	Adult	BUO1	May-Jun 2012
BUO1-L-T43	Adult	BUO1	May-Jun 2012
BUO1-L-T85	Adult	BUO1	May-Jun 2012
BUO1-L-T91	Adult	BUO1	May-Jun 2012
BUO1-M-T23	Adult	BUO1	Jul-Aug 2012
BUO2-A-T1	Adult	BUO2	Sep-Oct 2010
BUO2-A-T103	Adult	BUO2	Sep-Oct 2010
BUO2-A-T104	Adult	BUO2	Sep-Oct 2010
BUO2-A-T110	Adult	BUO2	Sep-Oct 2010
BUO2-A-T116	Adult	BUO2	Sep-Oct 2010
BUO2-A-T117	Adult	BUO2	Sep-Oct 2010
BUO2-A-T125	Adult	BUO2	Sep-Oct 2010
BUO2-A-T129	Adult	BUO2	Sep-Oct 2010
BUO2-A-T130	Adult	BUO2	Sep-Oct 2010
BUO2-A-T138	Adult	BUO2	Sep-Oct 2010
BUO2-A-T14	Adult	BUO2	Sep-Oct 2010
BUO2-A-T143	Adult	BUO2	Sep-Oct 2010
BUO2-A-T144	Adult	BUO2	Sep-Oct 2010
BUO2-A-T145	Adult	BUO2	Sep-Oct 2010
BUO2-A-T147	Adult	BUO2	Sep-Oct 2010
BUO2-A-T151	Adult	BUO2	Sep-Oct 2010
BUO2-A-T153	Adult	BUO2	Sep-Oct 2010
BUO2-A-T154	Adult	BUO2	Sep-Oct 2010
BUO2-A-T158	Adult	BUO2	Sep-Oct 2010
BUO2-A-T160	Adult	BUO2	Sep-Oct 2010
BUO2-A-T163	Adult	BUO2	Sep-Oct 2010
BUO2-A-T164	Adult	BUO2	Sep-Oct 2010
BUO2-A-T168	Adult	BUO2	Sep-Oct 2010
BUO2-A-T171	Adult	BUO2	Sep-Oct 2010
BUO2-A-T175	Adult	BUO2	Sep-Oct 2010
BUO2-A-T179	Adult	BUO2	Sep-Oct 2010
BUO2-A-T183	Adult	BUO2	Sep-Oct 2010
BUO2-A-T185	Adult	BUO2	Sep-Oct 2010
BUO2-A-T188	Adult	BUO2	Sep-Oct 2010
BUO2-A-T189	Adult	BUO2	Sep-Oct 2010
BUO2-A-T190	Adult	BUO2	Sep-Oct 2010
BUO2-A-T192	Adult	BUO2	Sep-Oct 2010
BUO2-A-T29	Adult	BUO2	Sep-Oct 2010
BUO2-A-T34	Adult	BUO2	Sep-Oct 2010
BUO2-A-T36	Adult	BUO2	Sep-Oct 2010
BUO2-A-T39	Adult	BUO2	Sep-Oct 2010
BUO2-A-T43	Adult	BUO2	Sep-Oct 2010
BUO2-A-T7	Adult	BUO2	Sep-Oct 2010
BUO2-A-T75	Adult	BUO2	Sep-Oct 2010
BUO2-A-T76	Adult	BUO2	Sep-Oct 2010
BUO2-A-T77	Adult	BUO2	Sep-Oct 2010
BUO2-A-T79	Adult	BUO2	Sep-Oct 2010
BUO2-A-T8	Adult	BUO2	Sep-Oct 2010
BUO2-A-T81	Adult	BUO2	Sep-Oct 2010
BUO2-A-T89	Adult	BUO2	Sep-Oct 2010
BUO2-A-T93	Adult	BUO2	Sep-Oct 2010
BUO2-A-T94	Adult	BUO2	Sep-Oct 2010
BUO2-A-T97	Subadult	BUO2	Sep-Oct 2010
BUO2-A-T98	Adult	BUO2	Sep-Oct 2010
BUO2-B-T124	Adult	BUO2	Sep-Oct 2010
BUO2-B-T127	Adult	BUO2	Sep-Oct 2010
BUO2-B-T14	Adult	BUO2	Sep-Oct 2010
BUO2-B-T145	Adult	BUO2	Sep-Oct 2010
BUO2-B-T150	Adult	BUO2	Sep-Oct 2010
BUO2-B-T151	Adult	BUO2	Sep-Oct 2010
BUO2-B-T152	Adult	BUO2	Sep-Oct 2010
BUO2-B-T153	Adult	BUO2	Sep-Oct 2010
BUO2-B-T154	Adult	BUO2	Sep-Oct 2010
BUO2-B-T155	Adult	BUO2	Sep-Oct 2010
BUO2-B-T163	Adult	BUO2	Sep-Oct 2010
BUO2-B-T169	Adult	BUO2	Sep-Oct 2010
BUO2-B-T171	Adult	BUO2	Sep-Oct 2010
BUO2-B-T172	Adult	BUO2	Sep-Oct 2010
BUO2-B-T174	Adult	BUO2	Sep-Oct 2010
BUO2-B-T177	Adult	BUO2	Sep-Oct 2010
BUO2-B-T180	Adult	BUO2	Sep-Oct 2010
BUO2-B-T183	Adult	BUO2	Sep-Oct 2010
BUO2-B-T187	Adult	BUO2	Sep-Oct 2010
BUO2-B-T191	Adult	BUO2	Sep-Oct 2010
BUO2-B-T197	Adult	BUO2	Sep-Oct 2010
BUO2-B-T203	Adult	BUO2	Sep-Oct 2010
BUO2-B-T206	Adult	BUO2	Sep-Oct 2010
BUO2-B-T207	Adult	BUO2	Sep-Oct 2010
BUO2-B-T218	Adult	BUO2	Sep-Oct 2010
BUO2-B-T223	Adult	BUO2	Sep-Oct 2010
BUO2-B-T227	Adult	BUO2	Sep-Oct 2010
BUO2-B-T228	Adult	BUO2	Sep-Oct 2010
BUO2-B-T23	Adult	BUO2	Sep-Oct 2010
BUO2-B-T24	Adult	BUO2	Sep-Oct 2010
BUO2-B-T247	Adult	BUO2	Sep-Oct 2010
BUO2-B-T26	Adult	BUO2	Sep-Oct 2010
BUO2-B-T28	Adult	BUO2	Sep-Oct 2010
BUO2-B-T31	Adult	BUO2	Sep-Oct 2010
BUO2-B-T42	Adult	BUO2	Sep-Oct 2010
BUO2-B-T5	Adult	BUO2	Sep-Oct 2010
BUO2-B-T58	Adult	BUO2	Sep-Oct 2010
BUO2-B-T9	Adult	BUO2	Sep-Oct 2010
BUO2-E-T101	Adult	BUO2	Mar-Apr 2011
BUO2-E-T110	Adult	BUO2	Mar-Apr 2011
BUO2-E-T113	Adult	BUO2	Mar-Apr 2011
BUO2-E-T114	Adult	BUO2	Mar-Apr 2011
BUO2-E-T117	Adult	BUO2	Mar-Apr 2011
BUO2-E-T125	Adult	BUO2	Mar-Apr 2011
BUO2-E-T129	Adult	BUO2	Mar-Apr 2011
BUO2-E-T136	Adult	BUO2	Mar-Apr 2011
BUO2-E-T138	Adult	BUO2	Mar-Apr 2011
BUO2-E-T139	Adult	BUO2	Mar-Apr 2011
BUO2-E-T144	Adult	BUO2	Mar-Apr 2011
BUO2-E-T146	Adult	BUO2	Mar-Apr 2011
BUO2-E-T151	Adult	BUO2	Mar-Apr 2011
BUO2-E-T16	Adult	BUO2	Mar-Apr 2011
BUO2-E-T80	Adult	BUO2	Mar-Apr 2011
BUO2-E-T94	Adult	BUO2	Mar-Apr 2011
BUO2-F-T104	Adult	BUO2	May-Jun 2011
BUO2-F-T127	Adult	BUO2	May-Jun 2011
BUO2-F-T129	Adult	BUO2	May-Jun 2011
BUO2-F-T130	Adult	BUO2	May-Jun 2011
BUO2-F-T131	Adult	BUO2	May-Jun 2011
BUO2-F-T132	Adult	BUO2	May-Jun 2011
BUO2-F-T138	Adult	BUO2	May-Jun 2011
BUO2-F-T139	Adult	BUO2	May-Jun 2011
BUO2-F-T14	Subadult	BUO2	May-Jun 2011
BUO2-F-T148	Adult	BUO2	May-Jun 2011
BUO2-F-T151	Adult	BUO2	May-Jun 2011
BUO2-F-T153	Adult	BUO2	May-Jun 2011
BUO2-F-T169	Adult	BUO2	May-Jun 2011
BUO2-F-T170	Adult	BUO2	May-Jun 2011
BUO2-F-T172	Adult	BUO2	May-Jun 2011
BUO2-F-T175	Adult	BUO2	May-Jun 2011
BUO2-F-T179	Adult	BUO2	May-Jun 2011
BUO2-F-T184	Adult	BUO2	May-Jun 2011
BUO2-F-T26	Adult	BUO2	May-Jun 2011
BUO2-F-T29	Adult	BUO2	May-Jun 2011
BUO2-F-T46	Subadult	BUO2	May-Jun 2011
BUO2-F-T55	Adult	BUO2	May-Jun 2011
BUO2-F-T56	Adult	BUO2	May-Jun 2011
BUO2-F-T57	Adult	BUO2	May-Jun 2011
BUO2-F-T64	Adult	BUO2	May-Jun 2011
BUO2-F-T73	Adult	BUO2	May-Jun 2011
BUO2-F-T85	Adult	BUO2	May-Jun 2011
BUO2-F-T86	Subadult	BUO2	May-Jun 2011
BUO2-F-T98	Adult	BUO2	May-Jun 2011
BUO2-G-T102	Adult	BUO2	Jul-Aug 2011
BUO2-G-T103	Adult	BUO2	Jul-Aug 2011
BUO2-G-T107	Adult	BUO2	Jul-Aug 2011
BUO2-G-T108	Adult	BUO2	Jul-Aug 2011
BUO2-G-T113	Adult	BUO2	Jul-Aug 2011
BUO2-G-T125	Adult	BUO2	Jul-Aug 2011
BUO2-G-T162	Adult	BUO2	Jul-Aug 2011
BUO2-G-T23	Adult	BUO2	Jul-Aug 2011
BUO2-G-T39	Adult	BUO2	Jul-Aug 2011
BUO2-G-T54	Adult	BUO2	Jul-Aug 2011
BUO2-G-T75	Adult	BUO2	Jul-Aug 2011
BUO2-H-T1	Subadult	BUO2	Sep-Oct 2011
BUO2-H-T19	Adult	BUO2	Sep-Oct 2011
BUO2-H-T29	Adult	BUO2	Sep-Oct 2011
BUO2-H-T30	Adult	BUO2	Sep-Oct 2011
BUO2-H-T36	Adult	BUO2	Sep-Oct 2011
BUO2-H-T38	Adult	BUO2	Sep-Oct 2011
BUO2-H-T42	Adult	BUO2	Sep-Oct 2011
BUO2-H-T44	Adult	BUO2	Sep-Oct 2011
BUO2-H-T5	Adult	BUO2	Sep-Oct 2011
BUO2-H-T8	Adult	BUO2	Sep-Oct 2011
BUO2-H-T87	Adult	BUO2	Sep-Oct 2011
BUO2-H-T96	Subadult	BUO2	Sep-Oct 2011
BUO2-I-T10	Adult	BUO2	Nov-Dec 2011
BUO2-I-T15	Adult	BUO2	Nov-Dec 2011
BUO2-I-T159	Adult	BUO2	Nov-Dec 2011
BUO2-I-T18	Adult	BUO2	Nov-Dec 2011
BUO2-I-T2	Adult	BUO2	Nov-Dec 2011
BUO2-I-T20	Adult	BUO2	Nov-Dec 2011
BUO2-I-T21	Adult	BUO2	Nov-Dec 2011
BUO2-I-T28	Adult	BUO2	Nov-Dec 2011
BUO2-I-T29	Adult	BUO2	Nov-Dec 2011
BUO2-I-T33	Adult	BUO2	Nov-Dec 2011
BUO2-I-T40	Adult	BUO2	Nov-Dec 2011
BUO2-I-T41	Adult	BUO2	Nov-Dec 2011
BUO2-I-T64	Adult	BUO2	Nov-Dec 2011
BUO2-J-T171	Adult	BUO2	Jan-Feb 2012
BUO2-J-T83	Adult	BUO2	Jan-Feb 2012
BUO2-J-T86	Adult	BUO2	Jan-Feb 2012
BUO2-J-T87	Adult	BUO2	Jan-Feb 2012
BUO2-J-T88	Adult	BUO2	Jan-Feb 2012
BUO2-J-T90	Adult	BUO2	Jan-Feb 2012
BUO2-J-T91	Adult	BUO2	Jan-Feb 2012
BUO2-J-T94	Adult	BUO2	Jan-Feb 2012
BUO2-K-T1	Adult	BUO2	Mar-Apr 2012
BUO2-K-T107	Adult	BUO2	Mar-Apr 2012
BUO2-K-T108	Adult	BUO2	Mar-Apr 2012
BUO2-K-T109	Adult	BUO2	Mar-Apr 2012
BUO2-K-T115	Adult	BUO2	Mar-Apr 2012
BUO2-K-T117	Adult	BUO2	Mar-Apr 2012
BUO2-K-T118	Adult	BUO2	Mar-Apr 2012
BUO2-K-T120	Adult	BUO2	Mar-Apr 2012
BUO2-K-T124	Adult	BUO2	Mar-Apr 2012
BUO2-K-T126	Adult	BUO2	Mar-Apr 2012
BUO2-K-T149	Adult	BUO2	Mar-Apr 2012
BUO2-K-T2	Adult	BUO2	Mar-Apr 2012
BUO2-K-T30	Adult	BUO2	Mar-Apr 2012
BUO2-K-T43	Adult	BUO2	Mar-Apr 2012
BUO2-K-T47	Adult	BUO2	Mar-Apr 2012
BUO2-L-T1	Adult	BUO2	May-Jun 2012
BUO2-L-T10	Adult	BUO2	May-Jun 2012
BUO2-L-T4	Adult	BUO2	May-Jun 2012
BUO2-M-T130	Subadult	BUO2	Jul-Aug 2012
BUO2-M-T133	Subadult	BUO2	Jul-Aug 2012
BUO2-M-T151	Adult	BUO2	Jul-Aug 2012
BUO2-M-T19	Adult	BUO2	Jul-Aug 2012
BUO2-M-T43	Adult	BUO2	Jul-Aug 2012
BUO1-A-T1	Adult	BUO1	Sep-Oct 2010
BUO1-A-T10	Adult	BUO1	Sep-Oct 2010
BUO1-A-T2	Adult	BUO1	Sep-Oct 2010
BUO1-A-T3	Adult	BUO1	Sep-Oct 2010
BUO1-A-T4	Adult	BUO1	Sep-Oct 2010
BUO1-A-T5	Adult	BUO1	Sep-Oct 2010
BUO1-A-T9	Adult	BUO1	Sep-Oct 2010
BUO1-E-T1	Adult	BUO1	Mar-Apr 2011
BUO1-E-T10	Adult	BUO1	Mar-Apr 2011
BUO1-E-T100	Adult	BUO1	Mar-Apr 2011
BUO1-E-T101	Adult	BUO1	Mar-Apr 2011
BUO1-E-T102	Adult	BUO1	Mar-Apr 2011
BUO1-E-T103	Adult	BUO1	Mar-Apr 2011
BUO1-E-T105	Adult	BUO1	Mar-Apr 2011
BUO1-E-T106	Adult	BUO1	Mar-Apr 2011
BUO1-E-T11	Adult	BUO1	Mar-Apr 2011
BUO1-E-T12	Adult	BUO1	Mar-Apr 2011
BUO1-E-T13	Adult	BUO1	Mar-Apr 2011
BUO1-E-T14	Adult	BUO1	Mar-Apr 2011
BUO1-E-T15	Adult	BUO1	Mar-Apr 2011
BUO1-E-T16	Adult	BUO1	Mar-Apr 2011
BUO1-E-T18	Adult	BUO1	Mar-Apr 2011
BUO1-E-T21	Adult	BUO1	Mar-Apr 2011
BUO1-E-T22	Adult	BUO1	Mar-Apr 2011
BUO1-E-T23	Adult	BUO1	Mar-Apr 2011
BUO1-E-T24	Adult	BUO1	Mar-Apr 2011
BUO1-E-T25	Adult	BUO1	Mar-Apr 2011
BUO1-E-T26	Adult	BUO1	Mar-Apr 2011
BUO1-E-T27	Adult	BUO1	Mar-Apr 2011
BUO1-E-T28	Adult	BUO1	Mar-Apr 2011
BUO1-E-T29	Adult	BUO1	Mar-Apr 2011
BUO1-E-T3	Adult	BUO1	Mar-Apr 2011
BUO1-E-T30	Adult	BUO1	Mar-Apr 2011
BUO1-E-T31	Adult	BUO1	Mar-Apr 2011
BUO1-E-T32	Adult	BUO1	Mar-Apr 2011
BUO1-E-T35	Adult	BUO1	Mar-Apr 2011
BUO1-E-T36	Adult	BUO1	Mar-Apr 2011
BUO1-E-T37	Adult	BUO1	Mar-Apr 2011
BUO1-E-T39	Adult	BUO1	Mar-Apr 2011
BUO1-E-T4	Adult	BUO1	Mar-Apr 2011
BUO1-E-T40	Adult	BUO1	Mar-Apr 2011
BUO1-E-T43	Adult	BUO1	Mar-Apr 2011
BUO1-E-T44	Adult	BUO1	Mar-Apr 2011
BUO1-E-T45	Adult	BUO1	Mar-Apr 2011
BUO1-E-T47	Adult	BUO1	Mar-Apr 2011
BUO1-E-T48	Adult	BUO1	Mar-Apr 2011
BUO1-E-T55	Adult	BUO1	Mar-Apr 2011
BUO1-E-T57	Adult	BUO1	Mar-Apr 2011
BUO1-E-T73	Adult	BUO1	Mar-Apr 2011
BUO1-E-T82	Adult	BUO1	Mar-Apr 2011
BUO1-E-T83	Adult	BUO1	Mar-Apr 2011
BUO1-E-T85	Adult	BUO1	Mar-Apr 2011
BUO1-F-T10	Subadult	BUO1	May-Jun 2011
BUO1-F-T100	Adult	BUO1	May-Jun 2011
BUO1-F-T102	Adult	BUO1	May-Jun 2011
BUO1-F-T103	Adult	BUO1	May-Jun 2011
BUO1-F-T106	Subadult	BUO1	May-Jun 2011
BUO1-F-T108	Adult	BUO1	May-Jun 2011
BUO1-F-T11	Adult	BUO1	May-Jun 2011
BUO1-F-T12	Adult	BUO1	May-Jun 2011
BUO1-F-T129	Adult	BUO1	May-Jun 2011
BUO1-F-T13	Adult	BUO1	May-Jun 2011
BUO1-F-T132	Adult	BUO1	May-Jun 2011
BUO1-F-T145	Adult	BUO1	May-Jun 2011
BUO1-F-T149	Adult	BUO1	May-Jun 2011
BUO1-F-T15	Subadult	BUO1	May-Jun 2011
BUO1-F-T154	Adult	BUO1	May-Jun 2011
BUO1-F-T156	Adult	BUO1	May-Jun 2011
BUO1-F-T17	Subadult	BUO1	May-Jun 2011
BUO1-F-T18	Adult	BUO1	May-Jun 2011
BUO1-F-T19	Subadult	BUO1	May-Jun 2011
BUO1-F-T22	Adult	BUO1	May-Jun 2011
BUO1-F-T23	Adult	BUO1	May-Jun 2011
BUO1-F-T27	Adult	BUO1	May-Jun 2011
BUO1-F-T31	Adult	BUO1	May-Jun 2011
BUO1-F-T34	Adult	BUO1	May-Jun 2011
BUO1-F-T35	Adult	BUO1	May-Jun 2011
BUO1-F-T36	Adult	BUO1	May-Jun 2011
BUO1-F-T37	Adult	BUO1	May-Jun 2011
BUO1-F-T39	Subadult	BUO1	May-Jun 2011
BUO1-F-T40	Adult	BUO1	May-Jun 2011
BUO1-F-T58	Adult	BUO1	May-Jun 2011
BUO1-F-T66	Adult	BUO1	May-Jun 2011
BUO1-F-T67	Subadult	BUO1	May-Jun 2011
BUO1-F-T68	Adult	BUO1	May-Jun 2011
BUO1-F-T76	Adult	BUO1	May-Jun 2011
BUO1-F-T90	Adult	BUO1	May-Jun 2011
BUO1-G-T100	Subadult	BUO1	Jul-Aug 2011
BUO1-G-T109	Subadult	BUO1	Jul-Aug 2011
BUO1-G-T110	Subadult	BUO1	Jul-Aug 2011
BUO1-G-T111	Adult	BUO1	Jul-Aug 2011
BUO1-G-T112	Subadult	BUO1	Jul-Aug 2011
BUO1-G-T116	Subadult	BUO1	Jul-Aug 2011
BUO1-G-T119	Adult	BUO1	Jul-Aug 2011
BUO1-G-T127	Subadult	BUO1	Jul-Aug 2011
BUO1-G-T130	Subadult	BUO1	Jul-Aug 2011
BUO1-G-T137	Adult	BUO1	Jul-Aug 2011
BUO1-G-T143	Subadult	BUO1	Jul-Aug 2011
BUO1-G-T152	Subadult	BUO1	Jul-Aug 2011
BUO1-G-T153	Subadult	BUO1	Jul-Aug 2011
BUO1-G-T154	NA	BUO1	Jul-Aug 2011
BUO1-G-T23	Adult	BUO1	Jul-Aug 2011
BUO1-G-T39	Subadult	BUO1	Jul-Aug 2011
BUO1-G-T41	Subadult	BUO1	Jul-Aug 2011
BUO1-G-T43	Subadult	BUO1	Jul-Aug 2011
BUO1-G-T47	Adult	BUO1	Jul-Aug 2011
BUO1-G-T48	Subadult	BUO1	Jul-Aug 2011
BUO1-G-T50	Subadult	BUO1	Jul-Aug 2011
BUO1-G-T58	Subadult	BUO1	Jul-Aug 2011
BUO1-G-T66	Subadult	BUO1	Jul-Aug 2011
BUO1-G-T67	Subadult	BUO1	Jul-Aug 2011
BUO1-G-T79	Subadult	BUO1	Jul-Aug 2011
BUO1-G-T80	Adult	BUO1	Jul-Aug 2011
BUO1-G-T83	Subadult	BUO1	Jul-Aug 2011
BUO1-G-T87	Adult	BUO1	Jul-Aug 2011
BUO1-G-T93	Subadult	BUO1	Jul-Aug 2011
BUO1-G-T94	Adult	BUO1	Jul-Aug 2011
BUO1-G-T96	Subadult	BUO1	Jul-Aug 2011
BUO1-G-T99	Subadult	BUO1	Jul-Aug 2011
BUO1-H-T73	Adult	BUO1	Sep-Oct 2011
BUO1-I-T103	Adult	BUO1	Nov-Dec 2011
BUO1-I-T116	Adult	BUO1	Nov-Dec 2011
BUO1-I-T126	Adult	BUO1	Nov-Dec 2011
BUO1-I-T131	Adult	BUO1	Nov-Dec 2011
BUO1-I-T137	Adult	BUO1	Nov-Dec 2011
BUO1-I-T138	Adult	BUO1	Nov-Dec 2011
BUO1-I-T144	Adult	BUO1	Nov-Dec 2011
BUO1-I-T149	Adult	BUO1	Nov-Dec 2011
BUO1-I-T154	Adult	BUO1	Nov-Dec 2011
BUO1-I-T171	Adult	BUO1	Nov-Dec 2011
BUO1-I-T19	Adult	BUO1	Nov-Dec 2011
BUO1-I-T53	Adult	BUO1	Nov-Dec 2011
BUO1-I-T68	Adult	BUO1	Nov-Dec 2011
BUO1-I-T80	Adult	BUO1	Nov-Dec 2011
BUO1-I-T87	Adult	BUO1	Nov-Dec 2011
BUO1-J-T45	Adult	BUO1	Jan-Feb 2012
BUO1-J-T54	Adult	BUO1	Jan-Feb 2012
BUO1-J-T57	Adult	BUO1	Jan-Feb 2012
BUO1-J-T66	Adult	BUO1	Jan-Feb 2012
BUO1-J-T75	Adult	BUO1	Jan-Feb 2012
BUO1-J-T78	Adult	BUO1	Jan-Feb 2012
BUO1-K-T47	Adult	BUO1	Mar-Apr 2012
BUO1-K-T74	Adult	BUO1	Mar-Apr 2012
BUO1-L-T119	Subadult	BUO1	May-Jun 2012
BUO1-L-T156	Adult	BUO1	May-Jun 2012
BUO1-L-T174	Subadult	BUO1	May-Jun 2012
BUO1-L-T186	Adult	BUO1	May-Jun 2012
BUO1-L-T189	Adult	BUO1	May-Jun 2012
BUO1-L-T19	Subadult	BUO1	May-Jun 2012
BUO1-L-T195	Subadult	BUO1	May-Jun 2012
BUO1-L-T58	Subadult	BUO1	May-Jun 2012
BUO1-L-T61	Subadult	BUO1	May-Jun 2012
BUO1-L-T94	Subadult	BUO1	May-Jun 2012
BUO1-M-T107	Adult	BUO1	Jul-Aug 2012
BUO1-M-T11	Subadult	BUO1	Jul-Aug 2012
BUO1-M-T110	Adult	BUO1	Jul-Aug 2012
BUO1-M-T113	Adult	BUO1	Jul-Aug 2012
BUO1-M-T116	Subadult	BUO1	Jul-Aug 2012
BUO1-M-T132	Subadult	BUO1	Jul-Aug 2012
BUO1-M-T17	Adult	BUO1	Jul-Aug 2012
BUO1-M-T35	Adult	BUO1	Jul-Aug 2012
BUO1-M-T38	Subadult	BUO1	Jul-Aug 2012
BUO1-M-T44	Adult	BUO1	Jul-Aug 2012
BUO1-M-T47	Subadult	BUO1	Jul-Aug 2012
BUO1-M-T50	Subadult	BUO1	Jul-Aug 2012
BUO1-M-T59	Adult	BUO1	Jul-Aug 2012
BUO1-M-T71	Adult	BUO1	Jul-Aug 2012
BUO1-M-T77	Adult	BUO1	Jul-Aug 2012
BUO1-M-T80	Adult	BUO1	Jul-Aug 2012
BUO1-M-T83	Subadult	BUO1	Jul-Aug 2012
BUO1-M-T98	Adult	BUO1	Jul-Aug 2012
BUO2-A-T172	Adult	BUO2	Sep-Oct 2010
BUO2-A-T26	Adult	BUO2	Sep-Oct 2010
BUO2-A-T30	Adult	BUO2	Sep-Oct 2010
BUO2-A-T4	Adult	BUO2	Sep-Oct 2010
BUO2-A-T40	Adult	BUO2	Sep-Oct 2010
BUO2-A-T50	Subadult	BUO2	Sep-Oct 2010
BUO2-A-T55	Subadult	BUO2	Sep-Oct 2010
BUO2-B-T10	Adult	BUO2	Sep-Oct 2010
BUO2-B-T100	Adult	BUO2	Sep-Oct 2010
BUO2-B-T101	Adult	BUO2	Sep-Oct 2010
BUO2-B-T103	Adult	BUO2	Sep-Oct 2010
BUO2-B-T104	Adult	BUO2	Sep-Oct 2010
BUO2-B-T105	Adult	BUO2	Sep-Oct 2010
BUO2-B-T106	Adult	BUO2	Sep-Oct 2010
BUO2-B-T108	Adult	BUO2	Sep-Oct 2010
BUO2-B-T109	Adult	BUO2	Sep-Oct 2010
BUO2-B-T11	Adult	BUO2	Sep-Oct 2010
BUO2-B-T110	Adult	BUO2	Sep-Oct 2010
BUO2-B-T111	Adult	BUO2	Sep-Oct 2010
BUO2-B-T112	Adult	BUO2	Sep-Oct 2010
BUO2-B-T113	Adult	BUO2	Sep-Oct 2010
BUO2-B-T114	Adult	BUO2	Sep-Oct 2010
BUO2-B-T115	Adult	BUO2	Sep-Oct 2010
BUO2-B-T116	Adult	BUO2	Sep-Oct 2010
BUO2-B-T117	Adult	BUO2	Sep-Oct 2010
BUO2-B-T118	Adult	BUO2	Sep-Oct 2010
BUO2-B-T119	Adult	BUO2	Sep-Oct 2010
BUO2-B-T12	Adult	BUO2	Sep-Oct 2010
BUO2-B-T121	Adult	BUO2	Sep-Oct 2010
BUO2-B-T122	Adult	BUO2	Sep-Oct 2010
BUO2-B-T128	Adult	BUO2	Sep-Oct 2010
BUO2-B-T129	Adult	BUO2	Sep-Oct 2010
BUO2-B-T130	Adult	BUO2	Sep-Oct 2010
BUO2-B-T131	Adult	BUO2	Sep-Oct 2010
BUO2-B-T133	Adult	BUO2	Sep-Oct 2010
BUO2-B-T134	Adult	BUO2	Sep-Oct 2010
BUO2-B-T135	Adult	BUO2	Sep-Oct 2010
BUO2-B-T136	Adult	BUO2	Sep-Oct 2010
BUO2-B-T146	Adult	BUO2	Sep-Oct 2010
BUO2-B-T210	Adult	BUO2	Sep-Oct 2010
BUO2-B-T221	Adult	BUO2	Sep-Oct 2010
BUO2-B-T260	Adult	BUO2	Sep-Oct 2010
BUO2-B-T61	Subadult	BUO2	Sep-Oct 2010
BUO2-B-T64	Adult	BUO2	Sep-Oct 2010
BUO2-B-T77	Adult	BUO2	Sep-Oct 2010
BUO2-B-T85	Adult	BUO2	Sep-Oct 2010
BUO2-B-T91	Adult	BUO2	Sep-Oct 2010
BUO2-E-T118	Adult	BUO2	Mar-Apr 2011
BUO2-E-T121	Adult	BUO2	Mar-Apr 2011
BUO2-E-T124	Adult	BUO2	Mar-Apr 2011
BUO2-E-T155	Adult	BUO2	Mar-Apr 2011
BUO2-E-T156	Adult	BUO2	Mar-Apr 2011
BUO2-E-T157	Adult	BUO2	Mar-Apr 2011
BUO2-E-T159	Adult	BUO2	Mar-Apr 2011
BUO2-E-T160	Adult	BUO2	Mar-Apr 2011
BUO2-E-T170	Adult	BUO2	Mar-Apr 2011
BUO2-E-T26	Adult	BUO2	Mar-Apr 2011
BUO2-E-T27	Adult	BUO2	Mar-Apr 2011
BUO2-E-T39	Adult	BUO2	Mar-Apr 2011
BUO2-E-T78	Adult	BUO2	Mar-Apr 2011
BUO2-E-T85	Adult	BUO2	Mar-Apr 2011
BUO2-F-T102	Subadult	BUO2	May-Jun 2011
BUO2-F-T108	Adult	BUO2	May-Jun 2011
BUO2-F-T141	Subadult	BUO2	May-Jun 2011
BUO2-F-T161	Adult	BUO2	May-Jun 2011
BUO2-F-T178	Adult	BUO2	May-Jun 2011
BUO2-F-T183	Adult	BUO2	May-Jun 2011
BUO2-F-T188	Subadult	BUO2	May-Jun 2011
BUO2-F-T189	Adult	BUO2	May-Jun 2011
BUO2-F-T191	Adult	BUO2	May-Jun 2011
BUO2-F-T193	Adult	BUO2	May-Jun 2011
BUO2-F-T210	Adult	BUO2	May-Jun 2011
BUO2-F-T211	Adult	BUO2	May-Jun 2011
BUO2-F-T213	Adult	BUO2	May-Jun 2011
BUO2-F-T214	Adult	BUO2	May-Jun 2011
BUO2-F-T3	Subadult	BUO2	May-Jun 2011
BUO2-F-T34	Subadult	BUO2	May-Jun 2011
BUO2-F-T88	Adult	BUO2	May-Jun 2011
BUO2-G-T1	Subadult	BUO2	Jul-Aug 2011
BUO2-G-T11	Subadult	BUO2	Jul-Aug 2011
BUO2-G-T111	Subadult	BUO2	Jul-Aug 2011
BUO2-G-T112	Subadult	BUO2	Jul-Aug 2011
BUO2-G-T114	Adult	BUO2	Jul-Aug 2011
BUO2-G-T115	Adult	BUO2	Jul-Aug 2011
BUO2-G-T119	Adult	BUO2	Jul-Aug 2011
BUO2-G-T120	Adult	BUO2	Jul-Aug 2011
BUO2-G-T121	Adult	BUO2	Jul-Aug 2011
BUO2-G-T123	Adult	BUO2	Jul-Aug 2011
BUO2-G-T127	Adult	BUO2	Jul-Aug 2011
BUO2-G-T129	Adult	BUO2	Jul-Aug 2011
BUO2-G-T130	Adult	BUO2	Jul-Aug 2011
BUO2-G-T134	Adult	BUO2	Jul-Aug 2011
BUO2-G-T136	Subadult	BUO2	Jul-Aug 2011
BUO2-G-T138	Adult	BUO2	Jul-Aug 2011
BUO2-G-T14	Subadult	BUO2	Jul-Aug 2011
BUO2-G-T141	Adult	BUO2	Jul-Aug 2011
BUO2-G-T149	Adult	BUO2	Jul-Aug 2011
BUO2-G-T150	Adult	BUO2	Jul-Aug 2011
BUO2-G-T155	Adult	BUO2	Jul-Aug 2011
BUO2-G-T156	Adult	BUO2	Jul-Aug 2011
BUO2-G-T159	Adult	BUO2	Jul-Aug 2011
BUO2-G-T164	Adult	BUO2	Jul-Aug 2011
BUO2-G-T165	Adult	BUO2	Jul-Aug 2011
BUO2-G-T19	Subadult	BUO2	Jul-Aug 2011
BUO2-G-T38	Adult	BUO2	Jul-Aug 2011
BUO2-G-T4	Adult	BUO2	Jul-Aug 2011
BUO2-G-T43	Adult	BUO2	Jul-Aug 2011
BUO2-G-T5	Adult	BUO2	Jul-Aug 2011
BUO2-G-T50	Subadult	BUO2	Jul-Aug 2011
BUO2-G-T51	Adult	BUO2	Jul-Aug 2011
BUO2-G-T57	Subadult	BUO2	Jul-Aug 2011
BUO2-G-T58	Subadult	BUO2	Jul-Aug 2011
BUO2-G-T66	Adult	BUO2	Jul-Aug 2011
BUO2-G-T69	Adult	BUO2	Jul-Aug 2011
BUO2-G-T72	Subadult	BUO2	Jul-Aug 2011
BUO2-G-T74	Adult	BUO2	Jul-Aug 2011
BUO2-G-T76	Adult	BUO2	Jul-Aug 2011
BUO2-G-T80	Adult	BUO2	Jul-Aug 2011
BUO2-G-T84	Adult	BUO2	Jul-Aug 2011
BUO2-G-T87	Adult	BUO2	Jul-Aug 2011
BUO2-G-T90	Subadult	BUO2	Jul-Aug 2011
BUO2-G-T93	Subadult	BUO2	Jul-Aug 2011
BUO2-G-T94	Subadult	BUO2	Jul-Aug 2011
BUO2-G-T95	Adult	BUO2	Jul-Aug 2011
BUO2-G-T97	Subadult	BUO2	Jul-Aug 2011
BUO2-G-T98	Adult	BUO2	Jul-Aug 2011
BUO2-H-T117	Adult	BUO2	Sep-Oct 2011
BUO2-H-T135	Adult	BUO2	Sep-Oct 2011
BUO2-H-T16	Adult	BUO2	Sep-Oct 2011
BUO2-H-T78	Adult	BUO2	Sep-Oct 2011
BUO2-I-T16	Adult	BUO2	Nov-Dec 2011
BUO2-I-T44	Adult	BUO2	Nov-Dec 2011
BUO2-I-T62	Adult	BUO2	Nov-Dec 2011
BUO2-I-T7	Adult	BUO2	Nov-Dec 2011
BUO2-J-T105	Adult	BUO2	Jan-Feb 2012
BUO2-J-T12	Adult	BUO2	Jan-Feb 2012
BUO2-J-T123	Adult	BUO2	Jan-Feb 2012
BUO2-J-T147	Adult	BUO2	Jan-Feb 2012
BUO2-J-T15	Adult	BUO2	Jan-Feb 2012
BUO2-J-T159	Adult	BUO2	Jan-Feb 2012
BUO2-J-T162	Adult	BUO2	Jan-Feb 2012
BUO2-J-T188	Adult	BUO2	Jan-Feb 2012
BUO2-J-T21	Adult	BUO2	Jan-Feb 2012
BUO2-J-T27	Adult	BUO2	Jan-Feb 2012
BUO2-J-T30	Adult	BUO2	Jan-Feb 2012
BUO2-J-T33	Adult	BUO2	Jan-Feb 2012
BUO2-J-T37	Adult	BUO2	Jan-Feb 2012
BUO2-J-T43	Adult	BUO2	Jan-Feb 2012
BUO2-J-T47	Adult	BUO2	Jan-Feb 2012
BUO2-J-T53	Adult	BUO2	Jan-Feb 2012
BUO2-J-T56	Adult	BUO2	Jan-Feb 2012
BUO2-J-T59	Adult	BUO2	Jan-Feb 2012
BUO2-J-T6	Adult	BUO2	Jan-Feb 2012
BUO2-J-T62	Adult	BUO2	Jan-Feb 2012
BUO2-J-T68	Adult	BUO2	Jan-Feb 2012
BUO2-J-T71	Adult	BUO2	Jan-Feb 2012
BUO2-J-T9	Adult	BUO2	Jan-Feb 2012
BUO2-J-T96	Adult	BUO2	Jan-Feb 2012
BUO2-J-T99	Adult	BUO2	Jan-Feb 2012
BUO2-K-T102	Adult	BUO2	Mar-Apr 2012
BUO2-K-T112	Adult	BUO2	Mar-Apr 2012
BUO2-K-T127	Adult	BUO2	Mar-Apr 2012
BUO2-K-T136	Adult	BUO2	Mar-Apr 2012
BUO2-K-T139	Adult	BUO2	Mar-Apr 2012
BUO2-K-T142	Adult	BUO2	Mar-Apr 2012
BUO2-K-T55	Adult	BUO2	Mar-Apr 2012
BUO2-K-T58	Adult	BUO2	Mar-Apr 2012
BUO2-K-T63	Adult	BUO2	Mar-Apr 2012
BUO2-K-T66	Adult	BUO2	Mar-Apr 2012
BUO2-K-T75	Adult	BUO2	Mar-Apr 2012
BUO2-K-T78	Adult	BUO2	Mar-Apr 2012
BUO2-K-T81	Adult	BUO2	Mar-Apr 2012
BUO2-K-T87	Adult	BUO2	Mar-Apr 2012
BUO2-K-T93	Adult	BUO2	Mar-Apr 2012
BUO2-K-T96	Adult	BUO2	Mar-Apr 2012
BUO2-K-T99	Adult	BUO2	Mar-Apr 2012
BUO2-L-T110	Subadult	BUO2	May-Jun 2012
BUO2-L-T113	Adult	BUO2	May-Jun 2012
BUO2-L-T125	Subadult	BUO2	May-Jun 2012
BUO2-L-T161	Subadult	BUO2	May-Jun 2012
BUO2-L-T167	Adult	BUO2	May-Jun 2012
BUO2-L-T70	Subadult	BUO2	May-Jun 2012
BUO2-L-T76	Subadult	BUO2	May-Jun 2012
BUO2-L-T92	Subadult	BUO2	May-Jun 2012
BUO2-M-T1	Adult	BUO2	Jul-Aug 2012
BUO2-M-T10	Subadult	BUO2	Jul-Aug 2012
BUO2-M-T112	Subadult	BUO2	Jul-Aug 2012
BUO2-M-T115	Adult	BUO2	Jul-Aug 2012
BUO2-M-T121	Subadult	BUO2	Jul-Aug 2012
BUO2-M-T136	Subadult	BUO2	Jul-Aug 2012
BUO2-M-T25	Subadult	BUO2	Jul-Aug 2012
BUO2-M-T52	Adult	BUO2	Jul-Aug 2012
BUO2-M-T55	Adult	BUO2	Jul-Aug 2012
BUO2-M-T58	Adult	BUO2	Jul-Aug 2012
BUO2-M-T61	Adult	BUO2	Jul-Aug 2012
BUO2-M-T64	Adult	BUO2	Jul-Aug 2012
BUO2-M-T67	Adult	BUO2	Jul-Aug 2012
BUO2-M-T7	Subadult	BUO2	Jul-Aug 2012
BUO2-M-T76	Subadult	BUO2	Jul-Aug 2012
BUO2-M-T79	Adult	BUO2	Jul-Aug 2012
BUO2-M-T85	Adult	BUO2	Jul-Aug 2012
FO1-A-T14	Adult	FO	Sep-Oct 2010
FO1-A-T42	Adult	FO	Sep-Oct 2010
FO1-A-T43	Adult	FO	Sep-Oct 2010
FO1-A-T58	Adult	FO	Sep-Oct 2010
FO1-A-T60	Adult	FO	Sep-Oct 2010
FO1-A-T63	Adult	FO	Sep-Oct 2010
FO1-A-T65	Adult	FO	Sep-Oct 2010
FO1-A-T79	Adult	FO	Sep-Oct 2010
FO1-D-T1	Adult	FO	Jan-Feb 2011
FO1-D-T10	Adult	FO	Jan-Feb 2011
FO1-D-T102	Adult	FO	Jan-Feb 2011
FO1-D-T114	Adult	FO	Jan-Feb 2011
FO1-D-T16	Adult	FO	Jan-Feb 2011
FO1-D-T20	Adult	FO	Jan-Feb 2011
FO1-D-T51	Adult	FO	Jan-Feb 2011
FO1-D-T6	Adult	FO	Jan-Feb 2011
FO1-D-T63	Adult	FO	Jan-Feb 2011
FO1-D-T66	Adult	FO	Jan-Feb 2011
FO1-D-T94	Adult	FO	Jan-Feb 2011
FO1-E-T17	Adult	FO	Mar-Apr 2011
FO1-E-T5	Adult	FO	Mar-Apr 2011
FO1-E-T52	Adult	FO	Mar-Apr 2011
FO1-E-T56	Adult	FO	Mar-Apr 2011
FO1-F-T1	Adult	FO	May-Jun 2011
FO1-F-T24	Adult	FO	May-Jun 2011
FO1-G-T21	Adult	FO	Jul-Aug 2011
FO1-G-T29	Subadult	FO	Jul-Aug 2011
FO1-G-T30	Adult	FO	Jul-Aug 2011
FO1-G-T32	Adult	FO	Jul-Aug 2011
FO1-G-T4	Adult	FO	Jul-Aug 2011
FO1-G-T41	Adult	FO	Jul-Aug 2011
FO1-G-T48	Adult	FO	Jul-Aug 2011
FO1-H-T101	Adult	FO	Sep-Oct 2011
FO1-H-T81	Adult	FO	Sep-Oct 2011
FO1-I-T153	Subadult	FO	Nov-Dec 2011
FO1-I-T154	Subadult	FO	Nov-Dec 2011
FO1-I-T2	Adult	FO	Nov-Dec 2011
FO1-I-T27	Adult	FO	Nov-Dec 2011
FO1-I-T31	Adult	FO	Nov-Dec 2011
FO1-I-T32	Adult	FO	Nov-Dec 2011
FO1-I-T37	Adult	FO	Nov-Dec 2011
FO1-I-T42	Adult	FO	Nov-Dec 2011
FO1-I-T46	Adult	FO	Nov-Dec 2011
FO1-I-T55	Adult	FO	Nov-Dec 2011
FO1-I-T6	Adult	FO	Nov-Dec 2011
FO1-I-T73	Adult	FO	Nov-Dec 2011
FO1-J-T16	Adult	FO	Jan-Feb 2012
FO1-J-T4	Adult	FO	Jan-Feb 2012
FO1-J-T9	Adult	FO	Jan-Feb 2012
FO1-K-T19	Adult	FO	Mar-Apr 2012
FO1-K-T39	Adult	FO	Mar-Apr 2012
FO1-L-T52	Adult	FO	May-Jun 2012
FO1-L-T75	Adult	FO	May-Jun 2012
FO1-M-T148	Subadult	FO	Jul-Aug 2012
FO2-E-T109	Adult	FO	Mar-Apr 2011
FO2-E-T114	Adult	FO	Mar-Apr 2011
FO2-E-T3	Adult	FO	Mar-Apr 2011
FO2-E-T45	Adult	FO	Mar-Apr 2011
FO2-E-T65	Adult	FO	Mar-Apr 2011
FO2-E-T66	Adult	FO	Mar-Apr 2011
FO2-E-T68	Adult	FO	Mar-Apr 2011
FO2-E-T83	Adult	FO	Mar-Apr 2011
FO2-E-T91	Adult	FO	Mar-Apr 2011
FO2-F-T10	Adult	FO	May-Jun 2011
FO2-F-T103	Adult	FO	May-Jun 2011
FO2-F-T12	Adult	FO	May-Jun 2011
FO2-F-T29	Adult	FO	May-Jun 2011
FO2-F-T3	Adult	FO	May-Jun 2011
FO2-F-T30	Adult	FO	May-Jun 2011
FO2-F-T31	Adult	FO	May-Jun 2011
FO2-F-T32	Adult	FO	May-Jun 2011
FO2-F-T37	Subadult	FO	May-Jun 2011
FO2-F-T39	Subadult	FO	May-Jun 2011
FO2-F-T49	Subadult	FO	May-Jun 2011
FO2-F-T83	Adult	FO	May-Jun 2011
FO2-F-T88	Adult	FO	May-Jun 2011
FO2-F-T92	Adult	FO	May-Jun 2011
FO2-F-T99	Adult	FO	May-Jun 2011
FO1-D-T11	Adult	FO	Jan-Feb 2011
FO1-D-T14	Adult	FO	Jan-Feb 2011
FO1-D-T17	Adult	FO	Jan-Feb 2011
FO1-D-T2	Adult	FO	Jan-Feb 2011
FO1-D-T44	Adult	FO	Jan-Feb 2011
FO1-D-T5	Adult	FO	Jan-Feb 2011
FO1-D-T52	Adult	FO	Jan-Feb 2011
FO1-E-T18	Adult	FO	Mar-Apr 2011
FO1-E-T48	Adult	FO	Mar-Apr 2011
FO1-E-T6	Adult	FO	Mar-Apr 2011
FO1-E-T65	Adult	FO	Mar-Apr 2011
FO1-E-T66	Adult	FO	Mar-Apr 2011
FO1-F-T16	Adult	FO	May-Jun 2011
FO1-F-T25	Adult	FO	May-Jun 2011
FO1-F-T28	Adult	FO	May-Jun 2011
FO1-F-T3	Subadult	FO	May-Jun 2011
FO1-F-T33	Adult	FO	May-Jun 2011
FO1-F-T37	Adult	FO	May-Jun 2011
FO1-F-T38	Adult	FO	May-Jun 2011
FO1-F-T39	Adult	FO	May-Jun 2011
FO1-F-T46	Adult	FO	May-Jun 2011
FO1-G-T1	Subadult	FO	Jul-Aug 2011
FO1-G-T101	Adult	FO	Jul-Aug 2011
FO1-G-T103	Adult	FO	Jul-Aug 2011
FO1-G-T11	Adult	FO	Jul-Aug 2011
FO1-G-T12	Subadult	FO	Jul-Aug 2011
FO1-G-T15	Adult	FO	Jul-Aug 2011
FO1-G-T22	Adult	FO	Jul-Aug 2011
FO1-G-T24	Adult	FO	Jul-Aug 2011
FO1-G-T26	Adult	FO	Jul-Aug 2011
FO1-G-T3	Subadult	FO	Jul-Aug 2011
FO1-G-T31	Subadult	FO	Jul-Aug 2011
FO1-G-T42	Adult	FO	Jul-Aug 2011
FO1-G-T43	Adult	FO	Jul-Aug 2011
FO1-G-T44	Adult	FO	Jul-Aug 2011
FO1-G-T5	Subadult	FO	Jul-Aug 2011
FO1-G-T50	Adult	FO	Jul-Aug 2011
FO1-G-T55	Subadult	FO	Jul-Aug 2011
FO1-G-T56	Adult	FO	Jul-Aug 2011
FO1-G-T59	Subadult	FO	Jul-Aug 2011
FO1-G-T61	Subadult	FO	Jul-Aug 2011
FO1-G-T63	Adult	FO	Jul-Aug 2011
FO1-G-T64	Adult	FO	Jul-Aug 2011
FO1-G-T65	Subadult	FO	Jul-Aug 2011
FO1-G-T7	Subadult	FO	Jul-Aug 2011
FO1-G-T72	Subadult	FO	Jul-Aug 2011
FO1-G-T73	Adult	FO	Jul-Aug 2011
FO1-G-T76	Adult	FO	Jul-Aug 2011
FO1-G-T8	Subadult	FO	Jul-Aug 2011
FO1-G-T81	Adult	FO	Jul-Aug 2011
FO1-G-T85	Adult	FO	Jul-Aug 2011
FO1-G-T87	Adult	FO	Jul-Aug 2011
FO1-G-T90	Adult	FO	Jul-Aug 2011
FO1-G-T94	Adult	FO	Jul-Aug 2011
FO1-H-T128	Adult	FO	Sep-Oct 2011
FO1-H-T16	Adult	FO	Sep-Oct 2011
FO1-H-T164	Adult	FO	Sep-Oct 2011
FO1-H-T170	Adult	FO	Sep-Oct 2011
FO1-H-T29	Adult	FO	Sep-Oct 2011
FO1-H-T67	Adult	FO	Sep-Oct 2011
FO1-H-T84	Adult	FO	Sep-Oct 2011
FO1-H-T98	Adult	FO	Sep-Oct 2011
FO1-I-T120	Adult	FO	Nov-Dec 2011
FO1-I-T92	Adult	FO	Nov-Dec 2011
FO1-J-T12	Adult	FO	Jan-Feb 2012
FO1-J-T15	Adult	FO	Jan-Feb 2012
FO1-J-T18	Adult	FO	Jan-Feb 2012
FO1-J-T21	Adult	FO	Jan-Feb 2012
FO1-J-T24	Adult	FO	Jan-Feb 2012
FO1-J-T3	Adult	FO	Jan-Feb 2012
FO1-J-T30	Adult	FO	Jan-Feb 2012
FO1-J-T36	Adult	FO	Jan-Feb 2012
FO1-J-T39	Adult	FO	Jan-Feb 2012
FO1-J-T48	Adult	FO	Jan-Feb 2012
FO1-J-T54	Adult	FO	Jan-Feb 2012
FO1-J-T68	Adult	FO	Jan-Feb 2012
FO1-J-T84	Adult	FO	Jan-Feb 2012
FO1-K-T24	Adult	FO	Mar-Apr 2012
FO1-K-T34	Adult	FO	Mar-Apr 2012
FO1-L-T15	Adult	FO	May-Jun 2012
FO1-M-T105	Subadult	FO	Jul-Aug 2012
FO1-M-T111	Adult	FO	Jul-Aug 2012
FO1-M-T115	Adult	FO	Jul-Aug 2012
FO1-M-T119	Adult	FO	Jul-Aug 2012
FO1-M-T157	Adult	FO	Jul-Aug 2012
FO1-M-T17	Adult	FO	Jul-Aug 2012
FO1-M-T172	Adult	FO	Jul-Aug 2012
FO1-M-T175	Adult	FO	Jul-Aug 2012
FO1-M-T30	Adult	FO	Jul-Aug 2012
FO1-M-T33	Adult	FO	Jul-Aug 2012
FO1-M-T42	Adult	FO	Jul-Aug 2012
FO1-M-T45	Adult	FO	Jul-Aug 2012
FO1-M-T48	Adult	FO	Jul-Aug 2012
FO1-M-T5	Adult	FO	Jul-Aug 2012
FO1-M-T84	Adult	FO	Jul-Aug 2012
FO1-M-T96	Subadult	FO	Jul-Aug 2012
FO2-E-T103	Adult	FO	Mar-Apr 2011
FO2-E-T105	Adult	FO	Mar-Apr 2011
FO2-E-T110	Adult	FO	Mar-Apr 2011
FO2-E-T119	Adult	FO	Mar-Apr 2011
FO2-E-T122	Adult	FO	Mar-Apr 2011
FO2-E-T16	Adult	FO	Mar-Apr 2011
FO2-E-T24	Adult	FO	Mar-Apr 2011
FO2-E-T41	Adult	FO	Mar-Apr 2011
FO2-E-T52	Adult	FO	Mar-Apr 2011
FO2-E-T57	Adult	FO	Mar-Apr 2011
FO2-E-T58	Adult	FO	Mar-Apr 2011
FO2-E-T59	Adult	FO	Mar-Apr 2011
FO2-E-T62	Adult	FO	Mar-Apr 2011
FO2-E-T63	Adult	FO	Mar-Apr 2011
FO2-E-T72	Adult	FO	Mar-Apr 2011
FO2-E-T81	Adult	FO	Mar-Apr 2011
FO2-E-T89	Adult	FO	Mar-Apr 2011
FO2-E-T93	Adult	FO	Mar-Apr 2011
FO2-E-T95	Adult	FO	Mar-Apr 2011
FO2-F-T100	Adult	FO	May-Jun 2011
FO2-F-T102	Adult	FO	May-Jun 2011
FO2-F-T107	Subadult	FO	May-Jun 2011
FO2-F-T108	Adult	FO	May-Jun 2011
FO2-F-T110	Adult	FO	May-Jun 2011
FO2-F-T111	Adult	FO	May-Jun 2011
FO2-F-T118	Adult	FO	May-Jun 2011
FO2-F-T119	Adult	FO	May-Jun 2011
FO2-F-T128	Adult	FO	May-Jun 2011
FO2-F-T142	Subadult	FO	May-Jun 2011
FO2-F-T148	Subadult	FO	May-Jun 2011
FO2-F-T151	Subadult	FO	May-Jun 2011
FO2-F-T152	Adult	FO	May-Jun 2011
FO2-F-T155	Subadult	FO	May-Jun 2011
FO2-F-T157	Adult	FO	May-Jun 2011
FO2-F-T158	Subadult	FO	May-Jun 2011
FO2-F-T160	Adult	FO	May-Jun 2011
FO2-F-T18	Subadult	FO	May-Jun 2011
FO2-F-T19	Adult	FO	May-Jun 2011
FO2-F-T20	Adult	FO	May-Jun 2011
FO2-F-T22	Subadult	FO	May-Jun 2011
FO2-F-T33	Adult	FO	May-Jun 2011
FO2-F-T38	Subadult	FO	May-Jun 2011
FO2-F-T4	Adult	FO	May-Jun 2011
FO2-F-T43	Adult	FO	May-Jun 2011
FO2-F-T50	Adult	FO	May-Jun 2011
FO2-F-T52	Adult	FO	May-Jun 2011
FO2-F-T55	Adult	FO	May-Jun 2011
FO2-F-T59	Subadult	FO	May-Jun 2011
FO2-F-T60	Adult	FO	May-Jun 2011
FO2-F-T62	Adult	FO	May-Jun 2011
FO2-F-T64	Subadult	FO	May-Jun 2011
FO2-F-T70	Subadult	FO	May-Jun 2011
FO2-F-T73	Adult	FO	May-Jun 2011
FO2-F-T74	Subadult	FO	May-Jun 2011
FO2-F-T80	Subadult	FO	May-Jun 2011
FO2-F-T82	Subadult	FO	May-Jun 2011
FO2-F-T84	Subadult	FO	May-Jun 2011
FO2-F-T85	Adult	FO	May-Jun 2011
FO2-F-T87	Adult	FO	May-Jun 2011
FO2-F-T91	Subadult	FO	May-Jun 2011
FO2-F-T93	Adult	FO	May-Jun 2011
FO2-F-T95	Adult	FO	May-Jun 2011
FO2-F-T96	Subadult	FO	May-Jun 2011
KW1-B-T106	Adult	KW1	Sep-Oct 2010
KW1-B-T154	Adult	KW1	Sep-Oct 2010
KW1-B-T186	Adult	KW1	Sep-Oct 2010
KW1-C-T154	Adult	KW1	Nov-Dec 2010
KW1-C-T156	Subadult	KW1	Nov-Dec 2010
KW1-C-T158	Adult	KW1	Nov-Dec 2010
KW1-C-T159	Adult	KW1	Nov-Dec 2010
KW1-C-T209	Adult	KW1	Jan-Feb 2011
KW1-C-T211	Adult	KW1	Jan-Feb 2011
KW1-C-T218	Adult	KW1	Jan-Feb 2011
KW1-C-T27	Adult	KW1	Nov-Dec 2010
KW1-C-T35	Adult	KW1	Nov-Dec 2010
KW1-C-T38	Adult	KW1	Nov-Dec 2010
KW1-C-T5	Adult	KW1	Nov-Dec 2010
KW1-C-T52	Adult	KW1	Nov-Dec 2010
KW1-C-T60	Adult	KW1	Nov-Dec 2010
KW1-C-T64	Adult	KW1	Nov-Dec 2010
KW1-C-T9	Adult	KW1	Nov-Dec 2010
KW1-C-T90	Adult	KW1	Nov-Dec 2010
KW1-C-T94	Adult	KW1	Nov-Dec 2010
KW1-D-T105	Adult	KW1	Jan-Feb 2011
KW1-D-T110	Adult	KW1	Jan-Feb 2011
KW1-D-T115	Adult	KW1	Jan-Feb 2011
KW1-D-T119	Adult	KW1	Jan-Feb 2011
KW1-D-T129	Adult	KW1	Jan-Feb 2011
KW1-D-T140	Adult	KW1	Jan-Feb 2011
KW1-D-T142	Adult	KW1	Jan-Feb 2011
KW1-D-T144	Adult	KW1	Jan-Feb 2011
KW1-D-T146	Adult	KW1	Jan-Feb 2011
KW1-D-T15	Adult	KW1	Jan-Feb 2011
KW1-D-T151	Adult	KW1	Jan-Feb 2011
KW1-D-T154	Adult	KW1	Jan-Feb 2011
KW1-D-T155	Adult	KW1	Jan-Feb 2011
KW1-D-T158	Adult	KW1	Jan-Feb 2011
KW1-D-T16	Adult	KW1	Jan-Feb 2011
KW1-D-T17	Adult	KW1	Jan-Feb 2011
KW1-D-T177	Adult	KW1	Jan-Feb 2011
KW1-D-T179	Adult	KW1	Jan-Feb 2011
KW1-D-T182	Adult	KW1	Jan-Feb 2011
KW1-D-T2	Adult	KW1	Jan-Feb 2011
KW1-D-T203	Adult	KW1	Jan-Feb 2011
KW1-D-T21	Adult	KW1	Jan-Feb 2011
KW1-D-T216	Adult	KW1	Jan-Feb 2011
KW1-D-T217	Adult	KW1	Jan-Feb 2011
KW1-D-T22	Adult	KW1	Jan-Feb 2011
KW1-D-T220	Adult	KW1	Jan-Feb 2011
KW1-D-T222	Adult	KW1	Jan-Feb 2011
KW1-D-T223	Adult	KW1	Jan-Feb 2011
KW1-D-T23	Adult	KW1	Jan-Feb 2011
KW1-D-T231	Adult	KW1	Jan-Feb 2011
KW1-D-T235	Adult	KW1	Jan-Feb 2011
KW1-D-T24	Adult	KW1	Jan-Feb 2011
KW1-D-T247	Adult	KW1	Jan-Feb 2011
KW1-D-T250	Adult	KW1	Jan-Feb 2011
KW1-D-T26	Adult	KW1	Jan-Feb 2011
KW1-D-T265	Adult	KW1	Jan-Feb 2011
KW1-D-T27	Adult	KW1	Jan-Feb 2011
KW1-D-T28	Adult	KW1	Jan-Feb 2011
KW1-D-T296	Adult	KW1	Jan-Feb 2011
KW1-D-T307	Adult	KW1	Jan-Feb 2011
KW1-D-T311	Adult	KW1	Jan-Feb 2011
KW1-D-T313	Adult	KW1	Jan-Feb 2011
KW1-D-T314	Adult	KW1	Jan-Feb 2011
KW1-D-T324	Adult	KW1	Jan-Feb 2011
KW1-D-T326	Adult	KW1	Jan-Feb 2011
KW1-D-T333	Adult	KW1	Jan-Feb 2011
KW1-D-T338-possmixup	Adult	KW1	Jan-Feb 2011
KW1-D-T340-possmixup	Adult	KW1	Jan-Feb 2011
KW1-D-T341-possmixup	Adult	KW1	Jan-Feb 2011
KW1-D-T342	Adult	KW1	Jan-Feb 2011
KW1-D-T40	Adult	KW1	Jan-Feb 2011
KW1-D-T51	Adult	KW1	Jan-Feb 2011
KW1-D-T53	Adult	KW1	Jan-Feb 2011
KW1-D-T54	Adult	KW1	Jan-Feb 2011
KW1-D-T56	Adult	KW1	Jan-Feb 2011
KW1-D-T63	Adult	KW1	Jan-Feb 2011
KW1-D-T64	Adult	KW1	Jan-Feb 2011
KW1-D-T86	Adult	KW1	Jan-Feb 2011
KW1-D-T90	Adult	KW1	Jan-Feb 2011
KW1-D-T96	Adult	KW1	Jan-Feb 2011
KW1-D-T97	Adult	KW1	Jan-Feb 2011
KW1-E-T10	Adult	KW1	Mar-Apr 2011
KW1-E-T106	Adult	KW1	Mar-Apr 2011
KW1-E-T11	Adult	KW1	Mar-Apr 2011
KW1-E-T116	Adult	KW1	Mar-Apr 2011
KW1-E-T117	Adult	KW1	Mar-Apr 2011
KW1-E-T118	Adult	KW1	Mar-Apr 2011
KW1-E-T134	Adult	KW1	Mar-Apr 2011
KW1-E-T137	Adult	KW1	Mar-Apr 2011
KW1-E-T138	Adult	KW1	Mar-Apr 2011
KW1-E-T140	Adult	KW1	Mar-Apr 2011
KW1-E-T152	Adult	KW1	Mar-Apr 2011
KW1-E-T154	Adult	KW1	Mar-Apr 2011
KW1-E-T155	Adult	KW1	Mar-Apr 2011
KW1-E-T172	Adult	KW1	Mar-Apr 2011
KW1-E-T175	Adult	KW1	Mar-Apr 2011
KW1-E-T187	Adult	KW1	Mar-Apr 2011
KW1-E-T19	Adult	KW1	Mar-Apr 2011
KW1-E-T20	Adult	KW1	Mar-Apr 2011
KW1-E-T201	Adult	KW1	Mar-Apr 2011
KW1-E-T202	Adult	KW1	Mar-Apr 2011
KW1-E-T203	Adult	KW1	Mar-Apr 2011
KW1-E-T205	Adult	KW1	Mar-Apr 2011
KW1-E-T207	Adult	KW1	Mar-Apr 2011
KW1-E-T209	Adult	KW1	Mar-Apr 2011
KW1-E-T215	Adult	KW1	Mar-Apr 2011
KW1-E-T220	Adult	KW1	Mar-Apr 2011
KW1-E-T223	Adult	KW1	Mar-Apr 2011
KW1-E-T23	Adult	KW1	Mar-Apr 2011
KW1-E-T232	Adult	KW1	Mar-Apr 2011
KW1-E-T237	Adult	KW1	Mar-Apr 2011
KW1-E-T238	Subadult	KW1	Mar-Apr 2011
KW1-E-T26	Adult	KW1	Mar-Apr 2011
KW1-E-T34	Adult	KW1	Mar-Apr 2011
KW1-E-T37	Adult	KW1	Mar-Apr 2011
KW1-E-T39	Adult	KW1	Mar-Apr 2011
KW1-E-T42	Adult	KW1	Mar-Apr 2011
KW1-E-T43	Adult	KW1	Mar-Apr 2011
KW1-E-T44	Adult	KW1	Mar-Apr 2011
KW1-E-T48	Adult	KW1	Mar-Apr 2011
KW1-E-T49	Adult	KW1	Mar-Apr 2011
KW1-E-T50	Adult	KW1	Mar-Apr 2011
KW1-E-T51	Adult	KW1	Mar-Apr 2011
KW1-E-T52	Adult	KW1	Mar-Apr 2011
KW1-E-T53	Adult	KW1	Mar-Apr 2011
KW1-E-T54	Adult	KW1	Mar-Apr 2011
KW1-E-T6	Adult	KW1	Mar-Apr 2011
KW1-E-T71	Adult	KW1	Mar-Apr 2011
KW1-E-T73	Adult	KW1	Mar-Apr 2011
KW1-E-T77	Adult	KW1	Mar-Apr 2011
KW1-E-T78	Adult	KW1	Mar-Apr 2011
KW1-E-T79	Adult	KW1	Mar-Apr 2011
KW1-E-T80	Adult	KW1	Mar-Apr 2011
KW1-E-T89	Adult	KW1	Mar-Apr 2011
KW1-E-T92	Adult	KW1	Mar-Apr 2011
KW1-F-T11	Subadult	KW1	May-Jun 2011
KW1-F-T14	Subadult	KW1	May-Jun 2011
KW1-F-T147	Subadult	KW1	May-Jun 2011
KW1-F-T148	Subadult	KW1	May-Jun 2011
KW1-F-T152	Subadult	KW1	May-Jun 2011
KW1-F-T153	Subadult	KW1	May-Jun 2011
KW1-F-T154	Subadult	KW1	May-Jun 2011
KW1-F-T156	Subadult	KW1	May-Jun 2011
KW1-F-T158	Subadult	KW1	May-Jun 2011
KW1-F-T162	Subadult	KW1	May-Jun 2011
KW1-F-T164	Subadult	KW1	May-Jun 2011
KW1-F-T165	Adult	KW1	May-Jun 2011
KW1-F-T168	Subadult	KW1	May-Jun 2011
KW1-F-T170	Subadult	KW1	May-Jun 2011
KW1-F-T19	Subadult	KW1	May-Jun 2011
KW1-F-T28	Subadult	KW1	May-Jun 2011
KW1-F-T29	Subadult	KW1	May-Jun 2011
KW1-F-T35	Subadult	KW1	May-Jun 2011
KW1-F-T43	Subadult	KW1	May-Jun 2011
KW1-F-T44	Subadult	KW1	May-Jun 2011
KW1-F-T7	Subadult	KW1	May-Jun 2011
KW1-F-T79	Subadult	KW1	May-Jun 2011
KW1-F-T8	Subadult	KW1	May-Jun 2011
KW1-F-T84	Subadult	KW1	May-Jun 2011
KW1-F-T87	Subadult	KW1	May-Jun 2011
KW1-G-T102	Subadult	KW1	Jul-Aug 2011
KW1-G-T114	Subadult	KW1	Jul-Aug 2011
KW1-G-T141	Adult	KW1	Jul-Aug 2011
KW1-G-T161	Adult	KW1	Jul-Aug 2011
KW1-G-T173	Subadult	KW1	Jul-Aug 2011
KW1-G-T177	Adult	KW1	Jul-Aug 2011
KW1-G-T198	Subadult	KW1	Jul-Aug 2011
KW1-G-T228	Adult	KW1	Jul-Aug 2011
KW1-G-T40	Adult	KW1	Jul-Aug 2011
KW1-G-T42	Adult	KW1	Jul-Aug 2011
KW1-H-T113	Adult	KW1	Sep-Oct 2011
KW1-H-T12	Adult	KW1	Sep-Oct 2011
KW1-H-T136	Adult	KW1	Sep-Oct 2011
KW1-H-T138	Subadult	KW1	Sep-Oct 2011
KW1-H-T141	Adult	KW1	Sep-Oct 2011
KW1-H-T145	Adult	KW1	Sep-Oct 2011
KW1-H-T150	Subadult	KW1	Sep-Oct 2011
KW1-H-T16	Adult	KW1	Sep-Oct 2011
KW1-H-T160	Adult	KW1	Sep-Oct 2011
KW1-H-T162	Adult	KW1	Sep-Oct 2011
KW1-H-T163	Adult	KW1	Sep-Oct 2011
KW1-H-T174	Adult	KW1	Sep-Oct 2011
KW1-H-T178	Adult	KW1	Sep-Oct 2011
KW1-H-T21	Adult	KW1	Sep-Oct 2011
KW1-H-T24	Adult	KW1	Sep-Oct 2011
KW1-H-T28	Adult	KW1	Sep-Oct 2011
KW1-H-T33	Adult	KW1	Sep-Oct 2011
KW1-H-T34	Subadult	KW1	Sep-Oct 2011
KW1-H-T39	Adult	KW1	Sep-Oct 2011
KW1-H-T42	Adult	KW1	Sep-Oct 2011
KW1-H-T47	Adult	KW1	Sep-Oct 2011
KW1-H-T49	Subadult	KW1	Sep-Oct 2011
KW1-H-T52	Adult	KW1	Sep-Oct 2011
KW1-H-T70	Adult	KW1	Sep-Oct 2011
KW1-H-T79	Adult	KW1	Sep-Oct 2011
KW1-H-T82	Adult	KW1	Sep-Oct 2011
KW1-I-T152	Adult	KW1	Nov-Dec 2011
KW1-I-T66	Adult	KW1	Nov-Dec 2011
KW1-I-T69	Adult	KW1	Nov-Dec 2011
KW1-J-T124	Adult	KW1	Jan-Feb 2012
KW1-J-T126	Adult	KW1	Jan-Feb 2012
KW1-J-T13	Adult	KW1	Jan-Feb 2012
KW1-J-T131	Adult	KW1	Jan-Feb 2012
KW1-J-T133	Adult	KW1	Jan-Feb 2012
KW1-J-T134	Adult	KW1	Jan-Feb 2012
KW1-J-T136	Adult	KW1	Jan-Feb 2012
KW1-J-T14	Adult	KW1	Jan-Feb 2012
KW1-J-T141	Adult	KW1	Jan-Feb 2012
KW1-J-T144	Adult	KW1	Jan-Feb 2012
KW1-J-T153	Adult	KW1	Jan-Feb 2012
KW1-J-T168	Adult	KW1	Jan-Feb 2012
KW1-J-T176	Adult	KW1	Jan-Feb 2012
KW1-J-T181	Adult	KW1	Jan-Feb 2012
KW1-J-T182	Adult	KW1	Jan-Feb 2012
KW1-J-T183	Adult	KW1	Jan-Feb 2012
KW1-J-T184	Adult	KW1	Jan-Feb 2012
KW1-J-T188	Adult	KW1	Jan-Feb 2012
KW1-J-T198	Adult	KW1	Jan-Feb 2012
KW1-J-T204	Adult	KW1	Jan-Feb 2012
KW1-J-T32	Adult	KW1	Jan-Feb 2012
KW1-J-T36	Adult	KW1	Jan-Feb 2012
KW1-J-T54	Adult	KW1	Jan-Feb 2012
KW1-J-T55	Adult	KW1	Jan-Feb 2012
KW1-J-T67	Adult	KW1	Jan-Feb 2012
KW1-J-T68	Adult	KW1	Jan-Feb 2012
KW1-J-T71	Adult	KW1	Jan-Feb 2012
KW1-J-T72	Adult	KW1	Jan-Feb 2012
KW1-J-T78	Adult	KW1	Jan-Feb 2012
KW1-J-T79	Adult	KW1	Jan-Feb 2012
KW1-J-T81	Adult	KW1	Jan-Feb 2012
KW1-K-T1	Adult	KW1	Mar-Apr 2012
KW1-K-T109	Adult	KW1	Mar-Apr 2012
KW1-K-T111	Adult	KW1	Mar-Apr 2012
KW1-K-T13	Adult	KW1	Mar-Apr 2012
KW1-K-T130	Adult	KW1	Mar-Apr 2012
KW1-K-T138	Adult	KW1	Mar-Apr 2012
KW1-K-T42	Adult	KW1	Mar-Apr 2012
KW1-K-T70	Adult	KW1	Mar-Apr 2012
KW1-K-T71	Adult	KW1	Mar-Apr 2012
KW1-K-T87	Adult	KW1	Mar-Apr 2012
KW1-K-T90	Adult	KW1	Mar-Apr 2012
KW1-K-T92	Adult	KW1	Mar-Apr 2012
KW1-K-T93	Adult	KW1	Mar-Apr 2012
KW1-K-T94	Adult	KW1	Mar-Apr 2012
KW1-K-T96	Adult	KW1	Mar-Apr 2012
KW1-L-T10	Subadult	KW1	May-Jun 2012
KW1-L-T100	Adult	KW1	May-Jun 2012
KW1-L-T131	Adult	KW1	May-Jun 2012
KW1-L-T25	Adult	KW1	May-Jun 2012
KW1-L-T38	Adult	KW1	May-Jun 2012
KW1-L-T68	Adult	KW1	May-Jun 2012
KW1-L-T88	Adult	KW1	May-Jun 2012
KW1-L-T91	Adult	KW1	May-Jun 2012
KW1-M-T102	Adult	KW1	Jul-Aug 2012
KW1-M-T105	Adult	KW1	Jul-Aug 2012
KW1-M-T144	Adult	KW1	Jul-Aug 2012
KW1-M-T147	Adult	KW1	Jul-Aug 2012
KW1-M-T150	Adult	KW1	Jul-Aug 2012
KW1-M-T175	Adult	KW1	Jul-Aug 2012
KW1-M-T223	Adult	KW1	Jul-Aug 2012
KW1-M-T24	Adult	KW1	Jul-Aug 2012
KW1-M-T60	Adult	KW1	Jul-Aug 2012
KW1-M-T78	Adult	KW1	Jul-Aug 2012
KW1-T31	Adult	KW1	Sep-Oct 2010
KW1-T32	Adult	KW1	Sep-Oct 2010
KW1-T35	Adult	KW1	Sep-Oct 2010
KW1-T36	Adult	KW1	Sep-Oct 2010
KW1-T46	Adult	KW1	Sep-Oct 2010
KW1-T66	Adult	KW1	Sep-Oct 2010
KW2-A-T101	Adult	KW2	Sep-Oct 2010
KW2-A-T14	Subadult	KW2	Sep-Oct 2010
KW2-A-T57	Adult	KW2	Sep-Oct 2010
KW2-A-T74	Subadult	KW2	Sep-Oct 2010
KW2-A-T76	Adult	KW2	Sep-Oct 2010
KW2-A-T90	Adult	KW2	Sep-Oct 2010
KW2-A-T91	Adult	KW2	Sep-Oct 2010
KW2-A-T92	Adult	KW2	Sep-Oct 2010
KW2-A-T96	Adult	KW2	Sep-Oct 2010
KW2-C-T1	Adult	KW2	Nov-Dec 2010
KW2-C-T13	Adult	KW2	Nov-Dec 2010
KW2-C-T32	Adult	KW2	Nov-Dec 2010
KW2-C-T34	Adult	KW2	Nov-Dec 2010
KW2-C-T36	Adult	KW2	Nov-Dec 2010
KW2-D-T102	Adult	KW2	Jan-Feb 2011
KW2-D-T105	Adult	KW2	Jan-Feb 2011
KW2-D-T108	Adult	KW2	Jan-Feb 2011
KW2-D-T11	Adult	KW2	Jan-Feb 2011
KW2-D-T116	Adult	KW2	Jan-Feb 2011
KW2-D-T117	Adult	KW2	Jan-Feb 2011
KW2-D-T16	Adult	KW2	Jan-Feb 2011
KW2-D-T171	Adult	KW2	Jan-Feb 2011
KW2-D-T21	Adult	KW2	Jan-Feb 2011
KW2-D-T31	Adult	KW2	Jan-Feb 2011
KW2-D-T34	Adult	KW2	Jan-Feb 2011
KW2-D-T4	Adult	KW2	Jan-Feb 2011
KW2-D-T54	Adult	KW2	Jan-Feb 2011
KW2-D-T84	Adult	KW2	Jan-Feb 2011
KW2-D-T89	Adult	KW2	Jan-Feb 2011
KW2-D-T92	Adult	KW2	Jan-Feb 2011
KW2-D-T94	Adult	KW2	Jan-Feb 2011
KW2-E-T107	Subadult	KW2	Mar-Apr 2011
KW2-E-T123	Adult	KW2	Mar-Apr 2011
KW2-E-T137	Adult	KW2	Mar-Apr 2011
KW2-E-T147	Adult	KW2	Mar-Apr 2011
KW2-E-T149	Adult	KW2	Mar-Apr 2011
KW2-E-T15	Adult	KW2	Mar-Apr 2011
KW2-E-T158	Adult	KW2	Mar-Apr 2011
KW2-E-T16	Adult	KW2	Mar-Apr 2011
KW2-E-T171	Adult	KW2	Mar-Apr 2011
KW2-E-T180	Adult	KW2	Mar-Apr 2011
KW2-E-T183	Adult	KW2	Mar-Apr 2011
KW2-E-T184	Adult	KW2	Mar-Apr 2011
KW2-E-T202	Adult	KW2	Mar-Apr 2011
KW2-E-T205	Adult	KW2	Mar-Apr 2011
KW2-E-T213	Adult	KW2	Mar-Apr 2011
KW2-E-T23	Adult	KW2	Mar-Apr 2011
KW2-E-T26	Adult	KW2	Mar-Apr 2011
KW2-E-T38	Adult	KW2	Mar-Apr 2011
KW2-E-T5	Adult	KW2	Mar-Apr 2011
KW2-E-T83	Adult	KW2	Mar-Apr 2011
KW2-E-T90	Adult	KW2	Mar-Apr 2011
KW2-F-T113	Subadult	KW2	May-Jun 2011
KW2-F-T126	Subadult	KW2	May-Jun 2011
KW2-F-T131	Subadult	KW2	May-Jun 2011
KW2-F-T132	Adult	KW2	May-Jun 2011
KW2-F-T133	Subadult	KW2	May-Jun 2011
KW2-F-T144	Adult	KW2	May-Jun 2011
KW2-F-T157	Adult	KW2	May-Jun 2011
KW2-F-T162	Adult	KW2	May-Jun 2011
KW2-F-T199	Adult	KW2	May-Jun 2011
KW2-F-T216	Adult	KW2	May-Jun 2011
KW2-F-T217	Adult	KW2	May-Jun 2011
KW2-F-T219	Subadult	KW2	May-Jun 2011
KW2-F-T223	Subadult	KW2	May-Jun 2011
KW2-F-T37	Adult	KW2	May-Jun 2011
KW2-F-T40	Adult	KW2	May-Jun 2011
KW2-F-T42	Adult	KW2	May-Jun 2011
KW2-F-T43	Subadult	KW2	May-Jun 2011
KW2-F-T48	Adult	KW2	May-Jun 2011
KW2-F-T51	Adult	KW2	May-Jun 2011
KW2-F-T61	Subadult	KW2	May-Jun 2011
KW2-F-T66	Subadult	KW2	May-Jun 2011
KW2-F-T77	Subadult	KW2	May-Jun 2011
KW2-F-T88	Subadult	KW2	May-Jun 2011
KW2-F-T90	Adult	KW2	May-Jun 2011
KW2-F-T92	Adult	KW2	May-Jun 2011
KW2-G-T1	Subadult	KW2	Jul-Aug 2011
KW2-G-T111	Adult	KW2	Jul-Aug 2011
KW2-G-T112	Adult	KW2	Jul-Aug 2011
KW2-G-T113	Adult	KW2	Jul-Aug 2011
KW2-G-T114	Adult	KW2	Jul-Aug 2011
KW2-G-T120	Adult	KW2	Jul-Aug 2011
KW2-G-T123	Adult	KW2	Jul-Aug 2011
KW2-G-T22	Adult	KW2	Jul-Aug 2011
KW2-G-T34	Adult	KW2	Jul-Aug 2011
KW2-G-T43	Adult	KW2	Jul-Aug 2011
KW2-G-T50	Adult	KW2	Jul-Aug 2011
KW2-G-T54	Adult	KW2	Jul-Aug 2011
KW2-G-T59	Adult	KW2	Jul-Aug 2011
KW2-H-T11	Adult	KW2	Sep-Oct 2011
KW2-H-T112	Adult	KW2	Sep-Oct 2011
KW2-H-T115	Subadult	KW2	Sep-Oct 2011
KW2-H-T121	Subadult	KW2	Sep-Oct 2011
KW2-H-T17	Adult	KW2	Sep-Oct 2011
KW2-H-T19	Adult	KW2	Sep-Oct 2011
KW2-H-T28	Adult	KW2	Sep-Oct 2011
KW2-H-T3	Adult	KW2	Sep-Oct 2011
KW2-H-T30	Adult	KW2	Sep-Oct 2011
KW2-H-T41	Adult	KW2	Sep-Oct 2011
KW2-H-T5	Adult	KW2	Sep-Oct 2011
KW2-H-T7	Adult	KW2	Sep-Oct 2011
KW2-H-T78	Adult	KW2	Sep-Oct 2011
KW2-I-T1	Adult	KW2	Nov-Dec 2011
KW2-I-T16	Adult	KW2	Nov-Dec 2011
KW2-I-T41	Adult	KW2	Nov-Dec 2011
KW2-J-T107	Adult	KW2	Jan-Feb 2012
KW2-J-T113	Adult	KW2	Jan-Feb 2012
KW2-J-T117	Adult	KW2	Jan-Feb 2012
KW2-J-T133	Adult	KW2	Jan-Feb 2012
KW2-J-T137	Adult	KW2	Jan-Feb 2012
KW2-J-T19	Adult	KW2	Jan-Feb 2012
KW2-J-T24	Adult	KW2	Jan-Feb 2012
KW2-J-T61	Adult	KW2	Jan-Feb 2012
KW2-J-T63	Adult	KW2	Jan-Feb 2012
KW2-J-T64	Adult	KW2	Jan-Feb 2012
KW2-J-T71	Adult	KW2	Jan-Feb 2012
KW2-J-T73	Adult	KW2	Jan-Feb 2012
KW2-J-T75	Adult	KW2	Jan-Feb 2012
KW2-K-T123	Adult	KW2	Mar-Apr 2012
KW2-K-T126	Adult	KW2	Mar-Apr 2012
KW2-K-T132	Adult	KW2	Mar-Apr 2012
KW2-K-T135	Adult	KW2	Mar-Apr 2012
KW2-K-T156	Adult	KW2	Mar-Apr 2012
KW2-K-T26	Adult	KW2	Mar-Apr 2012
KW2-K-T29	Adult	KW2	Mar-Apr 2012
KW2-K-T38	Adult	KW2	Mar-Apr 2012
KW2-L-T13	Adult	KW2	May-Jun 2012
KW2-L-T38	Subadult	KW2	May-Jun 2012
KW2-L-T56	Subadult	KW2	May-Jun 2012
KW2-L-T92	Subadult	KW2	May-Jun 2012
KW2-L-T95	Adult	KW2	May-Jun 2012
KW2-M-T1	Subadult	KW2	Jul-Aug 2012
KW2-M-T43	Adult	KW2	Jul-Aug 2012
KW2-M-T52	Adult	KW2	Jul-Aug 2012
KW2-M-T61	Adult	KW2	Jul-Aug 2012
KW2-M-T67	Adult	KW2	Jul-Aug 2012
KW1-G-T222	Subadult	KW1	Jul-Aug 2011
KW1-J-T161	Adult	KW1	Jan-Feb 2012
KW1-L-T16	Subadult	KW1	May-Jun 2012
KW2-F-T224	Subadult	KW2	May-Jun 2011
KW2-H-T48	Adult	KW2	Sep-Oct 2011
KW2-J-T50	Adult	KW2	Jan-Feb 2012
KW2-M-T117	Subadult	KW2	Jul-Aug 2012
KW2-M-T149	Adult	KW2	Jul-Aug 2012
KW1-B-T102	Adult	KW1	Sep-Oct 2010
KW1-B-T107	Subadult	KW1	Sep-Oct 2010
KW1-B-T113	Adult	KW1	Sep-Oct 2010
KW1-B-T117	Adult	KW1	Sep-Oct 2010
KW1-B-T122	Adult	KW1	Sep-Oct 2010
KW1-B-T141	Adult	KW1	Sep-Oct 2010
KW1-B-T149	Adult	KW1	Sep-Oct 2010
KW1-B-T177	Adult	KW1	Sep-Oct 2010
KW1-B-T178	Adult	KW1	Sep-Oct 2010
KW1-B-T183	Adult	KW1	Sep-Oct 2010
KW1-B-T97	Adult	KW1	Sep-Oct 2010
KW1-C-T113	Adult	KW1	Nov-Dec 2010
KW1-C-T121	Adult	KW1	Nov-Dec 2010
KW1-C-T129	Adult	KW1	Nov-Dec 2010
KW1-C-T133	Adult	KW1	Nov-Dec 2010
KW1-C-T137	Adult	KW1	Nov-Dec 2010
KW1-C-T138	Adult	KW1	Nov-Dec 2010
KW1-C-T14	Adult	KW1	Nov-Dec 2010
KW1-C-T140	Adult	KW1	Nov-Dec 2010
KW1-C-T163	Adult	KW1	Nov-Dec 2010
KW1-C-T164	Adult	KW1	Nov-Dec 2010
KW1-C-T168	Adult	KW1	Nov-Dec 2010
KW1-C-T17	Subadult	KW1	Nov-Dec 2010
KW1-C-T170	Adult	KW1	Nov-Dec 2010
KW1-C-T171	Adult	KW1	Nov-Dec 2010
KW1-C-T173	Adult	KW1	Nov-Dec 2010
KW1-C-T176	Adult	KW1	Nov-Dec 2010
KW1-C-T178	Adult	KW1	Nov-Dec 2010
KW1-C-T188	Adult	KW1	Nov-Dec 2010
KW1-C-T192	Adult	KW1	Nov-Dec 2010
KW1-C-T198	Adult	KW1	Nov-Dec 2010
KW1-C-T2	Adult	KW1	Nov-Dec 2010
KW1-C-T206	Adult	KW1	Nov-Dec 2010
KW1-C-T207	Adult	KW1	Nov-Dec 2010
KW1-C-T21	Adult	KW1	Nov-Dec 2010
KW1-C-T25	Adult	KW1	Nov-Dec 2010
KW1-C-T26	Adult	KW1	Nov-Dec 2010
KW1-C-T29	Adult	KW1	Nov-Dec 2010
KW1-C-T33	Adult	KW1	Nov-Dec 2010
KW1-C-T39	Adult	KW1	Nov-Dec 2010
KW1-C-T44	Adult	KW1	Nov-Dec 2010
KW1-C-T50	Adult	KW1	Nov-Dec 2010
KW1-C-T67	Adult	KW1	Nov-Dec 2010
KW1-C-T73	Adult	KW1	Nov-Dec 2010
KW1-C-T75	Adult	KW1	Nov-Dec 2010
KW1-C-T8	Adult	KW1	Nov-Dec 2010
KW1-C-T82	Adult	KW1	Nov-Dec 2010
KW1-C-T89	Adult	KW1	Nov-Dec 2010
KW1-C-T95	Adult	KW1	Nov-Dec 2010
KW1-C-T97	Adult	KW1	Nov-Dec 2010
KW1-C-T98	Adult	KW1	Nov-Dec 2010
KW1-D-T108	Adult	KW1	Jan-Feb 2011
KW1-D-T130	Adult	KW1	Jan-Feb 2011
KW1-D-T133	Adult	KW1	Jan-Feb 2011
KW1-D-T134	Adult	KW1	Jan-Feb 2011
KW1-D-T136	Adult	KW1	Jan-Feb 2011
KW1-D-T138	Adult	KW1	Jan-Feb 2011
KW1-D-T145	Adult	KW1	Jan-Feb 2011
KW1-D-T166	Adult	KW1	Jan-Feb 2011
KW1-D-T170	Adult	KW1	Jan-Feb 2011
KW1-D-T171	Adult	KW1	Jan-Feb 2011
KW1-D-T185	Adult	KW1	Jan-Feb 2011
KW1-D-T187	Adult	KW1	Jan-Feb 2011
KW1-D-T189	Adult	KW1	Jan-Feb 2011
KW1-D-T193	Adult	KW1	Jan-Feb 2011
KW1-D-T197	Adult	KW1	Jan-Feb 2011
KW1-D-T206	Adult	KW1	Jan-Feb 2011
KW1-D-T208	Adult	KW1	Jan-Feb 2011
KW1-D-T209	Adult	KW1	Jan-Feb 2011
KW1-D-T212	Adult	KW1	Jan-Feb 2011
KW1-D-T214	Adult	KW1	Jan-Feb 2011
KW1-D-T218	Adult	KW1	Jan-Feb 2011
KW1-D-T225	Adult	KW1	Jan-Feb 2011
KW1-D-T227	Adult	KW1	Jan-Feb 2011
KW1-D-T228	Adult	KW1	Jan-Feb 2011
KW1-D-T229	Adult	KW1	Jan-Feb 2011
KW1-D-T245	Adult	KW1	Jan-Feb 2011
KW1-D-T251	Adult	KW1	Jan-Feb 2011
KW1-D-T252	Adult	KW1	Jan-Feb 2011
KW1-D-T256	Adult	KW1	Jan-Feb 2011
KW1-D-T257	Adult	KW1	Jan-Feb 2011
KW1-D-T258	Adult	KW1	Jan-Feb 2011
KW1-D-T266	Adult	KW1	Jan-Feb 2011
KW1-D-T269	Adult	KW1	Jan-Feb 2011
KW1-D-T272	Adult	KW1	Jan-Feb 2011
KW1-D-T277	Adult	KW1	Jan-Feb 2011
KW1-D-T286	Adult	KW1	Jan-Feb 2011
KW1-D-T290	Adult	KW1	Jan-Feb 2011
KW1-D-T291	Adult	KW1	Jan-Feb 2011
KW1-D-T292	Adult	KW1	Jan-Feb 2011
KW1-D-T294	Adult	KW1	Jan-Feb 2011
KW1-D-T295	Adult	KW1	Jan-Feb 2011
KW1-D-T297	Adult	KW1	Jan-Feb 2011
KW1-D-T301	Adult	KW1	Jan-Feb 2011
KW1-D-T303	Adult	KW1	Jan-Feb 2011
KW1-D-T304	Adult	KW1	Jan-Feb 2011
KW1-D-T308	Adult	KW1	Jan-Feb 2011
KW1-D-T31	Adult	KW1	Jan-Feb 2011
KW1-D-T318	Adult	KW1	Jan-Feb 2011
KW1-D-T320	Adult	KW1	Jan-Feb 2011
KW1-D-T327	Adult	KW1	Jan-Feb 2011
KW1-D-T328	Adult	KW1	Jan-Feb 2011
KW1-D-T329	Adult	KW1	Jan-Feb 2011
KW1-D-T330	Adult	KW1	Jan-Feb 2011
KW1-D-T332	Adult	KW1	Jan-Feb 2011
KW1-D-T337-possmixup	Adult	KW1	Jan-Feb 2011
KW1-D-T343	Adult	KW1	Jan-Feb 2011
KW1-D-T346	Adult	KW1	Jan-Feb 2011
KW1-D-T35	Adult	KW1	Jan-Feb 2011
KW1-D-T351	Adult	KW1	Jan-Feb 2011
KW1-D-T352	Adult	KW1	Jan-Feb 2011
KW1-D-T353	Adult	KW1	Jan-Feb 2011
KW1-D-T355	Adult	KW1	Jan-Feb 2011
KW1-D-T359	Adult	KW1	Jan-Feb 2011
KW1-D-T361	Adult	KW1	Jan-Feb 2011
KW1-D-T39	Adult	KW1	Jan-Feb 2011
KW1-D-T4	Adult	KW1	Jan-Feb 2011
KW1-D-T55	Adult	KW1	Jan-Feb 2011
KW1-D-T65	Adult	KW1	Jan-Feb 2011
KW1-D-T66	Adult	KW1	Jan-Feb 2011
KW1-D-T68	Adult	KW1	Jan-Feb 2011
KW1-D-T71	Adult	KW1	Jan-Feb 2011
KW1-D-T73	Adult	KW1	Jan-Feb 2011
KW1-D-T75	Adult	KW1	Jan-Feb 2011
KW1-D-T92	Adult	KW1	Jan-Feb 2011
KW1-D-T93	Adult	KW1	Jan-Feb 2011
KW1-D-T98	Adult	KW1	Jan-Feb 2011
KW1-E-T113	Adult	KW1	Mar-Apr 2011
KW1-E-T12	Adult	KW1	Mar-Apr 2011
KW1-E-T122	Adult	KW1	Mar-Apr 2011
KW1-E-T124	Adult	KW1	Mar-Apr 2011
KW1-E-T125	Adult	KW1	Mar-Apr 2011
KW1-E-T14	Adult	KW1	Mar-Apr 2011
KW1-E-T143	Adult	KW1	Mar-Apr 2011
KW1-E-T144	Adult	KW1	Mar-Apr 2011
KW1-E-T153	Adult	KW1	Mar-Apr 2011
KW1-E-T157	Adult	KW1	Mar-Apr 2011
KW1-E-T158	Adult	KW1	Mar-Apr 2011
KW1-E-T170	Adult	KW1	Mar-Apr 2011
KW1-E-T176	Adult	KW1	Mar-Apr 2011
KW1-E-T181	Adult	KW1	Mar-Apr 2011
KW1-E-T183	Adult	KW1	Mar-Apr 2011
KW1-E-T211	Adult	KW1	Mar-Apr 2011
KW1-E-T218	Adult	KW1	Mar-Apr 2011
KW1-E-T219	Adult	KW1	Mar-Apr 2011
KW1-E-T226	Adult	KW1	Mar-Apr 2011
KW1-E-T35	Adult	KW1	Mar-Apr 2011
KW1-E-T36	Adult	KW1	Mar-Apr 2011
KW1-E-T38	Adult	KW1	Mar-Apr 2011
KW1-E-T41	Adult	KW1	Mar-Apr 2011
KW1-E-T47	Adult	KW1	Mar-Apr 2011
KW1-E-T55	Adult	KW1	Mar-Apr 2011
KW1-E-T56	Adult	KW1	Mar-Apr 2011
KW1-E-T60	Adult	KW1	Mar-Apr 2011
KW1-E-T61	Adult	KW1	Mar-Apr 2011
KW1-E-T64	Adult	KW1	Mar-Apr 2011
KW1-E-T66	Adult	KW1	Mar-Apr 2011
KW1-E-T74	Adult	KW1	Mar-Apr 2011
KW1-E-T75	Adult	KW1	Mar-Apr 2011
KW1-E-T8	Adult	KW1	Mar-Apr 2011
KW1-E-T82	Adult	KW1	Mar-Apr 2011
KW1-E-T88	Adult	KW1	Mar-Apr 2011
KW1-E-T94	Adult	KW1	Mar-Apr 2011
KW1-F-T1	Subadult	KW1	May-Jun 2011
KW1-F-T100	Subadult	KW1	May-Jun 2011
KW1-F-T101	Subadult	KW1	May-Jun 2011
KW1-F-T13	Subadult	KW1	May-Jun 2011
KW1-F-T144	Adult	KW1	May-Jun 2011
KW1-F-T151	Subadult	KW1	May-Jun 2011
KW1-F-T157	Adult	KW1	May-Jun 2011
KW1-F-T159	Adult	KW1	May-Jun 2011
KW1-F-T166	Adult	KW1	May-Jun 2011
KW1-F-T167	Adult	KW1	May-Jun 2011
KW1-F-T17	Subadult	KW1	May-Jun 2011
KW1-F-T171	Subadult	KW1	May-Jun 2011
KW1-F-T174	Adult	KW1	May-Jun 2011
KW1-F-T175	Adult	KW1	May-Jun 2011
KW1-F-T176	Subadult	KW1	May-Jun 2011
KW1-F-T179	Adult	KW1	May-Jun 2011
KW1-F-T18	Adult	KW1	May-Jun 2011
KW1-F-T185	Subadult	KW1	May-Jun 2011
KW1-F-T187	Adult	KW1	May-Jun 2011
KW1-F-T192	Subadult	KW1	May-Jun 2011
KW1-F-T193	Adult	KW1	May-Jun 2011
KW1-F-T194	Subadult	KW1	May-Jun 2011
KW1-F-T22	Subadult	KW1	May-Jun 2011
KW1-F-T25	Adult	KW1	May-Jun 2011
KW1-F-T36	Adult	KW1	May-Jun 2011
KW1-F-T38	Adult	KW1	May-Jun 2011
KW1-F-T40	Adult	KW1	May-Jun 2011
KW1-F-T45	Adult	KW1	May-Jun 2011
KW1-F-T48	Adult	KW1	May-Jun 2011
KW1-F-T51	Adult	KW1	May-Jun 2011
KW1-F-T55	Adult	KW1	May-Jun 2011
KW1-F-T56	Subadult	KW1	May-Jun 2011
KW1-F-T6	Subadult	KW1	May-Jun 2011
KW1-F-T63	Adult	KW1	May-Jun 2011
KW1-F-T64	Adult	KW1	May-Jun 2011
KW1-F-T66	Subadult	KW1	May-Jun 2011
KW1-F-T68	Subadult	KW1	May-Jun 2011
KW1-F-T69	Subadult	KW1	May-Jun 2011
KW1-F-T70	Adult	KW1	May-Jun 2011
KW1-F-T73	Subadult	KW1	May-Jun 2011
KW1-F-T75	Subadult	KW1	May-Jun 2011
KW1-F-T76	Subadult	KW1	May-Jun 2011
KW1-F-T82	Subadult	KW1	May-Jun 2011
KW1-F-T85	Subadult	KW1	May-Jun 2011
KW1-F-T86	Subadult	KW1	May-Jun 2011
KW1-F-T88	Subadult	KW1	May-Jun 2011
KW1-F-T92	Adult	KW1	May-Jun 2011
KW1-F-T98	Subadult	KW1	May-Jun 2011
KW1-F-T99	Adult	KW1	May-Jun 2011
KW1-G-T113	Adult	KW1	Jul-Aug 2011
KW1-G-T127	Subadult	KW1	Jul-Aug 2011
KW1-G-T136	Adult	KW1	Jul-Aug 2011
KW1-G-T139	Adult	KW1	Jul-Aug 2011
KW1-G-T145	Adult	KW1	Jul-Aug 2011
KW1-G-T146	Subadult	KW1	Jul-Aug 2011
KW1-G-T154	Adult	KW1	Jul-Aug 2011
KW1-G-T16	Adult	KW1	Jul-Aug 2011
KW1-G-T162	Adult	KW1	Jul-Aug 2011
KW1-G-T183	Subadult	KW1	Jul-Aug 2011
KW1-G-T194	Subadult	KW1	Jul-Aug 2011
KW1-G-T204	Adult	KW1	Jul-Aug 2011
KW1-G-T207	Subadult	KW1	Jul-Aug 2011
KW1-G-T41	Subadult	KW1	Jul-Aug 2011
KW1-G-T55	Subadult	KW1	Jul-Aug 2011
KW1-G-T6	Subadult	KW1	Jul-Aug 2011
KW1-G-T68	Subadult	KW1	Jul-Aug 2011
KW1-G-T80	Adult	KW1	Jul-Aug 2011
KW1-G-T94	Subadult	KW1	Jul-Aug 2011
KW1-G-T95	Adult	KW1	Jul-Aug 2011
KW1-G-T96	Adult	KW1	Jul-Aug 2011
KW1-H-T121	Adult	KW1	Sep-Oct 2011
KW1-H-T128	Adult	KW1	Sep-Oct 2011
KW1-H-T130	Adult	KW1	Sep-Oct 2011
KW1-H-T164	Adult	KW1	Sep-Oct 2011
KW1-H-T168	Adult	KW1	Sep-Oct 2011
KW1-H-T37	Adult	KW1	Sep-Oct 2011
KW1-H-T4	Adult	KW1	Sep-Oct 2011
KW1-H-T40	Adult	KW1	Sep-Oct 2011
KW1-H-T74	Adult	KW1	Sep-Oct 2011
KW1-I-T109	Adult	KW1	Nov-Dec 2011
KW1-I-T116	Adult	KW1	Nov-Dec 2011
KW1-I-T12	Adult	KW1	Nov-Dec 2011
KW1-I-T125	Adult	KW1	Nov-Dec 2011
KW1-I-T134	Adult	KW1	Nov-Dec 2011
KW1-I-T155	Adult	KW1	Nov-Dec 2011
KW1-I-T167	Adult	KW1	Nov-Dec 2011
KW1-I-T170	Adult	KW1	Nov-Dec 2011
KW1-I-T188	Adult	KW1	Nov-Dec 2011
KW1-I-T21	Adult	KW1	Nov-Dec 2011
KW1-I-T24	Adult	KW1	Nov-Dec 2011
KW1-I-T30	Adult	KW1	Nov-Dec 2011
KW1-I-T51	Adult	KW1	Nov-Dec 2011
KW1-I-T54	Adult	KW1	Nov-Dec 2011
KW1-I-T6	Adult	KW1	Nov-Dec 2011
KW1-I-T87	Adult	KW1	Nov-Dec 2011
KW1-I-T9	Adult	KW1	Nov-Dec 2011
KW1-I-T90	Adult	KW1	Nov-Dec 2011
KW1-J-T117	Adult	KW1	Jan-Feb 2012
KW1-J-T147	Adult	KW1	Jan-Feb 2012
KW1-J-T164	Adult	KW1	Jan-Feb 2012
KW1-J-T194	Adult	KW1	Jan-Feb 2012
KW1-J-T197	Adult	KW1	Jan-Feb 2012
KW1-J-T2	Adult	KW1	Jan-Feb 2012
KW1-J-T38	Adult	KW1	Jan-Feb 2012
KW1-J-T5	Adult	KW1	Jan-Feb 2012
KW1-J-T62	Adult	KW1	Jan-Feb 2012
KW1-K-T150	Adult	KW1	Mar-Apr 2012
KW1-K-T165	Adult	KW1	Mar-Apr 2012
KW1-K-T17	Adult	KW1	Mar-Apr 2012
KW1-K-T171	Adult	KW1	Mar-Apr 2012
KW1-K-T174	Adult	KW1	Mar-Apr 2012
KW1-K-T177	Adult	KW1	Mar-Apr 2012
KW1-K-T62	Adult	KW1	Mar-Apr 2012
KW1-K-T68	Adult	KW1	Mar-Apr 2012
KW1-K-T8	Adult	KW1	Mar-Apr 2012
KW1-K-T98	Adult	KW1	Mar-Apr 2012
KW1-L-T115	Adult	KW1	May-Jun 2012
KW1-L-T140	Adult	KW1	May-Jun 2012
KW1-L-T146	Adult	KW1	May-Jun 2012
KW1-L-T170	Subadult	KW1	May-Jun 2012
KW1-L-T37	Adult	KW1	May-Jun 2012
KW1-L-T46	Adult	KW1	May-Jun 2012
KW1-L-T79	Subadult	KW1	May-Jun 2012
KW1-M-T114	Adult	KW1	Jul-Aug 2012
KW1-M-T117	Adult	KW1	Jul-Aug 2012
KW1-M-T135	Adult	KW1	Jul-Aug 2012
KW1-M-T156	Adult	KW1	Jul-Aug 2012
KW1-M-T162	Adult	KW1	Jul-Aug 2012
KW1-M-T165	Adult	KW1	Jul-Aug 2012
KW1-M-T18	Adult	KW1	Jul-Aug 2012
KW1-M-T181	Adult	KW1	Jul-Aug 2012
KW1-M-T205	Adult	KW1	Jul-Aug 2012
KW1-M-T226	Adult	KW1	Jul-Aug 2012
KW1-M-T33	Adult	KW1	Jul-Aug 2012
KW1-M-T45	Adult	KW1	Jul-Aug 2012
KW1-M-T48	Adult	KW1	Jul-Aug 2012
KW1-M-T51	Adult	KW1	Jul-Aug 2012
KW1-M-T57	Adult	KW1	Jul-Aug 2012
KW1-M-T84	Adult	KW1	Jul-Aug 2012
KW1-M-T90	Adult	KW1	Jul-Aug 2012
KW1-T14	Adult	KW1	Sep-Oct 2010
KW1-T64	Adult	KW1	Sep-Oct 2010
KW2-A-T100	Adult	KW2	Sep-Oct 2010
KW2-A-T16	Subadult	KW2	Sep-Oct 2010
KW2-A-T47	Adult	KW2	Sep-Oct 2010
KW2-A-T61	Subadult	KW2	Sep-Oct 2010
KW2-A-T62	Adult	KW2	Sep-Oct 2010
KW2-A-T93	Adult	KW2	Sep-Oct 2010
KW2-C-T14	Adult	KW2	Nov-Dec 2010
KW2-C-T18	Adult	KW2	Nov-Dec 2010
KW2-C-T2	Adult	KW2	Nov-Dec 2010
KW2-C-T46	Adult	KW2	Nov-Dec 2010
KW2-C-T52	Adult	KW2	Nov-Dec 2010
KW2-D-T106	Adult	KW2	Jan-Feb 2011
KW2-D-T107	Adult	KW2	Jan-Feb 2011
KW2-D-T112	Adult	KW2	Jan-Feb 2011
KW2-D-T113	Adult	KW2	Jan-Feb 2011
KW2-D-T115	Adult	KW2	Jan-Feb 2011
KW2-D-T12	Adult	KW2	Jan-Feb 2011
KW2-D-T121	Adult	KW2	Jan-Feb 2011
KW2-D-T123	Adult	KW2	Jan-Feb 2011
KW2-D-T128	Adult	KW2	Jan-Feb 2011
KW2-D-T136	Adult	KW2	Jan-Feb 2011
KW2-D-T138	Adult	KW2	Jan-Feb 2011
KW2-D-T139	Adult	KW2	Jan-Feb 2011
KW2-D-T142	Adult	KW2	Jan-Feb 2011
KW2-D-T146	Adult	KW2	Jan-Feb 2011
KW2-D-T147	Adult	KW2	Jan-Feb 2011
KW2-D-T148	Adult	KW2	Jan-Feb 2011
KW2-D-T151	Adult	KW2	Jan-Feb 2011
KW2-D-T153	Adult	KW2	Jan-Feb 2011
KW2-D-T157	Adult	KW2	Jan-Feb 2011
KW2-D-T158	Adult	KW2	Jan-Feb 2011
KW2-D-T160	Adult	KW2	Jan-Feb 2011
KW2-D-T162	Adult	KW2	Jan-Feb 2011
KW2-D-T166	Adult	KW2	Jan-Feb 2011
KW2-D-T167	Adult	KW2	Jan-Feb 2011
KW2-D-T170	Adult	KW2	Jan-Feb 2011
KW2-D-T173	Adult	KW2	Jan-Feb 2011
KW2-D-T177	Adult	KW2	Jan-Feb 2011
KW2-D-T178	Adult	KW2	Jan-Feb 2011
KW2-D-T19	Adult	KW2	Jan-Feb 2011
KW2-D-T2	Adult	KW2	Jan-Feb 2011
KW2-D-T3	Adult	KW2	Jan-Feb 2011
KW2-D-T36	Adult	KW2	Jan-Feb 2011
KW2-D-T37	Adult	KW2	Jan-Feb 2011
KW2-D-T39	Adult	KW2	Jan-Feb 2011
KW2-D-T41	Adult	KW2	Jan-Feb 2011
KW2-D-T42	Adult	KW2	Jan-Feb 2011
KW2-D-T44	Adult	KW2	Jan-Feb 2011
KW2-D-T53	Adult	KW2	Jan-Feb 2011
KW2-D-T55	Adult	KW2	Jan-Feb 2011
KW2-D-T57	Adult	KW2	Jan-Feb 2011
KW2-D-T60	Adult	KW2	Jan-Feb 2011
KW2-D-T63	Adult	KW2	Jan-Feb 2011
KW2-D-T70	Adult	KW2	Jan-Feb 2011
KW2-D-T71	Adult	KW2	Jan-Feb 2011
KW2-D-T76	Adult	KW2	Jan-Feb 2011
KW2-D-T79	Adult	KW2	Jan-Feb 2011
KW2-D-T8	Adult	KW2	Jan-Feb 2011
KW2-D-T88	Adult	KW2	Jan-Feb 2011
KW2-D-T91	Adult	KW2	Jan-Feb 2011
KW2-D-T97	Adult	KW2	Jan-Feb 2011
KW2-D-T99	Adult	KW2	Jan-Feb 2011
KW2-E-T105	Adult	KW2	Mar-Apr 2011
KW2-E-T106	Adult	KW2	Mar-Apr 2011
KW2-E-T110	Adult	KW2	Mar-Apr 2011
KW2-E-T115	Adult	KW2	Mar-Apr 2011
KW2-E-T120	Adult	KW2	Mar-Apr 2011
KW2-E-T121	Adult	KW2	Mar-Apr 2011
KW2-E-T128	NA	KW2	Mar-Apr 2011
KW2-E-T130	Adult	KW2	Mar-Apr 2011
KW2-E-T136	Adult	KW2	Mar-Apr 2011
KW2-E-T139	Adult	KW2	Mar-Apr 2011
KW2-E-T144	Adult	KW2	Mar-Apr 2011
KW2-E-T151	Adult	KW2	Mar-Apr 2011
KW2-E-T154	Adult	KW2	Mar-Apr 2011
KW2-E-T155	Adult	KW2	Mar-Apr 2011
KW2-E-T165	Adult	KW2	Mar-Apr 2011
KW2-E-T167	Adult	KW2	Mar-Apr 2011
KW2-E-T168	Adult	KW2	Mar-Apr 2011
KW2-E-T169	Adult	KW2	Mar-Apr 2011
KW2-E-T172	Adult	KW2	Mar-Apr 2011
KW2-E-T181	Adult	KW2	Mar-Apr 2011
KW2-E-T182	Adult	KW2	Mar-Apr 2011
KW2-E-T186	Adult	KW2	Mar-Apr 2011
KW2-E-T187	Adult	KW2	Mar-Apr 2011
KW2-E-T191	Adult	KW2	Mar-Apr 2011
KW2-E-T194	Adult	KW2	Mar-Apr 2011
KW2-E-T195	Adult	KW2	Mar-Apr 2011
KW2-E-T204	Adult	KW2	Mar-Apr 2011
KW2-E-T212	Adult	KW2	Mar-Apr 2011
KW2-E-T216	Adult	KW2	Mar-Apr 2011
KW2-E-T56	Subadult	KW2	Mar-Apr 2011
KW2-E-T60	Adult	KW2	Mar-Apr 2011
KW2-E-T66	Adult	KW2	Mar-Apr 2011
KW2-E-T70	Subadult	KW2	Mar-Apr 2011
KW2-E-T71	Adult	KW2	Mar-Apr 2011
KW2-E-T73	Adult	KW2	Mar-Apr 2011
KW2-E-T74	Subadult	KW2	Mar-Apr 2011
KW2-E-T77	Adult	KW2	Mar-Apr 2011
KW2-E-T79	Subadult	KW2	Mar-Apr 2011
KW2-E-T91	Subadult	KW2	Mar-Apr 2011
KW2-E-T95	Adult	KW2	Mar-Apr 2011
KW2-F-T10	Subadult	KW2	May-Jun 2011
KW2-F-T102	Subadult	KW2	May-Jun 2011
KW2-F-T103	Adult	KW2	May-Jun 2011
KW2-F-T11	Subadult	KW2	May-Jun 2011
KW2-F-T110	Subadult	KW2	May-Jun 2011
KW2-F-T111	Adult	KW2	May-Jun 2011
KW2-F-T115	Adult	KW2	May-Jun 2011
KW2-F-T116	Adult	KW2	May-Jun 2011
KW2-F-T118	Subadult	KW2	May-Jun 2011
KW2-F-T119	Adult	KW2	May-Jun 2011
KW2-F-T12	Subadult	KW2	May-Jun 2011
KW2-F-T120	Subadult	KW2	May-Jun 2011
KW2-F-T121	Subadult	KW2	May-Jun 2011
KW2-F-T122	Subadult	KW2	May-Jun 2011
KW2-F-T123	Adult	KW2	May-Jun 2011
KW2-F-T124	Subadult	KW2	May-Jun 2011
KW2-F-T125	Subadult	KW2	May-Jun 2011
KW2-F-T127	Subadult	KW2	May-Jun 2011
KW2-F-T129	Subadult	KW2	May-Jun 2011
KW2-F-T13	Subadult	KW2	May-Jun 2011
KW2-F-T134	Adult	KW2	May-Jun 2011
KW2-F-T135	Subadult	KW2	May-Jun 2011
KW2-F-T136	Adult	KW2	May-Jun 2011
KW2-F-T137	Adult	KW2	May-Jun 2011
KW2-F-T138	Subadult	KW2	May-Jun 2011
KW2-F-T14	Subadult	KW2	May-Jun 2011
KW2-F-T143	Subadult	KW2	May-Jun 2011
KW2-F-T147	Subadult	KW2	May-Jun 2011
KW2-F-T148	Subadult	KW2	May-Jun 2011
KW2-F-T149	Adult	KW2	May-Jun 2011
KW2-F-T15	Subadult	KW2	May-Jun 2011
KW2-F-T150	Subadult	KW2	May-Jun 2011
KW2-F-T151	Subadult	KW2	May-Jun 2011
KW2-F-T152	Adult	KW2	May-Jun 2011
KW2-F-T153	Adult	KW2	May-Jun 2011
KW2-F-T155	Adult	KW2	May-Jun 2011
KW2-F-T156	Adult	KW2	May-Jun 2011
KW2-F-T158	Adult	KW2	May-Jun 2011
KW2-F-T165	Adult	KW2	May-Jun 2011
KW2-F-T167	Subadult	KW2	May-Jun 2011
KW2-F-T168	Adult	KW2	May-Jun 2011
KW2-F-T169	Adult	KW2	May-Jun 2011
KW2-F-T170	Adult	KW2	May-Jun 2011
KW2-F-T171	Subadult	KW2	May-Jun 2011
KW2-F-T172	Subadult	KW2	May-Jun 2011
KW2-F-T174	Subadult	KW2	May-Jun 2011
KW2-F-T175	Subadult	KW2	May-Jun 2011
KW2-F-T177	Adult	KW2	May-Jun 2011
KW2-F-T179	Adult	KW2	May-Jun 2011
KW2-F-T182	Adult	KW2	May-Jun 2011
KW2-F-T184	Adult	KW2	May-Jun 2011
KW2-F-T188	Adult	KW2	May-Jun 2011
KW2-F-T190	Adult	KW2	May-Jun 2011
KW2-F-T191	Subadult	KW2	May-Jun 2011
KW2-F-T194	Subadult	KW2	May-Jun 2011
KW2-F-T196	Subadult	KW2	May-Jun 2011
KW2-F-T198	Adult	KW2	May-Jun 2011
KW2-F-T2	Subadult	KW2	May-Jun 2011
KW2-F-T20	Subadult	KW2	May-Jun 2011
KW2-F-T200	Subadult	KW2	May-Jun 2011
KW2-F-T201	Subadult	KW2	May-Jun 2011
KW2-F-T205	Subadult	KW2	May-Jun 2011
KW2-F-T207	Adult	KW2	May-Jun 2011
KW2-F-T21	Subadult	KW2	May-Jun 2011
KW2-F-T212	Adult	KW2	May-Jun 2011
KW2-F-T215	Adult	KW2	May-Jun 2011
KW2-F-T22	Subadult	KW2	May-Jun 2011
KW2-F-T23	Adult	KW2	May-Jun 2011
KW2-F-T230	Adult	KW2	May-Jun 2011
KW2-F-T231	Subadult	KW2	May-Jun 2011
KW2-F-T27	Subadult	KW2	May-Jun 2011
KW2-F-T28	Adult	KW2	May-Jun 2011
KW2-F-T29	Subadult	KW2	May-Jun 2011
KW2-F-T3	Subadult	KW2	May-Jun 2011
KW2-F-T32	Subadult	KW2	May-Jun 2011
KW2-F-T34	Subadult	KW2	May-Jun 2011
KW2-F-T35	Adult	KW2	May-Jun 2011
KW2-F-T38	Adult	KW2	May-Jun 2011
KW2-F-T39	Adult	KW2	May-Jun 2011
KW2-F-T4	Subadult	KW2	May-Jun 2011
KW2-F-T41	Subadult	KW2	May-Jun 2011
KW2-F-T44	Subadult	KW2	May-Jun 2011
KW2-F-T46	Adult	KW2	May-Jun 2011
KW2-F-T47	Adult	KW2	May-Jun 2011
KW2-F-T5	Subadult	KW2	May-Jun 2011
KW2-F-T50	Subadult	KW2	May-Jun 2011
KW2-F-T52	Adult	KW2	May-Jun 2011
KW2-F-T53	Adult	KW2	May-Jun 2011
KW2-F-T54	Subadult	KW2	May-Jun 2011
KW2-F-T55	Subadult	KW2	May-Jun 2011
KW2-F-T57	Adult	KW2	May-Jun 2011
KW2-F-T59	Adult	KW2	May-Jun 2011
KW2-F-T6	Subadult	KW2	May-Jun 2011
KW2-F-T60	Adult	KW2	May-Jun 2011
KW2-F-T62	Subadult	KW2	May-Jun 2011
KW2-F-T63	Subadult	KW2	May-Jun 2011
KW2-F-T65	Adult	KW2	May-Jun 2011
KW2-F-T67	Adult	KW2	May-Jun 2011
KW2-F-T68	Adult	KW2	May-Jun 2011
KW2-F-T69	Subadult	KW2	May-Jun 2011
KW2-F-T71	Adult	KW2	May-Jun 2011
KW2-F-T72	Adult	KW2	May-Jun 2011
KW2-F-T74	Subadult	KW2	May-Jun 2011
KW2-F-T78	Subadult	KW2	May-Jun 2011
KW2-F-T79	Subadult	KW2	May-Jun 2011
KW2-F-T8	Adult	KW2	May-Jun 2011
KW2-F-T82	Subadult	KW2	May-Jun 2011
KW2-F-T83	Subadult	KW2	May-Jun 2011
KW2-F-T84	Subadult	KW2	May-Jun 2011
KW2-F-T85	Subadult	KW2	May-Jun 2011
KW2-F-T86	Subadult	KW2	May-Jun 2011
KW2-F-T87	Subadult	KW2	May-Jun 2011
KW2-F-T89	Subadult	KW2	May-Jun 2011
KW2-F-T9	Subadult	KW2	May-Jun 2011
KW2-F-T91	Adult	KW2	May-Jun 2011
KW2-F-T93	Adult	KW2	May-Jun 2011
KW2-F-T95	Subadult	KW2	May-Jun 2011
KW2-F-T97	Subadult	KW2	May-Jun 2011
KW2-F-T98	Subadult	KW2	May-Jun 2011
KW2-G-T11	Adult	KW2	Jul-Aug 2011
KW2-G-T110	Adult	KW2	Jul-Aug 2011
KW2-G-T116	Adult	KW2	Jul-Aug 2011
KW2-G-T119	Adult	KW2	Jul-Aug 2011
KW2-G-T138	Adult	KW2	Jul-Aug 2011
KW2-G-T140	Adult	KW2	Jul-Aug 2011
KW2-G-T141	Adult	KW2	Jul-Aug 2011
KW2-G-T145	Subadult	KW2	Jul-Aug 2011
KW2-G-T150	Adult	KW2	Jul-Aug 2011
KW2-G-T154	Adult	KW2	Jul-Aug 2011
KW2-G-T157	Subadult	KW2	Jul-Aug 2011
KW2-G-T161	Adult	KW2	Jul-Aug 2011
KW2-G-T167	Adult	KW2	Jul-Aug 2011
KW2-G-T169	Subadult	KW2	Jul-Aug 2011
KW2-G-T173	Subadult	KW2	Jul-Aug 2011
KW2-G-T19	Subadult	KW2	Jul-Aug 2011
KW2-G-T2	Subadult	KW2	Jul-Aug 2011
KW2-G-T20	Subadult	KW2	Jul-Aug 2011
KW2-G-T24	Subadult	KW2	Jul-Aug 2011
KW2-G-T26	Subadult	KW2	Jul-Aug 2011
KW2-G-T3	Adult	KW2	Jul-Aug 2011
KW2-G-T30	Subadult	KW2	Jul-Aug 2011
KW2-G-T35	Subadult	KW2	Jul-Aug 2011
KW2-G-T4	Subadult	KW2	Jul-Aug 2011
KW2-G-T46	Subadult	KW2	Jul-Aug 2011
KW2-G-T47	Adult	KW2	Jul-Aug 2011
KW2-G-T49	Subadult	KW2	Jul-Aug 2011
KW2-G-T52	Subadult	KW2	Jul-Aug 2011
KW2-G-T55	Adult	KW2	Jul-Aug 2011
KW2-G-T60	Subadult	KW2	Jul-Aug 2011
KW2-G-T61	Subadult	KW2	Jul-Aug 2011
KW2-G-T63	Adult	KW2	Jul-Aug 2011
KW2-G-T66	Subadult	KW2	Jul-Aug 2011
KW2-G-T70	Adult	KW2	Jul-Aug 2011
KW2-G-T71	Subadult	KW2	Jul-Aug 2011
KW2-G-T77	Subadult	KW2	Jul-Aug 2011
KW2-G-T83	Adult	KW2	Jul-Aug 2011
KW2-G-T91	Subadult	KW2	Jul-Aug 2011
KW2-G-T92	Subadult	KW2	Jul-Aug 2011
KW2-G-T99	Adult	KW2	Jul-Aug 2011
KW2-H-T10	Adult	KW2	Sep-Oct 2011
KW2-H-T20	Adult	KW2	Sep-Oct 2011
KW2-H-T27	Adult	KW2	Sep-Oct 2011
KW2-H-T31	Subadult	KW2	Sep-Oct 2011
KW2-H-T32	Adult	KW2	Sep-Oct 2011
KW2-H-T34	Adult	KW2	Sep-Oct 2011
KW2-H-T42	Adult	KW2	Sep-Oct 2011
KW2-H-T49	Adult	KW2	Sep-Oct 2011
KW2-H-T51	Adult	KW2	Sep-Oct 2011
KW2-H-T6	Adult	KW2	Sep-Oct 2011
KW2-H-T64	Adult	KW2	Sep-Oct 2011
KW2-H-T73	Adult	KW2	Sep-Oct 2011
KW2-H-T76	Adult	KW2	Sep-Oct 2011
KW2-H-T77	Adult	KW2	Sep-Oct 2011
KW2-H-T86	Adult	KW2	Sep-Oct 2011
KW2-H-T88	Subadult	KW2	Sep-Oct 2011
KW2-H-T97	Adult	KW2	Sep-Oct 2011
KW2-I-T22	Adult	KW2	Nov-Dec 2011
KW2-I-T25	Adult	KW2	Nov-Dec 2011
KW2-I-T32	Adult	KW2	Nov-Dec 2011
KW2-I-T35	Adult	KW2	Nov-Dec 2011
KW2-I-T50	Adult	KW2	Nov-Dec 2011
KW2-J-T12	Adult	KW2	Jan-Feb 2012
KW2-J-T123	Adult	KW2	Jan-Feb 2012
KW2-J-T28	Adult	KW2	Jan-Feb 2012
KW2-J-T46	Adult	KW2	Jan-Feb 2012
KW2-J-T80	Adult	KW2	Jan-Feb 2012
KW2-J-T99	Adult	KW2	Jan-Feb 2012
KW2-K-T117	Adult	KW2	Mar-Apr 2012
KW2-K-T129	Adult	KW2	Mar-Apr 2012
KW2-K-T169	Adult	KW2	Mar-Apr 2012
KW2-K-T5	Adult	KW2	Mar-Apr 2012
KW2-K-T59	Adult	KW2	Mar-Apr 2012
KW2-K-T73	Adult	KW2	Mar-Apr 2012
KW2-K-T83	Adult	KW2	Mar-Apr 2012
KW2-K-T87	Adult	KW2	Mar-Apr 2012
KW2-K-T91	Adult	KW2	Mar-Apr 2012
KW2-K-T97	Adult	KW2	Mar-Apr 2012
KW2-L-T102	Adult	KW2	May-Jun 2012
KW2-L-T111	Subadult	KW2	May-Jun 2012
KW2-L-T117	Subadult	KW2	May-Jun 2012
KW2-L-T17	Subadult	KW2	May-Jun 2012
KW2-L-T32	Subadult	KW2	May-Jun 2012
KW2-L-T41	Subadult	KW2	May-Jun 2012
KW2-L-T50	Subadult	KW2	May-Jun 2012
KW2-L-T62	Subadult	KW2	May-Jun 2012
KW2-L-T78	Subadult	KW2	May-Jun 2012
KW2-L-T89	Subadult	KW2	May-Jun 2012
KW2-M-T110	Adult	KW2	Jul-Aug 2012
KW2-M-T113	Adult	KW2	Jul-Aug 2012
KW2-M-T12	Adult	KW2	Jul-Aug 2012
KW2-M-T127	Adult	KW2	Jul-Aug 2012
KW2-M-T134	Adult	KW2	Jul-Aug 2012
KW2-M-T22	Adult	KW2	Jul-Aug 2012
KW2-M-T28	Adult	KW2	Jul-Aug 2012
KW2-M-T37	Adult	KW2	Jul-Aug 2012
KW2-M-T58	Adult	KW2	Jul-Aug 2012
KW2-M-T70	Adult	KW2	Jul-Aug 2012
KW2-M-T76	Adult	KW2	Jul-Aug 2012
KW2-M-T95	Adult	KW2	Jul-Aug 2012
KW2-M-T98	Adult	KW2	Jul-Aug 2012
BUO1-A-T11	Adult	BUO1	Sep-Oct 2010
BUO1-A-T12	Adult	BUO1	Sep-Oct 2010
BUO1-A-T13	Adult	BUO1	Sep-Oct 2010
BUO1-A-T15	Adult	BUO1	Sep-Oct 2010
BUO1-A-T16	Adult	BUO1	Sep-Oct 2010
BUO1-A-T6	Adult	BUO1	Sep-Oct 2010
BUO1-E-T104	Adult	BUO1	Mar-Apr 2011
BUO1-E-T34	Adult	BUO1	Mar-Apr 2011
BUO1-E-T38	Adult	BUO1	Mar-Apr 2011
BUO1-E-T41	Adult	BUO1	Mar-Apr 2011
BUO1-E-T42	Adult	BUO1	Mar-Apr 2011
BUO1-E-T46	Adult	BUO1	Mar-Apr 2011
BUO1-E-T49	Adult	BUO1	Mar-Apr 2011
BUO1-E-T62	Adult	BUO1	Mar-Apr 2011
BUO1-E-T65	Adult	BUO1	Mar-Apr 2011
BUO1-E-T71	Adult	BUO1	Mar-Apr 2011
BUO1-F-T21	Adult	BUO1	May-Jun 2011
BUO1-G-T55	Adult	BUO1	Jul-Aug 2011
BUO1-J-T11	Adult	BUO1	Jan-Feb 2012
BUO1-J-T33	Adult	BUO1	Jan-Feb 2012
BUO1-J-T39	Adult	BUO1	Jan-Feb 2012
BUO1-J-T82	Adult	BUO1	Jan-Feb 2012
BUO1-J-T85	Adult	BUO1	Jan-Feb 2012
BUO1-J-T90	Adult	BUO1	Jan-Feb 2012
BUO1-J-T91	Adult	BUO1	Jan-Feb 2012
BUO1-K-T9	Adult	BUO1	Mar-Apr 2012
BUO1-L-T44	Adult	BUO1	May-Jun 2012
BUO1-L-T69	Adult	BUO1	May-Jun 2012
BUO1-L-T77	Adult	BUO1	May-Jun 2012
BUO1-M-T128	Adult	BUO1	Jul-Aug 2012
BUO1-M-T13	Adult	BUO1	Jul-Aug 2012
BUO1-M-T134	Adult	BUO1	Jul-Aug 2012
BUO1-M-T14	Adult	BUO1	Jul-Aug 2012
BUO2-A-T52	Adult	BUO2	Sep-Oct 2010
BUO2-A-T57	Adult	BUO2	Sep-Oct 2010
BUO2-A-T58	NA	BUO2	Sep-Oct 2010
BUO2-A-T60	Adult	BUO2	Sep-Oct 2010
BUO2-A-T62	Adult	BUO2	Sep-Oct 2010
BUO2-A-T67	Adult	BUO2	Sep-Oct 2010
BUO2-B-T102	Adult	BUO2	Sep-Oct 2010
BUO2-B-T107	Adult	BUO2	Sep-Oct 2010
BUO2-B-T123	Adult	BUO2	Sep-Oct 2010
BUO2-B-T125	Subadult	BUO2	Sep-Oct 2010
BUO2-B-T126	Adult	BUO2	Sep-Oct 2010
BUO2-B-T142	Adult	BUO2	Sep-Oct 2010
BUO2-B-T181	Adult	BUO2	Sep-Oct 2010
BUO2-B-T190	Adult	BUO2	Sep-Oct 2010
BUO2-B-T192	Adult	BUO2	Sep-Oct 2010
BUO2-B-T259	Adult	BUO2	Sep-Oct 2010
BUO2-B-T30	Adult	BUO2	Sep-Oct 2010
BUO2-B-T32	Adult	BUO2	Sep-Oct 2010
BUO2-B-T39	Adult	BUO2	Sep-Oct 2010
BUO2-B-T40	Adult	BUO2	Sep-Oct 2010
BUO2-B-T43	Adult	BUO2	Sep-Oct 2010
BUO2-B-T47	Adult	BUO2	Sep-Oct 2010
BUO2-B-T48	Adult	BUO2	Sep-Oct 2010
BUO2-B-T54	Adult	BUO2	Sep-Oct 2010
BUO2-B-T55	Adult	BUO2	Sep-Oct 2010
BUO2-B-T57	Adult	BUO2	Sep-Oct 2010
BUO2-B-T73	Adult	BUO2	Sep-Oct 2010
BUO2-B-T86	Adult	BUO2	Sep-Oct 2010
BUO2-E-T1	Adult	BUO2	Mar-Apr 2011
BUO2-E-T10	Adult	BUO2	Mar-Apr 2011
BUO2-E-T11	Adult	BUO2	Mar-Apr 2011
BUO2-E-T12	Adult	BUO2	Mar-Apr 2011
BUO2-E-T14	Adult	BUO2	Mar-Apr 2011
BUO2-E-T152	Adult	BUO2	Mar-Apr 2011
BUO2-E-T172	Adult	BUO2	Mar-Apr 2011
BUO2-E-T18	Adult	BUO2	Mar-Apr 2011
BUO2-E-T23	Adult	BUO2	Mar-Apr 2011
BUO2-E-T36	Adult	BUO2	Mar-Apr 2011
BUO2-E-T38	Adult	BUO2	Mar-Apr 2011
BUO2-E-T42	Adult	BUO2	Mar-Apr 2011
BUO2-E-T43	Adult	BUO2	Mar-Apr 2011
BUO2-E-T5	Adult	BUO2	Mar-Apr 2011
BUO2-E-T65	Subadult	BUO2	Mar-Apr 2011
BUO2-E-T7	Adult	BUO2	Mar-Apr 2011
BUO2-E-T87	Adult	BUO2	Mar-Apr 2011
BUO2-E-T88	Adult	BUO2	Mar-Apr 2011
BUO2-F-T38	Adult	BUO2	May-Jun 2011
BUO2-G-T26	Adult	BUO2	Jul-Aug 2011
BUO2-G-T29	Subadult	BUO2	Jul-Aug 2011
BUO2-G-T30	Adult	BUO2	Jul-Aug 2011
BUO2-G-T35	Adult	BUO2	Jul-Aug 2011
BUO2-G-T36	Adult	BUO2	Jul-Aug 2011
BUO2-G-T40	Adult	BUO2	Jul-Aug 2011
BUO2-G-T41	Adult	BUO2	Jul-Aug 2011
BUO2-G-T42	Adult	BUO2	Jul-Aug 2011
BUO2-G-T44	Adult	BUO2	Jul-Aug 2011
BUO2-G-T45	Adult	BUO2	Jul-Aug 2011
BUO2-G-T46	Adult	BUO2	Jul-Aug 2011
BUO2-G-T47	Adult	BUO2	Jul-Aug 2011
BUO2-G-T49	Adult	BUO2	Jul-Aug 2011
BUO2-H-T31	Subadult	BUO2	Sep-Oct 2011
BUO2-J-T143	Adult	BUO2	Jan-Feb 2012
BUO2-J-T19	Adult	BUO2	Jan-Feb 2012
BUO2-J-T2	Adult	BUO2	Jan-Feb 2012
BUO2-J-T23	Adult	BUO2	Jan-Feb 2012
BUO2-J-T24	Adult	BUO2	Jan-Feb 2012
BUO2-J-T46	Adult	BUO2	Jan-Feb 2012
BUO2-J-T78	Adult	BUO2	Jan-Feb 2012
BUO2-J-T97	Adult	BUO2	Jan-Feb 2012
BUO2-K-T105	Adult	BUO2	Mar-Apr 2012
BUO2-K-T121	Adult	BUO2	Mar-Apr 2012
BUO2-K-T123	Adult	BUO2	Mar-Apr 2012
BUO2-K-T157	Adult	BUO2	Mar-Apr 2012
BUO2-K-T17	Adult	BUO2	Mar-Apr 2012
BUO2-K-T21	Adult	BUO2	Mar-Apr 2012
BUO2-K-T23	Adult	BUO2	Mar-Apr 2012
BUO2-K-T27	Adult	BUO2	Mar-Apr 2012
BUO2-K-T31	Adult	BUO2	Mar-Apr 2012
BUO2-K-T32	Adult	BUO2	Mar-Apr 2012
BUO2-K-T5	Adult	BUO2	Mar-Apr 2012
BUO2-K-T51	Adult	BUO2	Mar-Apr 2012
BUO2-K-T57	Adult	BUO2	Mar-Apr 2012
BUO2-K-T6	Adult	BUO2	Mar-Apr 2012
BUO2-L-T102	Adult	BUO2	May-Jun 2012
BUO2-L-T104	Adult	BUO2	May-Jun 2012
BUO2-L-T105	Adult	BUO2	May-Jun 2012
BUO2-L-T107	Subadult	BUO2	May-Jun 2012
BUO2-L-T112	Adult	BUO2	May-Jun 2012
BUO2-L-T120	Subadult	BUO2	May-Jun 2012
BUO2-L-T127	Subadult	BUO2	May-Jun 2012
BUO2-L-T128	Subadult	BUO2	May-Jun 2012
BUO2-L-T14	Adult	BUO2	May-Jun 2012
BUO2-L-T170	Adult	BUO2	May-Jun 2012
[truncated: 364 more rows]

## Sheet: Fig1D
Spatio-temporal variation in CoV prevalence (line graph)
sample_month	SITE	CoV229	CoV2b	CoV2bBas	CoV2c
Sep-Oct2010	BUOYEM 1	15.3846	0	0	0
Sep-Oct2010	BUOYEM 2	3.7037	16.0494	0	0.617284
Sep-Oct2010	FORIKROM	3.92157	0	0	1.96078
Sep-Oct2010	KWAMANG 1	16.129	32.2581	3.22581	3.22581
Sep-Oct2010	KWAMANG 2	0	7.14286	9.52381	7.14286
Nov-Dec2010	KWAMANG 1	1.66667	53.3333	13.3333	0
Nov-Dec2010	KWAMANG 2	3.44828	6.89655	13.7931	6.89655
Jan-Feb2011	FORIKROM	0	2.63158	0	5.26316
Jan-Feb2011	KWAMANG 1	18.4211	23.0263	17.1053	0
Jan-Feb2011	KWAMANG 2	9.375	8.33333	6.25	0
Mar-Apr2011	BUOYEM 1	7.27273	10.9091	0	0
Mar-Apr2011	BUOYEM 2	10.4167	6.25	0	0
Mar-Apr2011	FORIKROM	15	0	25	10
Mar-Apr2011	KWAMANG 1	16.8421	21.0526	18.9474	0
Mar-Apr2011	KWAMANG 2	23.1579	16.8421	4.21053	5.26316
May-Jun2011	BUOYEM 1	12.5	10	0	0
May-Jun2011	BUOYEM 2	12.766	6.38298	0	0
May-Jun2011	FORIKROM	22.7848	10.1266	18.9873	2.53165
May-Jun2011	KWAMANG 1	28.5714	62.3377	0	0
May-Jun2011	KWAMANG 2	20	72	2	0
Jul-Aug2011	BUOYEM 1	60.5263	28.9474	0	0
Jul-Aug2011	BUOYEM 2	13.8889	61.1111	0	0
Jul-Aug2011	FORIKROM	9.25926	42.5926	20.3704	1.85185
Jul-Aug2011	KWAMANG 1	8.82353	41.1765	23.5294	0
Jul-Aug2011	KWAMANG 2	13.3333	51.6667	13.3333	0
Sep-Oct2011	BUOYEM 1	33.3333	0	0	0
Sep-Oct2011	BUOYEM 2	11.7647	23.5294	0	0
Sep-Oct2011	FORIKROM	0	63.6364	9.09091	0
Sep-Oct2011	KWAMANG 1	6	6	10	0
Sep-Oct2011	KWAMANG 2	2.94118	20.5882	29.4118	0
Nov-Dec2011	BUOYEM 1	64.7059	35.2941	0	0
Nov-Dec2011	BUOYEM 2	5.88235	17.6471	0	0
Nov-Dec2011	FORIKROM	28.5714	7.14286	0	0
Nov-Dec2011	KWAMANG 1	9.52381	66.6667	33.3333	0
Nov-Dec2011	KWAMANG 2	50	25	12.5	0
Jan-Feb2012	BUOYEM 1	0	23.0769	0	7.69231
Jan-Feb2012	BUOYEM 2	12.1951	7.31707	0	2.43902
Jan-Feb2012	FORIKROM	0	0	3.125	0
Jan-Feb2012	KWAMANG 1	4.87805	7.31707	7.31707	0
Jan-Feb2012	KWAMANG 2	0	7.40741	11.1111	0
Mar-Apr2012	BUOYEM 1	16.6667	16.6667	0	0
Mar-Apr2012	BUOYEM 2	0	2.17391	0	0
Mar-Apr2012	FORIKROM	0	0	13.3333	13.3333
Mar-Apr2012	KWAMANG 1	23.0769	23.0769	23.0769	0
Mar-Apr2012	KWAMANG 2	8.33333	8.33333	33.3333	0
May-Jun2012	BUOYEM 1	36.8421	5.26316	0	0
May-Jun2012	BUOYEM 2	16	16	0	4
May-Jun2012	FORIKROM	0	13.3333	0	6.66667
May-Jun2012	KWAMANG 1	25	25	6.25	0
May-Jun2012	KWAMANG 2	6.25	56.25	6.25	0
Jul-Aug2012	BUOYEM 1	4.34783	13.0435	0	4.34783
Jul-Aug2012	BUOYEM 2	9.375	9.375	0	0
Jul-Aug2012	FORIKROM	4	36	20	0
Jul-Aug2012	KWAMANG 1	6.66667	26.6667	16.6667	0
Jul-Aug2012	KWAMANG 2	30	40	15	0

## Sheet: Fig2A
Correlation between Shannon and CoV229E
sample_month	SITE	SHA	CoV229
Sep-Oct2010	BUOYEM 1	1.01233	15.3846
Sep-Oct2010	BUOYEM 2	1.35905	3.7037
Sep-Oct2010	FORIKROM	1.46867	3.92157
Sep-Oct2010	KWAMANG 1	1.45214	16.129
Sep-Oct2010	KWAMANG 2	1.21534	0
Nov-Dec2010	KWAMANG 1	0.922962	1.66667
Nov-Dec2010	KWAMANG 2	1.01829	3.44828
Jan-Feb2011	FORIKROM	1.68932	0
Jan-Feb2011	KWAMANG 1	0.911228	18.4211
Jan-Feb2011	KWAMANG 2	1.00196	9.375
Mar-Apr2011	BUOYEM 1	1.15845	7.27273
Mar-Apr2011	BUOYEM 2	1.50131	10.4167
Mar-Apr2011	FORIKROM	1.55851	15
Mar-Apr2011	KWAMANG 1	0.870119	16.8421
Mar-Apr2011	KWAMANG 2	1.19251	23.1579
May-Jun2011	BUOYEM 1	1.20244	12.5
May-Jun2011	BUOYEM 2	1.04003	12.766
May-Jun2011	FORIKROM	1.30083	22.7848
May-Jun2011	KWAMANG 1	0.804099	28.5714
May-Jun2011	KWAMANG 2	0.660746	20
Jul-Aug2011	BUOYEM 1	0.913685	60.5263
Jul-Aug2011	BUOYEM 2	1.27179	13.8889
Jul-Aug2011	FORIKROM	1.17274	9.25926
Jul-Aug2011	KWAMANG 1	0.968689	8.82353
Jul-Aug2011	KWAMANG 2	0.932002	13.3333
Sep-Oct2011	BUOYEM 1	0.636514	33.3333
Sep-Oct2011	BUOYEM 2	0.752975	11.7647
Sep-Oct2011	FORIKROM	0.759547	0
Sep-Oct2011	KWAMANG 1	1.16002	6
Sep-Oct2011	KWAMANG 2	1.0321	2.94118
Nov-Dec2011	BUOYEM 1	0.790235	64.7059
Nov-Dec2011	BUOYEM 2	0.545595	5.88235
Nov-Dec2011	FORIKROM	0.410116	28.5714
Nov-Dec2011	KWAMANG 1	0.410116	9.52381
Nov-Dec2011	KWAMANG 2	0.661563	50
Jan-Feb2012	BUOYEM 1	1.23093	0
Jan-Feb2012	BUOYEM 2	1.33653	12.1951
Jan-Feb2012	FORIKROM	1.2859	0
Jan-Feb2012	KWAMANG 1	0.634825	4.87805
Jan-Feb2012	KWAMANG 2	1.26452	0
Mar-Apr2012	BUOYEM 1	1.24245	16.6667
Mar-Apr2012	BUOYEM 2	1.549	0
Mar-Apr2012	FORIKROM	1.3954	0
Mar-Apr2012	KWAMANG 1	0.81015	23.0769
Mar-Apr2012	KWAMANG 2	1.1902	8.33333
May-Jun2012	BUOYEM 1	1.59027	36.8421
May-Jun2012	BUOYEM 2	1.44057	16
May-Jun2012	FORIKROM	1.20488	0
May-Jun2012	KWAMANG 1	0.881532	25
May-Jun2012	KWAMANG 2	0.830524	6.25
Jul-Aug2012	BUOYEM 1	1.26527	4.34783
Jul-Aug2012	BUOYEM 2	1.35687	9.375
Jul-Aug2012	FORIKROM	1.11171	4
Jul-Aug2012	KWAMANG 1	0.981972	6.66667
Jul-Aug2012	KWAMANG 2	0.856841	30

## Sheet: Fig2B
Correlation between Shannon and CoV2b
sample_month	SITE	SHA	CoV2b
Sep-Oct2010	BUOYEM 1	1.01233	0
Sep-Oct2010	BUOYEM 2	1.35905	16.0494
Sep-Oct2010	FORIKROM	1.46867	0
Sep-Oct2010	KWAMANG 1	1.45214	32.2581
Sep-Oct2010	KWAMANG 2	1.21534	7.14286
Nov-Dec2010	KWAMANG 1	0.922962	53.3333
Nov-Dec2010	KWAMANG 2	1.01829	6.89655
Jan-Feb2011	FORIKROM	1.68932	2.63158
Jan-Feb2011	KWAMANG 1	0.911228	23.0263
Jan-Feb2011	KWAMANG 2	1.00196	8.33333
Mar-Apr2011	BUOYEM 1	1.15845	10.9091
Mar-Apr2011	BUOYEM 2	1.50131	6.25
Mar-Apr2011	FORIKROM	1.55851	0
Mar-Apr2011	KWAMANG 1	0.870119	21.0526
Mar-Apr2011	KWAMANG 2	1.19251	16.8421
May-Jun2011	BUOYEM 1	1.20244	10
May-Jun2011	BUOYEM 2	1.04003	6.38298
May-Jun2011	FORIKROM	1.30083	10.1266
May-Jun2011	KWAMANG 1	0.804099	62.3377
May-Jun2011	KWAMANG 2	0.660746	72
Jul-Aug2011	BUOYEM 1	0.913685	28.9474
Jul-Aug2011	BUOYEM 2	1.27179	61.1111
Jul-Aug2011	FORIKROM	1.17274	42.5926
Jul-Aug2011	KWAMANG 1	0.968689	41.1765
Jul-Aug2011	KWAMANG 2	0.932002	51.6667
Sep-Oct2011	BUOYEM 1	0.636514	0
Sep-Oct2011	BUOYEM 2	0.752975	23.5294
Sep-Oct2011	FORIKROM	0.759547	63.6364
Sep-Oct2011	KWAMANG 1	1.16002	6
Sep-Oct2011	KWAMANG 2	1.0321	20.5882
Nov-Dec2011	BUOYEM 1	0.790235	35.2941
Nov-Dec2011	BUOYEM 2	0.545595	17.6471
Nov-Dec2011	FORIKROM	0.410116	7.14286
Nov-Dec2011	KWAMANG 1	0.410116	66.6667
Nov-Dec2011	KWAMANG 2	0.661563	25
Jan-Feb2012	BUOYEM 1	1.23093	23.0769
Jan-Feb2012	BUOYEM 2	1.33653	7.31707
Jan-Feb2012	FORIKROM	1.2859	0
Jan-Feb2012	KWAMANG 1	0.634825	7.31707
Jan-Feb2012	KWAMANG 2	1.26452	7.40741
Mar-Apr2012	BUOYEM 1	1.24245	16.6667
Mar-Apr2012	BUOYEM 2	1.549	2.17391
Mar-Apr2012	FORIKROM	1.3954	0
Mar-Apr2012	KWAMANG 1	0.81015	23.0769
Mar-Apr2012	KWAMANG 2	1.1902	8.33333
May-Jun2012	BUOYEM 1	1.59027	5.26316
May-Jun2012	BUOYEM 2	1.44057	16
May-Jun2012	FORIKROM	1.20488	13.3333
May-Jun2012	KWAMANG 1	0.881532	25
May-Jun2012	KWAMANG 2	0.830524	56.25
Jul-Aug2012	BUOYEM 1	1.26527	13.0435
Jul-Aug2012	BUOYEM 2	1.35687	9.375
Jul-Aug2012	FORIKROM	1.11171	36
Jul-Aug2012	KWAMANG 1	0.981972	26.6667
Jul-Aug2012	KWAMANG 2	0.856841	40

## Sheet: Fig3
Visualisation from GLM output. SHA(nnon) provided, relative abundances of subadults and species estimated from species and age columns
TissueID	Species	SHA	X229ELogical	X2bLogical	age	site	sample_month
BUO1-F-T101	Hipposideros abae	1.20244	0	0	Adult	BUO1	May-Jun 2011
BUO1-F-T112	Hipposideros abae	1.20244	0	0	Adult	BUO1	May-Jun 2011
BUO1-F-T125	Hipposideros abae	1.20244	0	1	Adult	BUO1	May-Jun 2011
BUO1-F-T25	Hipposideros abae	1.20244	0	0	Adult	BUO1	May-Jun 2011
BUO1-G-T17	Hipposideros abae	0.913685	1	0	Adult	BUO1	Jul-Aug 2011
BUO1-G-T22	Hipposideros abae	0.913685	0	0	Adult	BUO1	Jul-Aug 2011
BUO1-G-T31	Hipposideros abae	0.913685	1	0	Adult	BUO1	Jul-Aug 2011
BUO1-G-T37	Hipposideros abae	0.913685	0	0	Adult	BUO1	Jul-Aug 2011
BUO1-G-T8	Hipposideros abae	0.913685	0	1	Adult	BUO1	Jul-Aug 2011
BUO1-H-T138	Hipposideros abae	0.636514	0	0	Adult	BUO1	Sep-Oct 2011
BUO1-H-T22	Hipposideros abae	0.636514	0	0	Adult	BUO1	Sep-Oct 2011
BUO1-I-T37	Hipposideros abae	0.790235	0	1	Adult	BUO1	Nov-Dec 2011
BUO1-I-T98	Hipposideros abae	0.790235	0	0	Adult	BUO1	Nov-Dec 2011
BUO1-K-T18	Hipposideros abae	1.24245	0	0	Adult	BUO1	Mar-Apr 2012
BUO1-K-T64	Hipposideros abae	1.24245	0	0	Adult	BUO1	Mar-Apr 2012
BUO1-K-T65	Hipposideros abae	1.24245	0	0	Adult	BUO1	Mar-Apr 2012
BUO1-L-T113	Hipposideros abae	1.59027	0	0	Adult	BUO1	May-Jun 2012
BUO1-L-T132	Hipposideros abae	1.59027	1	0	Adult	BUO1	May-Jun 2012
BUO1-L-T4	Hipposideros abae	1.59027	0	0	Adult	BUO1	May-Jun 2012
BUO1-L-T43	Hipposideros abae	1.59027	0	0	Adult	BUO1	May-Jun 2012
BUO1-L-T85	Hipposideros abae	1.59027	0	0	Adult	BUO1	May-Jun 2012
BUO1-L-T91	Hipposideros abae	1.59027	0	0	Adult	BUO1	May-Jun 2012
BUO1-M-T23	Hipposideros abae	1.26527	0	1	Adult	BUO1	Jul-Aug 2012
BUO2-A-T1	Hipposideros abae	1.35905	0	0	Adult	BUO2	Sep-Oct 2010
BUO2-A-T103	Hipposideros abae	1.35905	0	0	Adult	BUO2	Sep-Oct 2010
BUO2-A-T104	Hipposideros abae	1.35905	0	0	Adult	BUO2	Sep-Oct 2010
BUO2-A-T110	Hipposideros abae	1.35905	0	0	Adult	BUO2	Sep-Oct 2010
BUO2-A-T116	Hipposideros abae	1.35905	0	0	Adult	BUO2	Sep-Oct 2010
BUO2-A-T117	Hipposideros abae	1.35905	0	0	Adult	BUO2	Sep-Oct 2010
BUO2-A-T125	Hipposideros abae	1.35905	0	0	Adult	BUO2	Sep-Oct 2010
BUO2-A-T129	Hipposideros abae	1.35905	0	0	Adult	BUO2	Sep-Oct 2010
BUO2-A-T130	Hipposideros abae	1.35905	0	0	Adult	BUO2	Sep-Oct 2010
BUO2-A-T138	Hipposideros abae	1.35905	0	0	Adult	BUO2	Sep-Oct 2010
BUO2-A-T14	Hipposideros abae	1.35905	0	0	Adult	BUO2	Sep-Oct 2010
BUO2-A-T143	Hipposideros abae	1.35905	0	0	Adult	BUO2	Sep-Oct 2010
BUO2-A-T144	Hipposideros abae	1.35905	0	0	Adult	BUO2	Sep-Oct 2010
BUO2-A-T145	Hipposideros abae	1.35905	0	0	Adult	BUO2	Sep-Oct 2010
BUO2-A-T147	Hipposideros abae	1.35905	0	0	Adult	BUO2	Sep-Oct 2010
BUO2-A-T151	Hipposideros abae	1.35905	0	0	Adult	BUO2	Sep-Oct 2010
BUO2-A-T153	Hipposideros abae	1.35905	0	0	Adult	BUO2	Sep-Oct 2010
BUO2-A-T154	Hipposideros abae	1.35905	0	0	Adult	BUO2	Sep-Oct 2010
BUO2-A-T158	Hipposideros abae	1.35905	0	0	Adult	BUO2	Sep-Oct 2010
BUO2-A-T160	Hipposideros abae	1.35905	0	0	Adult	BUO2	Sep-Oct 2010
BUO2-A-T163	Hipposideros abae	1.35905	0	0	Adult	BUO2	Sep-Oct 2010
BUO2-A-T164	Hipposideros abae	1.35905	0	0	Adult	BUO2	Sep-Oct 2010
BUO2-A-T168	Hipposideros abae	1.35905	0	0	Adult	BUO2	Sep-Oct 2010
BUO2-A-T171	Hipposideros abae	1.35905	0	0	Adult	BUO2	Sep-Oct 2010
BUO2-A-T175	Hipposideros abae	1.35905	0	0	Adult	BUO2	Sep-Oct 2010
BUO2-A-T179	Hipposideros abae	1.35905	0	0	Adult	BUO2	Sep-Oct 2010
BUO2-A-T183	Hipposideros abae	1.35905	0	0	Adult	BUO2	Sep-Oct 2010
BUO2-A-T185	Hipposideros abae	1.35905	0	0	Adult	BUO2	Sep-Oct 2010
BUO2-A-T188	Hipposideros abae	1.35905	0	0	Adult	BUO2	Sep-Oct 2010
BUO2-A-T189	Hipposideros abae	1.35905	0	0	Adult	BUO2	Sep-Oct 2010
BUO2-A-T190	Hipposideros abae	1.35905	0	0	Adult	BUO2	Sep-Oct 2010
BUO2-A-T192	Hipposideros abae	1.35905	0	0	Adult	BUO2	Sep-Oct 2010
BUO2-A-T29	Hipposideros abae	1.35905	0	0	Adult	BUO2	Sep-Oct 2010
BUO2-A-T34	Hipposideros abae	1.35905	0	0	Adult	BUO2	Sep-Oct 2010
BUO2-A-T36	Hipposideros abae	1.35905	0	0	Adult	BUO2	Sep-Oct 2010
BUO2-A-T39	Hipposideros abae	1.35905	0	0	Adult	BUO2	Sep-Oct 2010
BUO2-A-T43	Hipposideros abae	1.35905	0	0	Adult	BUO2	Sep-Oct 2010
BUO2-A-T7	Hipposideros abae	1.35905	0	0	Adult	BUO2	Sep-Oct 2010
BUO2-A-T75	Hipposideros abae	1.35905	0	0	Adult	BUO2	Sep-Oct 2010
BUO2-A-T76	Hipposideros abae	1.35905	0	0	Adult	BUO2	Sep-Oct 2010
BUO2-A-T77	Hipposideros abae	1.35905	0	0	Adult	BUO2	Sep-Oct 2010
BUO2-A-T79	Hipposideros abae	1.35905	0	0	Adult	BUO2	Sep-Oct 2010
BUO2-A-T8	Hipposideros abae	1.35905	0	0	Adult	BUO2	Sep-Oct 2010
BUO2-A-T81	Hipposideros abae	1.35905	0	0	Adult	BUO2	Sep-Oct 2010
BUO2-A-T89	Hipposideros abae	1.35905	0	0	Adult	BUO2	Sep-Oct 2010
BUO2-A-T93	Hipposideros abae	1.35905	0	0	Adult	BUO2	Sep-Oct 2010
BUO2-A-T94	Hipposideros abae	1.35905	0	0	Adult	BUO2	Sep-Oct 2010
BUO2-A-T97	Hipposideros abae	1.35905	0	0	Subadult	BUO2	Sep-Oct 2010
BUO2-A-T98	Hipposideros abae	1.35905	0	0	Adult	BUO2	Sep-Oct 2010
BUO2-B-T124	Hipposideros abae	1.35905	0	0	Adult	BUO2	Sep-Oct 2010
BUO2-B-T127	Hipposideros abae	1.35905	0	0	Adult	BUO2	Sep-Oct 2010
BUO2-B-T14	Hipposideros abae	1.35905	0	0	Adult	BUO2	Sep-Oct 2010
BUO2-B-T145	Hipposideros abae	1.35905	0	0	Adult	BUO2	Sep-Oct 2010
BUO2-B-T150	Hipposideros abae	1.35905	0	0	Adult	BUO2	Sep-Oct 2010
BUO2-B-T151	Hipposideros abae	1.35905	0	0	Adult	BUO2	Sep-Oct 2010
BUO2-B-T152	Hipposideros abae	1.35905	0	0	Adult	BUO2	Sep-Oct 2010
BUO2-B-T153	Hipposideros abae	1.35905	0	0	Adult	BUO2	Sep-Oct 2010
BUO2-B-T154	Hipposideros abae	1.35905	0	0	Adult	BUO2	Sep-Oct 2010
BUO2-B-T155	Hipposideros abae	1.35905	0	1	Adult	BUO2	Sep-Oct 2010
BUO2-B-T163	Hipposideros abae	1.35905	0	0	Adult	BUO2	Sep-Oct 2010
BUO2-B-T169	Hipposideros abae	1.35905	0	0	Adult	BUO2	Sep-Oct 2010
BUO2-B-T171	Hipposideros abae	1.35905	0	0	Adult	BUO2	Sep-Oct 2010
BUO2-B-T172	Hipposideros abae	1.35905	0	0	Adult	BUO2	Sep-Oct 2010
BUO2-B-T174	Hipposideros abae	1.35905	0	0	Adult	BUO2	Sep-Oct 2010
BUO2-B-T177	Hipposideros abae	1.35905	0	0	Adult	BUO2	Sep-Oct 2010
BUO2-B-T180	Hipposideros abae	1.35905	0	1	Adult	BUO2	Sep-Oct 2010
BUO2-B-T183	Hipposideros abae	1.35905	0	0	Adult	BUO2	Sep-Oct 2010
BUO2-B-T187	Hipposideros abae	1.35905	0	0	Adult	BUO2	Sep-Oct 2010
BUO2-B-T191	Hipposideros abae	1.35905	1	0	Adult	BUO2	Sep-Oct 2010
BUO2-B-T197	Hipposideros abae	1.35905	0	0	Adult	BUO2	Sep-Oct 2010
BUO2-B-T203	Hipposideros abae	1.35905	0	0	Adult	BUO2	Sep-Oct 2010
BUO2-B-T206	Hipposideros abae	1.35905	0	0	Adult	BUO2	Sep-Oct 2010
BUO2-B-T207	Hipposideros abae	1.35905	0	1	Adult	BUO2	Sep-Oct 2010
BUO2-B-T218	Hipposideros abae	1.35905	0	0	Adult	BUO2	Sep-Oct 2010
BUO2-B-T223	Hipposideros abae	1.35905	0	1	Adult	BUO2	Sep-Oct 2010
BUO2-B-T227	Hipposideros abae	1.35905	0	0	Adult	BUO2	Sep-Oct 2010
BUO2-B-T228	Hipposideros abae	1.35905	0	0	Adult	BUO2	Sep-Oct 2010
BUO2-B-T23	Hipposideros abae	1.35905	0	0	Adult	BUO2	Sep-Oct 2010
BUO2-B-T24	Hipposideros abae	1.35905	0	0	Adult	BUO2	Sep-Oct 2010
BUO2-B-T247	Hipposideros abae	1.35905	1	0	Adult	BUO2	Sep-Oct 2010
BUO2-B-T26	Hipposideros abae	1.35905	0	1	Adult	BUO2	Sep-Oct 2010
BUO2-B-T28	Hipposideros abae	1.35905	0	0	Adult	BUO2	Sep-Oct 2010
BUO2-B-T31	Hipposideros abae	1.35905	0	0	Adult	BUO2	Sep-Oct 2010
BUO2-B-T42	Hipposideros abae	1.35905	0	0	Adult	BUO2	Sep-Oct 2010
BUO2-B-T5	Hipposideros abae	1.35905	0	0	Adult	BUO2	Sep-Oct 2010
BUO2-B-T58	Hipposideros abae	1.35905	0	0	Adult	BUO2	Sep-Oct 2010
BUO2-B-T9	Hipposideros abae	1.35905	0	0	Adult	BUO2	Sep-Oct 2010
BUO2-E-T101	Hipposideros abae	1.50131	0	0	Adult	BUO2	Mar-Apr 2011
BUO2-E-T110	Hipposideros abae	1.50131	0	0	Adult	BUO2	Mar-Apr 2011
BUO2-E-T113	Hipposideros abae	1.50131	0	0	Adult	BUO2	Mar-Apr 2011
BUO2-E-T114	Hipposideros abae	1.50131	0	0	Adult	BUO2	Mar-Apr 2011
BUO2-E-T117	Hipposideros abae	1.50131	0	0	Adult	BUO2	Mar-Apr 2011
BUO2-E-T125	Hipposideros abae	1.50131	0	0	Adult	BUO2	Mar-Apr 2011
BUO2-E-T129	Hipposideros abae	1.50131	0	0	Adult	BUO2	Mar-Apr 2011
BUO2-E-T136	Hipposideros abae	1.50131	0	0	Adult	BUO2	Mar-Apr 2011
BUO2-E-T138	Hipposideros abae	1.50131	0	1	Adult	BUO2	Mar-Apr 2011
BUO2-E-T139	Hipposideros abae	1.50131	0	0	Adult	BUO2	Mar-Apr 2011
BUO2-E-T144	Hipposideros abae	1.50131	0	0	Adult	BUO2	Mar-Apr 2011
BUO2-E-T146	Hipposideros abae	1.50131	0	0	Adult	BUO2	Mar-Apr 2011
BUO2-E-T151	Hipposideros abae	1.50131	0	0	Adult	BUO2	Mar-Apr 2011
BUO2-E-T16	Hipposideros abae	1.50131	0	0	Adult	BUO2	Mar-Apr 2011
BUO2-E-T80	Hipposideros abae	1.50131	0	0	Adult	BUO2	Mar-Apr 2011
BUO2-E-T94	Hipposideros abae	1.50131	0	0	Adult	BUO2	Mar-Apr 2011
BUO2-F-T104	Hipposideros abae	1.04003	1	0	Adult	BUO2	May-Jun 2011
BUO2-F-T127	Hipposideros abae	1.04003	0	0	Adult	BUO2	May-Jun 2011
BUO2-F-T129	Hipposideros abae	1.04003	0	0	Adult	BUO2	May-Jun 2011
BUO2-F-T130	Hipposideros abae	1.04003	0	0	Adult	BUO2	May-Jun 2011
BUO2-F-T131	Hipposideros abae	1.04003	0	0	Adult	BUO2	May-Jun 2011
BUO2-F-T132	Hipposideros abae	1.04003	0	0	Adult	BUO2	May-Jun 2011
BUO2-F-T138	Hipposideros abae	1.04003	0	0	Adult	BUO2	May-Jun 2011
BUO2-F-T139	Hipposideros abae	1.04003	0	0	Adult	BUO2	May-Jun 2011
BUO2-F-T14	Hipposideros abae	1.04003	0	0	Subadult	BUO2	May-Jun 2011
BUO2-F-T148	Hipposideros abae	1.04003	0	0	Adult	BUO2	May-Jun 2011
BUO2-F-T151	Hipposideros abae	1.04003	0	0	Adult	BUO2	May-Jun 2011
BUO2-F-T153	Hipposideros abae	1.04003	0	0	Adult	BUO2	May-Jun 2011
BUO2-F-T169	Hipposideros abae	1.04003	0	0	Adult	BUO2	May-Jun 2011
BUO2-F-T170	Hipposideros abae	1.04003	0	0	Adult	BUO2	May-Jun 2011
BUO2-F-T172	Hipposideros abae	1.04003	0	0	Adult	BUO2	May-Jun 2011
BUO2-F-T175	Hipposideros abae	1.04003	0	0	Adult	BUO2	May-Jun 2011
BUO2-F-T179	Hipposideros abae	1.04003	1	0	Adult	BUO2	May-Jun 2011
BUO2-F-T184	Hipposideros abae	1.04003	0	0	Adult	BUO2	May-Jun 2011
BUO2-F-T26	Hipposideros abae	1.04003	0	0	Adult	BUO2	May-Jun 2011
BUO2-F-T29	Hipposideros abae	1.04003	0	0	Adult	BUO2	May-Jun 2011
BUO2-F-T46	Hipposideros abae	1.04003	0	0	Subadult	BUO2	May-Jun 2011
BUO2-F-T55	Hipposideros abae	1.04003	0	1	Adult	BUO2	May-Jun 2011
BUO2-F-T56	Hipposideros abae	1.04003	0	0	Adult	BUO2	May-Jun 2011
BUO2-F-T57	Hipposideros abae	1.04003	0	0	Adult	BUO2	May-Jun 2011
BUO2-F-T64	Hipposideros abae	1.04003	0	0	Adult	BUO2	May-Jun 2011
BUO2-F-T73	Hipposideros abae	1.04003	0	0	Adult	BUO2	May-Jun 2011
BUO2-F-T85	Hipposideros abae	1.04003	0	0	Adult	BUO2	May-Jun 2011
BUO2-F-T86	Hipposideros abae	1.04003	0	0	Subadult	BUO2	May-Jun 2011
BUO2-F-T98	Hipposideros abae	1.04003	0	0	Adult	BUO2	May-Jun 2011
BUO2-G-T102	Hipposideros abae	1.27179	0	0	Adult	BUO2	Jul-Aug 2011
BUO2-G-T103	Hipposideros abae	1.27179	0	0	Adult	BUO2	Jul-Aug 2011
BUO2-G-T107	Hipposideros abae	1.27179	0	0	Adult	BUO2	Jul-Aug 2011
BUO2-G-T108	Hipposideros abae	1.27179	0	0	Adult	BUO2	Jul-Aug 2011
BUO2-G-T113	Hipposideros abae	1.27179	0	0	Adult	BUO2	Jul-Aug 2011
BUO2-G-T125	Hipposideros abae	1.27179	0	0	Adult	BUO2	Jul-Aug 2011
BUO2-G-T162	Hipposideros abae	1.27179	0	0	Adult	BUO2	Jul-Aug 2011
BUO2-G-T23	Hipposideros abae	1.27179	0	0	Adult	BUO2	Jul-Aug 2011
BUO2-G-T39	Hipposideros abae	1.27179	0	0	Adult	BUO2	Jul-Aug 2011
BUO2-G-T54	Hipposideros abae	1.27179	0	1	Adult	BUO2	Jul-Aug 2011
BUO2-G-T75	Hipposideros abae	1.27179	0	0	Adult	BUO2	Jul-Aug 2011
BUO2-H-T1	Hipposideros abae	0.752975	0	0	Subadult	BUO2	Sep-Oct 2011
BUO2-H-T19	Hipposideros abae	0.752975	0	0	Adult	BUO2	Sep-Oct 2011
BUO2-H-T29	Hipposideros abae	0.752975	0	0	Adult	BUO2	Sep-Oct 2011
BUO2-H-T30	Hipposideros abae	0.752975	0	0	Adult	BUO2	Sep-Oct 2011
BUO2-H-T36	Hipposideros abae	0.752975	0	0	Adult	BUO2	Sep-Oct 2011
BUO2-H-T38	Hipposideros abae	0.752975	0	0	Adult	BUO2	Sep-Oct 2011
BUO2-H-T42	Hipposideros abae	0.752975	0	0	Adult	BUO2	Sep-Oct 2011
BUO2-H-T44	Hipposideros abae	0.752975	0	0	Adult	BUO2	Sep-Oct 2011
BUO2-H-T5	Hipposideros abae	0.752975	1	0	Adult	BUO2	Sep-Oct 2011
BUO2-H-T8	Hipposideros abae	0.752975	0	0	Adult	BUO2	Sep-Oct 2011
BUO2-H-T87	Hipposideros abae	0.752975	0	0	Adult	BUO2	Sep-Oct 2011
BUO2-H-T96	Hipposideros abae	0.752975	0	0	Subadult	BUO2	Sep-Oct 2011
BUO2-I-T10	Hipposideros abae	0.545595	0	0	Adult	BUO2	Nov-Dec 2011
BUO2-I-T15	Hipposideros abae	0.545595	0	0	Adult	BUO2	Nov-Dec 2011
BUO2-I-T159	Hipposideros abae	0.545595	0	0	Adult	BUO2	Nov-Dec 2011
BUO2-I-T18	Hipposideros abae	0.545595	0	0	Adult	BUO2	Nov-Dec 2011
BUO2-I-T2	Hipposideros abae	0.545595	0	0	Adult	BUO2	Nov-Dec 2011
BUO2-I-T20	Hipposideros abae	0.545595	0	0	Adult	BUO2	Nov-Dec 2011
BUO2-I-T21	Hipposideros abae	0.545595	0	0	Adult	BUO2	Nov-Dec 2011
BUO2-I-T28	Hipposideros abae	0.545595	0	0	Adult	BUO2	Nov-Dec 2011
BUO2-I-T29	Hipposideros abae	0.545595	0	0	Adult	BUO2	Nov-Dec 2011
BUO2-I-T33	Hipposideros abae	0.545595	0	0	Adult	BUO2	Nov-Dec 2011
BUO2-I-T40	Hipposideros abae	0.545595	0	0	Adult	BUO2	Nov-Dec 2011
BUO2-I-T41	Hipposideros abae	0.545595	0	0	Adult	BUO2	Nov-Dec 2011
BUO2-I-T64	Hipposideros abae	0.545595	0	0	Adult	BUO2	Nov-Dec 2011
BUO2-J-T171	Hipposideros abae	1.33653	0	0	Adult	BUO2	Jan-Feb 2012
BUO2-J-T83	Hipposideros abae	1.33653	0	0	Adult	BUO2	Jan-Feb 2012
BUO2-J-T86	Hipposideros abae	1.33653	0	0	Adult	BUO2	Jan-Feb 2012
BUO2-J-T87	Hipposideros abae	1.33653	0	0	Adult	BUO2	Jan-Feb 2012
BUO2-J-T88	Hipposideros abae	1.33653	0	0	Adult	BUO2	Jan-Feb 2012
BUO2-J-T90	Hipposideros abae	1.33653	0	0	Adult	BUO2	Jan-Feb 2012
BUO2-J-T91	Hipposideros abae	1.33653	0	0	Adult	BUO2	Jan-Feb 2012
BUO2-J-T94	Hipposideros abae	1.33653	0	0	Adult	BUO2	Jan-Feb 2012
BUO2-K-T1	Hipposideros abae	1.549	0	0	Adult	BUO2	Mar-Apr 2012
BUO2-K-T107	Hipposideros abae	1.549	0	0	Adult	BUO2	Mar-Apr 2012
BUO2-K-T108	Hipposideros abae	1.549	0	0	Adult	BUO2	Mar-Apr 2012
BUO2-K-T109	Hipposideros abae	1.549	0	0	Adult	BUO2	Mar-Apr 2012
BUO2-K-T115	Hipposideros abae	1.549	0	0	Adult	BUO2	Mar-Apr 2012
BUO2-K-T117	Hipposideros abae	1.549	0	0	Adult	BUO2	Mar-Apr 2012
BUO2-K-T118	Hipposideros abae	1.549	0	0	Adult	BUO2	Mar-Apr 2012
BUO2-K-T120	Hipposideros abae	1.549	0	0	Adult	BUO2	Mar-Apr 2012
BUO2-K-T124	Hipposideros abae	1.549	0	0	Adult	BUO2	Mar-Apr 2012
BUO2-K-T126	Hipposideros abae	1.549	0	0	Adult	BUO2	Mar-Apr 2012
BUO2-K-T149	Hipposideros abae	1.549	0	0	Adult	BUO2	Mar-Apr 2012
BUO2-K-T2	Hipposideros abae	1.549	0	0	Adult	BUO2	Mar-Apr 2012
BUO2-K-T30	Hipposideros abae	1.549	0	0	Adult	BUO2	Mar-Apr 2012
BUO2-K-T43	Hipposideros abae	1.549	0	0	Adult	BUO2	Mar-Apr 2012
BUO2-K-T47	Hipposideros abae	1.549	0	0	Adult	BUO2	Mar-Apr 2012
BUO2-L-T1	Hipposideros abae	1.44057	0	0	Adult	BUO2	May-Jun 2012
BUO2-L-T10	Hipposideros abae	1.44057	0	0	Adult	BUO2	May-Jun 2012
BUO2-L-T4	Hipposideros abae	1.44057	0	0	Adult	BUO2	May-Jun 2012
BUO2-M-T130	Hipposideros abae	1.35687	0	0	Subadult	BUO2	Jul-Aug 2012
BUO2-M-T133	Hipposideros abae	1.35687	0	0	Subadult	BUO2	Jul-Aug 2012
BUO2-M-T151	Hipposideros abae	1.35687	0	0	Adult	BUO2	Jul-Aug 2012
BUO2-M-T19	Hipposideros abae	1.35687	0	0	Adult	BUO2	Jul-Aug 2012
BUO2-M-T43	Hipposideros abae	1.35687	0	0	Adult	BUO2	Jul-Aug 2012
BUO1-A-T1	Hipposideros caffer B	1.01233	0	0	Adult	BUO1	Sep-Oct 2010
BUO1-A-T10	Hipposideros caffer B	1.01233	1	0	Adult	BUO1	Sep-Oct 2010
BUO1-A-T2	Hipposideros caffer C	1.01233	0	0	Adult	BUO1	Sep-Oct 2010
BUO1-A-T3	Hipposideros caffer B	1.01233	1	0	Adult	BUO1	Sep-Oct 2010
BUO1-A-T4	Hipposideros caffer C	1.01233	0	0	Adult	BUO1	Sep-Oct 2010
BUO1-A-T5	Hipposideros caffer B	1.01233	0	0	Adult	BUO1	Sep-Oct 2010
BUO1-A-T9	Hipposideros caffer B	1.01233	0	0	Adult	BUO1	Sep-Oct 2010
BUO1-E-T1	Hipposideros caffer B	1.15845	0	0	Adult	BUO1	Mar-Apr 2011
BUO1-E-T10	Hipposideros caffer C	1.15845	0	0	Adult	BUO1	Mar-Apr 2011
BUO1-E-T100	Hipposideros caffer C	1.15845	0	0	Adult	BUO1	Mar-Apr 2011
BUO1-E-T101	Hipposideros caffer C	1.15845	0	1	Adult	BUO1	Mar-Apr 2011
BUO1-E-T102	Hipposideros caffer C	1.15845	0	0	Adult	BUO1	Mar-Apr 2011
BUO1-E-T103	Hipposideros caffer B	1.15845	0	0	Adult	BUO1	Mar-Apr 2011
BUO1-E-T105	Hipposideros caffer B	1.15845	0	1	Adult	BUO1	Mar-Apr 2011
BUO1-E-T106	Hipposideros caffer C	1.15845	0	0	Adult	BUO1	Mar-Apr 2011
BUO1-E-T11	Hipposideros caffer C	1.15845	0	0	Adult	BUO1	Mar-Apr 2011
BUO1-E-T12	Hipposideros caffer C	1.15845	0	0	Adult	BUO1	Mar-Apr 2011
BUO1-E-T13	Hipposideros caffer C	1.15845	0	0	Adult	BUO1	Mar-Apr 2011
BUO1-E-T14	Hipposideros caffer C	1.15845	0	0	Adult	BUO1	Mar-Apr 2011
BUO1-E-T15	Hipposideros caffer C	1.15845	0	1	Adult	BUO1	Mar-Apr 2011
BUO1-E-T16	Hipposideros caffer C	1.15845	0	0	Adult	BUO1	Mar-Apr 2011
BUO1-E-T18	Hipposideros caffer C	1.15845	0	0	Adult	BUO1	Mar-Apr 2011
BUO1-E-T21	Hipposideros caffer C	1.15845	0	0	Adult	BUO1	Mar-Apr 2011
BUO1-E-T22	Hipposideros caffer D	1.15845	0	0	Adult	BUO1	Mar-Apr 2011
BUO1-E-T23	Hipposideros caffer C	1.15845	0	0	Adult	BUO1	Mar-Apr 2011
BUO1-E-T24	Hipposideros caffer C	1.15845	0	0	Adult	BUO1	Mar-Apr 2011
BUO1-E-T25	Hipposideros caffer C	1.15845	0	0	Adult	BUO1	Mar-Apr 2011
BUO1-E-T26	Hipposideros caffer C	1.15845	0	0	Adult	BUO1	Mar-Apr 2011
BUO1-E-T27	Hipposideros caffer C	1.15845	0	0	Adult	BUO1	Mar-Apr 2011
BUO1-E-T28	Hipposideros caffer C	1.15845	0	0	Adult	BUO1	Mar-Apr 2011
BUO1-E-T29	Hipposideros caffer C	1.15845	0	0	Adult	BUO1	Mar-Apr 2011
BUO1-E-T3	Hipposideros caffer C	1.15845	0	0	Adult	BUO1	Mar-Apr 2011
BUO1-E-T30	Hipposideros caffer B	1.15845	0	0	Adult	BUO1	Mar-Apr 2011
BUO1-E-T31	Hipposideros caffer B	1.15845	0	0	Adult	BUO1	Mar-Apr 2011
BUO1-E-T32	Hipposideros caffer B	1.15845	0	1	Adult	BUO1	Mar-Apr 2011
BUO1-E-T35	Hipposideros caffer B	1.15845	0	0	Adult	BUO1	Mar-Apr 2011
BUO1-E-T36	Hipposideros caffer C	1.15845	0	0	Adult	BUO1	Mar-Apr 2011
BUO1-E-T37	Hipposideros caffer C	1.15845	1	0	Adult	BUO1	Mar-Apr 2011
BUO1-E-T39	Hipposideros caffer C	1.15845	0	0	Adult	BUO1	Mar-Apr 2011
BUO1-E-T4	Hipposideros caffer C	1.15845	0	0	Adult	BUO1	Mar-Apr 2011
BUO1-E-T40	Hipposideros caffer C	1.15845	0	0	Adult	BUO1	Mar-Apr 2011
BUO1-E-T43	Hipposideros caffer B	1.15845	0	0	Adult	BUO1	Mar-Apr 2011
BUO1-E-T44	Hipposideros caffer B	1.15845	0	0	Adult	BUO1	Mar-Apr 2011
BUO1-E-T45	Hipposideros caffer B	1.15845	0	0	Adult	BUO1	Mar-Apr 2011
BUO1-E-T47	Hipposideros caffer D	1.15845	0	0	Adult	BUO1	Mar-Apr 2011
BUO1-E-T48	Hipposideros caffer C	1.15845	0	0	Adult	BUO1	Mar-Apr 2011
BUO1-E-T55	Hipposideros caffer C	1.15845	1	0	Adult	BUO1	Mar-Apr 2011
BUO1-E-T57	Hipposideros caffer B	1.15845	0	1	Adult	BUO1	Mar-Apr 2011
BUO1-E-T73	Hipposideros caffer C	1.15845	0	1	Adult	BUO1	Mar-Apr 2011
BUO1-E-T82	Hipposideros caffer C	1.15845	0	0	Adult	BUO1	Mar-Apr 2011
BUO1-E-T83	Hipposideros caffer C	1.15845	1	0	Adult	BUO1	Mar-Apr 2011
BUO1-E-T85	Hipposideros caffer C	1.15845	1	0	Adult	BUO1	Mar-Apr 2011
BUO1-F-T10	Hipposideros caffer B	1.20244	0	0	Subadult	BUO1	May-Jun 2011
BUO1-F-T100	Hipposideros caffer C	1.20244	0	0	Adult	BUO1	May-Jun 2011
BUO1-F-T102	Hipposideros caffer B	1.20244	0	0	Adult	BUO1	May-Jun 2011
BUO1-F-T103	Hipposideros caffer B	1.20244	0	0	Adult	BUO1	May-Jun 2011
BUO1-F-T106	Hipposideros caffer D	1.20244	0	0	Subadult	BUO1	May-Jun 2011
BUO1-F-T108	Hipposideros caffer B	1.20244	1	0	Adult	BUO1	May-Jun 2011
BUO1-F-T11	Hipposideros caffer C	1.20244	0	0	Adult	BUO1	May-Jun 2011
BUO1-F-T12	Hipposideros caffer C	1.20244	0	0	Adult	BUO1	May-Jun 2011
BUO1-F-T129	Hipposideros caffer B	1.20244	0	0	Adult	BUO1	May-Jun 2011
BUO1-F-T13	Hipposideros caffer C	1.20244	0	0	Adult	BUO1	May-Jun 2011
BUO1-F-T132	Hipposideros caffer C	1.20244	0	1	Adult	BUO1	May-Jun 2011
BUO1-F-T145	Hipposideros caffer B	1.20244	0	0	Adult	BUO1	May-Jun 2011
BUO1-F-T149	Hipposideros caffer B	1.20244	1	0	Adult	BUO1	May-Jun 2011
BUO1-F-T15	Hipposideros caffer B	1.20244	0	0	Subadult	BUO1	May-Jun 2011
BUO1-F-T154	Hipposideros caffer B	1.20244	0	0	Adult	BUO1	May-Jun 2011
BUO1-F-T156	Hipposideros caffer C	1.20244	0	0	Adult	BUO1	May-Jun 2011
BUO1-F-T17	Hipposideros caffer B	1.20244	0	0	Subadult	BUO1	May-Jun 2011
BUO1-F-T18	Hipposideros caffer C	1.20244	0	0	Adult	BUO1	May-Jun 2011
BUO1-F-T19	Hipposideros caffer B	1.20244	0	0	Subadult	BUO1	May-Jun 2011
BUO1-F-T22	Hipposideros caffer C	1.20244	0	0	Adult	BUO1	May-Jun 2011
BUO1-F-T23	Hipposideros caffer C	1.20244	0	0	Adult	BUO1	May-Jun 2011
BUO1-F-T27	Hipposideros caffer C	1.20244	0	0	Adult	BUO1	May-Jun 2011
BUO1-F-T31	Hipposideros caffer C	1.20244	0	0	Adult	BUO1	May-Jun 2011
BUO1-F-T34	Hipposideros caffer C	1.20244	1	0	Adult	BUO1	May-Jun 2011
BUO1-F-T35	Hipposideros caffer C	1.20244	0	0	Adult	BUO1	May-Jun 2011
BUO1-F-T36	Hipposideros caffer B	1.20244	0	0	Adult	BUO1	May-Jun 2011
BUO1-F-T37	Hipposideros caffer B	1.20244	0	0	Adult	BUO1	May-Jun 2011
BUO1-F-T39	Hipposideros caffer B	1.20244	0	0	Subadult	BUO1	May-Jun 2011
BUO1-F-T40	Hipposideros caffer D	1.20244	0	1	Adult	BUO1	May-Jun 2011
BUO1-F-T58	Hipposideros caffer B	1.20244	1	0	Adult	BUO1	May-Jun 2011
BUO1-F-T66	Hipposideros caffer C	1.20244	0	0	Adult	BUO1	May-Jun 2011
BUO1-F-T67	Hipposideros caffer B	1.20244	1	0	Subadult	BUO1	May-Jun 2011
BUO1-F-T68	Hipposideros caffer C	1.20244	0	0	Adult	BUO1	May-Jun 2011
BUO1-F-T76	Hipposideros caffer B	1.20244	0	1	Adult	BUO1	May-Jun 2011
BUO1-F-T90	Hipposideros caffer C	1.20244	0	0	Adult	BUO1	May-Jun 2011
BUO1-G-T100	Hipposideros caffer C	0.913685	1	0	Subadult	BUO1	Jul-Aug 2011
BUO1-G-T109	Hipposideros caffer C	0.913685	1	0	Subadult	BUO1	Jul-Aug 2011
BUO1-G-T110	Hipposideros caffer C	0.913685	0	0	Subadult	BUO1	Jul-Aug 2011
BUO1-G-T111	Hipposideros caffer C	0.913685	0	0	Adult	BUO1	Jul-Aug 2011
BUO1-G-T112	Hipposideros caffer C	0.913685	1	0	Subadult	BUO1	Jul-Aug 2011
BUO1-G-T116	Hipposideros caffer C	0.913685	1	0	Subadult	BUO1	Jul-Aug 2011
BUO1-G-T119	Hipposideros caffer C	0.913685	1	0	Adult	BUO1	Jul-Aug 2011
BUO1-G-T127	Hipposideros caffer C	0.913685	1	0	Subadult	BUO1	Jul-Aug 2011
BUO1-G-T130	Hipposideros caffer C	0.913685	1	0	Subadult	BUO1	Jul-Aug 2011
BUO1-G-T137	Hipposideros caffer D	0.913685	0	1	Adult	BUO1	Jul-Aug 2011
BUO1-G-T143	Hipposideros caffer C	0.913685	1	0	Subadult	BUO1	Jul-Aug 2011
BUO1-G-T152	Hipposideros caffer C	0.913685	1	0	Subadult	BUO1	Jul-Aug 2011
BUO1-G-T153	Hipposideros caffer C	0.913685	1	0	Subadult	BUO1	Jul-Aug 2011
BUO1-G-T154	Hipposideros caffer C	0.913685	1	0	NA	BUO1	Jul-Aug 2011
BUO1-G-T23	Hipposideros caffer D	0.913685	1	0	Adult	BUO1	Jul-Aug 2011
BUO1-G-T39	Hipposideros caffer D	0.913685	1	0	Subadult	BUO1	Jul-Aug 2011
BUO1-G-T41	Hipposideros caffer D	0.913685	0	1	Subadult	BUO1	Jul-Aug 2011
BUO1-G-T43	Hipposideros caffer D	0.913685	0	1	Subadult	BUO1	Jul-Aug 2011
BUO1-G-T47	Hipposideros caffer D	0.913685	1	1	Adult	BUO1	Jul-Aug 2011
BUO1-G-T48	Hipposideros caffer C	0.913685	0	1	Subadult	BUO1	Jul-Aug 2011
BUO1-G-T50	Hipposideros caffer C	0.913685	0	1	Subadult	BUO1	Jul-Aug 2011
BUO1-G-T58	Hipposideros caffer C	0.913685	1	0	Subadult	BUO1	Jul-Aug 2011
BUO1-G-T66	Hipposideros caffer C	0.913685	1	0	Subadult	BUO1	Jul-Aug 2011
BUO1-G-T67	Hipposideros caffer C	0.913685	1	0	Subadult	BUO1	Jul-Aug 2011
BUO1-G-T79	Hipposideros caffer C	0.913685	1	0	Subadult	BUO1	Jul-Aug 2011
BUO1-G-T80	Hipposideros caffer C	0.913685	0	1	Adult	BUO1	Jul-Aug 2011
BUO1-G-T83	Hipposideros caffer C	0.913685	0	1	Subadult	BUO1	Jul-Aug 2011
BUO1-G-T87	Hipposideros caffer C	0.913685	1	0	Adult	BUO1	Jul-Aug 2011
BUO1-G-T93	Hipposideros caffer C	0.913685	1	0	Subadult	BUO1	Jul-Aug 2011
BUO1-G-T94	Hipposideros caffer C	0.913685	0	1	Adult	BUO1	Jul-Aug 2011
BUO1-G-T96	Hipposideros caffer C	0.913685	1	0	Subadult	BUO1	Jul-Aug 2011
BUO1-G-T99	Hipposideros caffer C	0.913685	0	1	Subadult	BUO1	Jul-Aug 2011
BUO1-H-T73	Hipposideros caffer C	0.636514	1	0	Adult	BUO1	Sep-Oct 2011
BUO1-I-T103	Hipposideros caffer C	0.790235	0	1	Adult	BUO1	Nov-Dec 2011
BUO1-I-T116	Hipposideros caffer C	0.790235	0	1	Adult	BUO1	Nov-Dec 2011
BUO1-I-T126	Hipposideros caffer C	0.790235	1	0	Adult	BUO1	Nov-Dec 2011
BUO1-I-T131	Hipposideros caffer C	0.790235	1	0	Adult	BUO1	Nov-Dec 2011
BUO1-I-T137	Hipposideros caffer C	0.790235	1	0	Adult	BUO1	Nov-Dec 2011
BUO1-I-T138	Hipposideros caffer C	0.790235	1	0	Adult	BUO1	Nov-Dec 2011
BUO1-I-T144	Hipposideros caffer C	0.790235	1	1	Adult	BUO1	Nov-Dec 2011
BUO1-I-T149	Hipposideros caffer C	0.790235	1	0	Adult	BUO1	Nov-Dec 2011
BUO1-I-T154	Hipposideros caffer C	0.790235	0	1	Adult	BUO1	Nov-Dec 2011
BUO1-I-T171	Hipposideros caffer C	0.790235	1	0	Adult	BUO1	Nov-Dec 2011
BUO1-I-T19	Hipposideros caffer C	0.790235	1	0	Adult	BUO1	Nov-Dec 2011
BUO1-I-T53	Hipposideros caffer D	0.790235	0	1	Adult	BUO1	Nov-Dec 2011
BUO1-I-T68	Hipposideros caffer B	0.790235	1	0	Adult	BUO1	Nov-Dec 2011
BUO1-I-T80	Hipposideros caffer C	0.790235	1	0	Adult	BUO1	Nov-Dec 2011
BUO1-I-T87	Hipposideros caffer C	0.790235	1	0	Adult	BUO1	Nov-Dec 2011
BUO1-J-T45	Hipposideros caffer B	1.23093	0	0	Adult	BUO1	Jan-Feb 2012
BUO1-J-T54	Hipposideros caffer C	1.23093	0	1	Adult	BUO1	Jan-Feb 2012
BUO1-J-T57	Hipposideros caffer C	1.23093	0	1	Adult	BUO1	Jan-Feb 2012
BUO1-J-T66	Hipposideros caffer B	1.23093	0	1	Adult	BUO1	Jan-Feb 2012
BUO1-J-T75	Hipposideros caffer C	1.23093	0	0	Adult	BUO1	Jan-Feb 2012
BUO1-J-T78	Hipposideros caffer B	1.23093	0	0	Adult	BUO1	Jan-Feb 2012
BUO1-K-T47	Hipposideros caffer C	1.24245	0	1	Adult	BUO1	Mar-Apr 2012
BUO1-K-T74	Hipposideros caffer D	1.24245	1	0	Adult	BUO1	Mar-Apr 2012
BUO1-L-T119	Hipposideros caffer D	1.59027	1	0	Subadult	BUO1	May-Jun 2012
BUO1-L-T156	Hipposideros caffer D	1.59027	1	0	Adult	BUO1	May-Jun 2012
BUO1-L-T174	Hipposideros caffer B	1.59027	0	0	Subadult	BUO1	May-Jun 2012
BUO1-L-T186	Hipposideros caffer B	1.59027	0	0	Adult	BUO1	May-Jun 2012
BUO1-L-T189	Hipposideros caffer C	1.59027	0	0	Adult	BUO1	May-Jun 2012
BUO1-L-T19	Hipposideros caffer B	1.59027	1	0	Subadult	BUO1	May-Jun 2012
BUO1-L-T195	Hipposideros caffer B	1.59027	1	0	Subadult	BUO1	May-Jun 2012
BUO1-L-T58	Hipposideros caffer D	1.59027	1	0	Subadult	BUO1	May-Jun 2012
BUO1-L-T61	Hipposideros caffer B	1.59027	0	1	Subadult	BUO1	May-Jun 2012
BUO1-L-T94	Hipposideros caffer D	1.59027	1	0	Subadult	BUO1	May-Jun 2012
BUO1-M-T107	Hipposideros caffer C	1.26527	0	0	Adult	BUO1	Jul-Aug 2012
BUO1-M-T11	Hipposideros caffer D	1.26527	0	0	Subadult	BUO1	Jul-Aug 2012
BUO1-M-T110	Hipposideros caffer C	1.26527	0	0	Adult	BUO1	Jul-Aug 2012
BUO1-M-T113	Hipposideros caffer C	1.26527	0	1	Adult	BUO1	Jul-Aug 2012
BUO1-M-T116	Hipposideros caffer C	1.26527	0	0	Subadult	BUO1	Jul-Aug 2012
BUO1-M-T132	Hipposideros caffer B	1.26527	0	0	Subadult	BUO1	Jul-Aug 2012
BUO1-M-T17	Hipposideros caffer B	1.26527	0	0	Adult	BUO1	Jul-Aug 2012
BUO1-M-T35	Hipposideros caffer C	1.26527	0	0	Adult	BUO1	Jul-Aug 2012
BUO1-M-T38	Hipposideros caffer C	1.26527	0	0	Subadult	BUO1	Jul-Aug 2012
BUO1-M-T44	Hipposideros caffer C	1.26527	0	0	Adult	BUO1	Jul-Aug 2012
BUO1-M-T47	Hipposideros caffer C	1.26527	0	0	Subadult	BUO1	Jul-Aug 2012
BUO1-M-T50	Hipposideros caffer C	1.26527	0	0	Subadult	BUO1	Jul-Aug 2012
BUO1-M-T59	Hipposideros caffer C	1.26527	0	0	Adult	BUO1	Jul-Aug 2012
BUO1-M-T71	Hipposideros caffer C	1.26527	0	0	Adult	BUO1	Jul-Aug 2012
BUO1-M-T77	Hipposideros caffer D	1.26527	1	1	Adult	BUO1	Jul-Aug 2012
BUO1-M-T80	Hipposideros caffer C	1.26527	0	0	Adult	BUO1	Jul-Aug 2012
BUO1-M-T83	Hipposideros caffer C	1.26527	0	0	Subadult	BUO1	Jul-Aug 2012
BUO1-M-T98	Hipposideros caffer C	1.26527	0	0	Adult	BUO1	Jul-Aug 2012
BUO2-A-T172	Hipposideros caffer D	1.35905	0	1	Adult	BUO2	Sep-Oct 2010
BUO2-A-T26	Hipposideros caffer D	1.35905	0	1	Adult	BUO2	Sep-Oct 2010
BUO2-A-T30	Hipposideros caffer D	1.35905	0	1	Adult	BUO2	Sep-Oct 2010
BUO2-A-T4	Hipposideros caffer D	1.35905	0	1	Adult	BUO2	Sep-Oct 2010
BUO2-A-T40	Hipposideros caffer D	1.35905	0	1	Adult	BUO2	Sep-Oct 2010
BUO2-A-T50	Hipposideros caffer B	1.35905	0	1	Subadult	BUO2	Sep-Oct 2010
BUO2-A-T55	Hipposideros caffer D	1.35905	0	1	Subadult	BUO2	Sep-Oct 2010
BUO2-B-T10	Hipposideros caffer B	1.35905	0	0	Adult	BUO2	Sep-Oct 2010
BUO2-B-T100	Hipposideros caffer D	1.35905	0	1	Adult	BUO2	Sep-Oct 2010
BUO2-B-T101	Hipposideros caffer D	1.35905	0	0	Adult	BUO2	Sep-Oct 2010
BUO2-B-T103	Hipposideros caffer B	1.35905	0	0	Adult	BUO2	Sep-Oct 2010
BUO2-B-T104	Hipposideros caffer B	1.35905	0	1	Adult	BUO2	Sep-Oct 2010
BUO2-B-T105	Hipposideros caffer D	1.35905	0	0	Adult	BUO2	Sep-Oct 2010
BUO2-B-T106	Hipposideros caffer D	1.35905	0	0	Adult	BUO2	Sep-Oct 2010
BUO2-B-T108	Hipposideros caffer B	1.35905	0	0	Adult	BUO2	Sep-Oct 2010
BUO2-B-T109	Hipposideros caffer B	1.35905	0	0	Adult	BUO2	Sep-Oct 2010
BUO2-B-T11	Hipposideros caffer B	1.35905	0	0	Adult	BUO2	Sep-Oct 2010
BUO2-B-T110	Hipposideros caffer B	1.35905	0	0	Adult	BUO2	Sep-Oct 2010
BUO2-B-T111	Hipposideros caffer D	1.35905	0	1	Adult	BUO2	Sep-Oct 2010
BUO2-B-T112	Hipposideros caffer B	1.35905	0	0	Adult	BUO2	Sep-Oct 2010
BUO2-B-T113	Hipposideros caffer D	1.35905	0	0	Adult	BUO2	Sep-Oct 2010
BUO2-B-T114	Hipposideros caffer D	1.35905	0	1	Adult	BUO2	Sep-Oct 2010
BUO2-B-T115	Hipposideros caffer B	1.35905	0	0	Adult	BUO2	Sep-Oct 2010
BUO2-B-T116	Hipposideros caffer D	1.35905	0	0	Adult	BUO2	Sep-Oct 2010
BUO2-B-T117	Hipposideros caffer D	1.35905	0	1	Adult	BUO2	Sep-Oct 2010
BUO2-B-T118	Hipposideros caffer B	1.35905	0	0	Adult	BUO2	Sep-Oct 2010
BUO2-B-T119	Hipposideros caffer D	1.35905	0	0	Adult	BUO2	Sep-Oct 2010
BUO2-B-T12	Hipposideros caffer B	1.35905	0	0	Adult	BUO2	Sep-Oct 2010
BUO2-B-T121	Hipposideros caffer D	1.35905	0	0	Adult	BUO2	Sep-Oct 2010
BUO2-B-T122	Hipposideros caffer D	1.35905	0	0	Adult	BUO2	Sep-Oct 2010
BUO2-B-T128	Hipposideros caffer B	1.35905	0	0	Adult	BUO2	Sep-Oct 2010
BUO2-B-T129	Hipposideros caffer B	1.35905	0	0	Adult	BUO2	Sep-Oct 2010
BUO2-B-T130	Hipposideros caffer D	1.35905	0	0	Adult	BUO2	Sep-Oct 2010
BUO2-B-T131	Hipposideros caffer D	1.35905	1	0	Adult	BUO2	Sep-Oct 2010
BUO2-B-T133	Hipposideros caffer D	1.35905	0	1	Adult	BUO2	Sep-Oct 2010
BUO2-B-T134	Hipposideros caffer D	1.35905	0	1	Adult	BUO2	Sep-Oct 2010
BUO2-B-T135	Hipposideros caffer D	1.35905	0	0	Adult	BUO2	Sep-Oct 2010
BUO2-B-T136	Hipposideros caffer D	1.35905	0	0	Adult	BUO2	Sep-Oct 2010
BUO2-B-T146	Hipposideros caffer D	1.35905	0	1	Adult	BUO2	Sep-Oct 2010
BUO2-B-T210	Hipposideros caffer D	1.35905	1	1	Adult	BUO2	Sep-Oct 2010
BUO2-B-T221	Hipposideros caffer D	1.35905	1	0	Adult	BUO2	Sep-Oct 2010
BUO2-B-T260	Hipposideros caffer D	1.35905	1	0	Adult	BUO2	Sep-Oct 2010
BUO2-B-T61	Hipposideros caffer D	1.35905	0	1	Subadult	BUO2	Sep-Oct 2010
BUO2-B-T64	Hipposideros caffer D	1.35905	0	1	Adult	BUO2	Sep-Oct 2010
BUO2-B-T77	Hipposideros caffer D	1.35905	0	1	Adult	BUO2	Sep-Oct 2010
BUO2-B-T85	Hipposideros caffer D	1.35905	0	1	Adult	BUO2	Sep-Oct 2010
BUO2-B-T91	Hipposideros caffer D	1.35905	0	1	Adult	BUO2	Sep-Oct 2010
BUO2-E-T118	Hipposideros caffer D	1.50131	1	0	Adult	BUO2	Mar-Apr 2011
BUO2-E-T121	Hipposideros caffer D	1.50131	0	0	Adult	BUO2	Mar-Apr 2011
BUO2-E-T124	Hipposideros caffer D	1.50131	0	0	Adult	BUO2	Mar-Apr 2011
BUO2-E-T155	Hipposideros caffer D	1.50131	0	0	Adult	BUO2	Mar-Apr 2011
BUO2-E-T156	Hipposideros caffer B	1.50131	0	0	Adult	BUO2	Mar-Apr 2011
BUO2-E-T157	Hipposideros caffer B	1.50131	0	0	Adult	BUO2	Mar-Apr 2011
BUO2-E-T159	Hipposideros caffer B	1.50131	0	0	Adult	BUO2	Mar-Apr 2011
BUO2-E-T160	Hipposideros caffer B	1.50131	1	0	Adult	BUO2	Mar-Apr 2011
BUO2-E-T170	Hipposideros caffer D	1.50131	0	1	Adult	BUO2	Mar-Apr 2011
BUO2-E-T26	Hipposideros caffer B	1.50131	0	0	Adult	BUO2	Mar-Apr 2011
BUO2-E-T27	Hipposideros caffer B	1.50131	1	0	Adult	BUO2	Mar-Apr 2011
BUO2-E-T39	Hipposideros caffer D	1.50131	1	0	Adult	BUO2	Mar-Apr 2011
BUO2-E-T78	Hipposideros caffer D	1.50131	1	0	Adult	BUO2	Mar-Apr 2011
BUO2-E-T85	Hipposideros caffer D	1.50131	0	1	Adult	BUO2	Mar-Apr 2011
BUO2-F-T102	Hipposideros caffer D	1.04003	0	1	Subadult	BUO2	May-Jun 2011
BUO2-F-T108	Hipposideros caffer D	1.04003	0	0	Adult	BUO2	May-Jun 2011
BUO2-F-T141	Hipposideros caffer D	1.04003	0	1	Subadult	BUO2	May-Jun 2011
BUO2-F-T161	Hipposideros caffer B	1.04003	0	0	Adult	BUO2	May-Jun 2011
BUO2-F-T178	Hipposideros caffer D	1.04003	0	0	Adult	BUO2	May-Jun 2011
BUO2-F-T183	Hipposideros caffer D	1.04003	0	0	Adult	BUO2	May-Jun 2011
BUO2-F-T188	Hipposideros caffer D	1.04003	1	0	Subadult	BUO2	May-Jun 2011
BUO2-F-T189	Hipposideros caffer D	1.04003	1	0	Adult	BUO2	May-Jun 2011
BUO2-F-T191	Hipposideros caffer B	1.04003	0	0	Adult	BUO2	May-Jun 2011
BUO2-F-T193	Hipposideros caffer C	1.04003	0	0	Adult	BUO2	May-Jun 2011
BUO2-F-T210	Hipposideros caffer B	1.04003	0	0	Adult	BUO2	May-Jun 2011
BUO2-F-T211	Hipposideros caffer B	1.04003	0	0	Adult	BUO2	May-Jun 2011
BUO2-F-T213	Hipposideros caffer D	1.04003	0	0	Adult	BUO2	May-Jun 2011
BUO2-F-T214	Hipposideros caffer D	1.04003	0	0	Adult	BUO2	May-Jun 2011
BUO2-F-T3	Hipposideros caffer D	1.04003	1	0	Subadult	BUO2	May-Jun 2011
BUO2-F-T34	Hipposideros caffer B	1.04003	1	0	Subadult	BUO2	May-Jun 2011
BUO2-F-T88	Hipposideros caffer D	1.04003	0	0	Adult	BUO2	May-Jun 2011
BUO2-G-T1	Hipposideros caffer D	1.27179	1	1	Subadult	BUO2	Jul-Aug 2011
BUO2-G-T11	Hipposideros caffer B	1.27179	0	1	Subadult	BUO2	Jul-Aug 2011
BUO2-G-T111	Hipposideros caffer D	1.27179	1	1	Subadult	BUO2	Jul-Aug 2011
BUO2-G-T112	Hipposideros caffer D	1.27179	1	1	Subadult	BUO2	Jul-Aug 2011
BUO2-G-T114	Hipposideros caffer D	1.27179	0	1	Adult	BUO2	Jul-Aug 2011
BUO2-G-T115	Hipposideros caffer D	1.27179	0	1	Adult	BUO2	Jul-Aug 2011
BUO2-G-T119	Hipposideros caffer D	1.27179	0	1	Adult	BUO2	Jul-Aug 2011
BUO2-G-T120	Hipposideros caffer D	1.27179	1	0	Adult	BUO2	Jul-Aug 2011
BUO2-G-T121	Hipposideros caffer D	1.27179	1	1	Adult	BUO2	Jul-Aug 2011
BUO2-G-T123	Hipposideros caffer D	1.27179	0	1	Adult	BUO2	Jul-Aug 2011
BUO2-G-T127	Hipposideros caffer D	1.27179	0	1	Adult	BUO2	Jul-Aug 2011
BUO2-G-T129	Hipposideros caffer D	1.27179	0	1	Adult	BUO2	Jul-Aug 2011
BUO2-G-T130	Hipposideros caffer D	1.27179	0	1	Adult	BUO2	Jul-Aug 2011
BUO2-G-T134	Hipposideros caffer B	1.27179	0	1	Adult	BUO2	Jul-Aug 2011
BUO2-G-T136	Hipposideros caffer D	1.27179	0	1	Subadult	BUO2	Jul-Aug 2011
BUO2-G-T138	Hipposideros caffer B	1.27179	0	1	Adult	BUO2	Jul-Aug 2011
BUO2-G-T14	Hipposideros caffer D	1.27179	0	1	Subadult	BUO2	Jul-Aug 2011
BUO2-G-T141	Hipposideros caffer B	1.27179	0	1	Adult	BUO2	Jul-Aug 2011
BUO2-G-T149	Hipposideros caffer B	1.27179	0	1	Adult	BUO2	Jul-Aug 2011
BUO2-G-T150	Hipposideros caffer B	1.27179	0	1	Adult	BUO2	Jul-Aug 2011
BUO2-G-T155	Hipposideros caffer B	1.27179	0	1	Adult	BUO2	Jul-Aug 2011
BUO2-G-T156	Hipposideros caffer B	1.27179	0	1	Adult	BUO2	Jul-Aug 2011
BUO2-G-T159	Hipposideros caffer D	1.27179	0	1	Adult	BUO2	Jul-Aug 2011
BUO2-G-T164	Hipposideros caffer D	1.27179	0	1	Adult	BUO2	Jul-Aug 2011
BUO2-G-T165	Hipposideros caffer D	1.27179	0	1	Adult	BUO2	Jul-Aug 2011
BUO2-G-T19	Hipposideros caffer D	1.27179	0	1	Subadult	BUO2	Jul-Aug 2011
BUO2-G-T38	Hipposideros caffer B	1.27179	0	1	Adult	BUO2	Jul-Aug 2011
BUO2-G-T4	Hipposideros caffer D	1.27179	0	1	Adult	BUO2	Jul-Aug 2011
BUO2-G-T43	Hipposideros caffer D	1.27179	0	1	Adult	BUO2	Jul-Aug 2011
BUO2-G-T5	Hipposideros caffer D	1.27179	0	1	Adult	BUO2	Jul-Aug 2011
BUO2-G-T50	Hipposideros caffer D	1.27179	0	1	Subadult	BUO2	Jul-Aug 2011
BUO2-G-T51	Hipposideros caffer D	1.27179	0	1	Adult	BUO2	Jul-Aug 2011
BUO2-G-T57	Hipposideros caffer D	1.27179	1	0	Subadult	BUO2	Jul-Aug 2011
BUO2-G-T58	Hipposideros caffer C	1.27179	0	1	Subadult	BUO2	Jul-Aug 2011
BUO2-G-T66	Hipposideros caffer D	1.27179	0	1	Adult	BUO2	Jul-Aug 2011
BUO2-G-T69	Hipposideros caffer D	1.27179	0	1	Adult	BUO2	Jul-Aug 2011
BUO2-G-T72	Hipposideros caffer D	1.27179	1	0	Subadult	BUO2	Jul-Aug 2011
BUO2-G-T74	Hipposideros caffer D	1.27179	0	1	Adult	BUO2	Jul-Aug 2011
BUO2-G-T76	Hipposideros caffer D	1.27179	0	1	Adult	BUO2	Jul-Aug 2011
BUO2-G-T80	Hipposideros caffer D	1.27179	0	1	Adult	BUO2	Jul-Aug 2011
BUO2-G-T84	Hipposideros caffer D	1.27179	0	1	Adult	BUO2	Jul-Aug 2011
BUO2-G-T87	Hipposideros caffer D	1.27179	1	0	Adult	BUO2	Jul-Aug 2011
BUO2-G-T90	Hipposideros caffer D	1.27179	0	1	Subadult	BUO2	Jul-Aug 2011
BUO2-G-T93	Hipposideros caffer D	1.27179	1	0	Subadult	BUO2	Jul-Aug 2011
BUO2-G-T94	Hipposideros caffer D	1.27179	1	1	Subadult	BUO2	Jul-Aug 2011
BUO2-G-T95	Hipposideros caffer B	1.27179	0	1	Adult	BUO2	Jul-Aug 2011
BUO2-G-T97	Hipposideros caffer D	1.27179	0	1	Subadult	BUO2	Jul-Aug 2011
BUO2-G-T98	Hipposideros caffer D	1.27179	0	1	Adult	BUO2	Jul-Aug 2011
BUO2-H-T117	Hipposideros caffer D	0.752975	0	1	Adult	BUO2	Sep-Oct 2011
BUO2-H-T135	Hipposideros caffer D	0.752975	0	1	Adult	BUO2	Sep-Oct 2011
BUO2-H-T16	Hipposideros caffer D	0.752975	1	1	Adult	BUO2	Sep-Oct 2011
BUO2-H-T78	Hipposideros caffer D	0.752975	0	1	Adult	BUO2	Sep-Oct 2011
BUO2-I-T16	Hipposideros caffer D	0.545595	0	1	Adult	BUO2	Nov-Dec 2011
BUO2-I-T44	Hipposideros caffer D	0.545595	0	1	Adult	BUO2	Nov-Dec 2011
BUO2-I-T62	Hipposideros caffer D	0.545595	0	1	Adult	BUO2	Nov-Dec 2011
BUO2-I-T7	Hipposideros caffer D	0.545595	1	0	Adult	BUO2	Nov-Dec 2011
BUO2-J-T105	Hipposideros caffer B	1.33653	1	0	Adult	BUO2	Jan-Feb 2012
BUO2-J-T12	Hipposideros caffer B	1.33653	0	0	Adult	BUO2	Jan-Feb 2012
BUO2-J-T123	Hipposideros caffer D	1.33653	0	1	Adult	BUO2	Jan-Feb 2012
BUO2-J-T147	Hipposideros caffer B	1.33653	1	0	Adult	BUO2	Jan-Feb 2012
BUO2-J-T15	Hipposideros caffer B	1.33653	0	0	Adult	BUO2	Jan-Feb 2012
BUO2-J-T159	Hipposideros caffer B	1.33653	1	0	Adult	BUO2	Jan-Feb 2012
BUO2-J-T162	Hipposideros caffer B	1.33653	0	0	Adult	BUO2	Jan-Feb 2012
BUO2-J-T188	Hipposideros caffer D	1.33653	0	1	Adult	BUO2	Jan-Feb 2012
BUO2-J-T21	Hipposideros caffer B	1.33653	0	0	Adult	BUO2	Jan-Feb 2012
BUO2-J-T27	Hipposideros caffer B	1.33653	0	0	Adult	BUO2	Jan-Feb 2012
BUO2-J-T30	Hipposideros caffer B	1.33653	0	0	Adult	BUO2	Jan-Feb 2012
BUO2-J-T33	Hipposideros caffer B	1.33653	0	0	Adult	BUO2	Jan-Feb 2012
BUO2-J-T37	Hipposideros caffer B	1.33653	0	0	Adult	BUO2	Jan-Feb 2012
BUO2-J-T43	Hipposideros caffer B	1.33653	1	0	Adult	BUO2	Jan-Feb 2012
BUO2-J-T47	Hipposideros caffer B	1.33653	1	0	Adult	BUO2	Jan-Feb 2012
BUO2-J-T53	Hipposideros caffer B	1.33653	0	0	Adult	BUO2	Jan-Feb 2012
BUO2-J-T56	Hipposideros caffer B	1.33653	0	0	Adult	BUO2	Jan-Feb 2012
BUO2-J-T59	Hipposideros caffer B	1.33653	0	0	Adult	BUO2	Jan-Feb 2012
BUO2-J-T6	Hipposideros caffer B	1.33653	0	0	Adult	BUO2	Jan-Feb 2012
BUO2-J-T62	Hipposideros caffer B	1.33653	0	0	Adult	BUO2	Jan-Feb 2012
BUO2-J-T68	Hipposideros caffer B	1.33653	0	0	Adult	BUO2	Jan-Feb 2012
BUO2-J-T71	Hipposideros caffer B	1.33653	0	0	Adult	BUO2	Jan-Feb 2012
BUO2-J-T9	Hipposideros caffer D	1.33653	0	0	Adult	BUO2	Jan-Feb 2012
BUO2-J-T96	Hipposideros caffer B	1.33653	0	0	Adult	BUO2	Jan-Feb 2012
BUO2-J-T99	Hipposideros caffer D	1.33653	0	1	Adult	BUO2	Jan-Feb 2012
BUO2-K-T102	Hipposideros caffer D	1.549	0	0	Adult	BUO2	Mar-Apr 2012
BUO2-K-T112	Hipposideros caffer D	1.549	0	0	Adult	BUO2	Mar-Apr 2012
BUO2-K-T127	Hipposideros caffer B	1.549	0	0	Adult	BUO2	Mar-Apr 2012
BUO2-K-T136	Hipposideros caffer B	1.549	0	0	Adult	BUO2	Mar-Apr 2012
BUO2-K-T139	Hipposideros caffer B	1.549	0	0	Adult	BUO2	Mar-Apr 2012
BUO2-K-T142	Hipposideros caffer D	1.549	0	0	Adult	BUO2	Mar-Apr 2012
BUO2-K-T55	Hipposideros caffer D	1.549	0	0	Adult	BUO2	Mar-Apr 2012
BUO2-K-T58	Hipposideros caffer D	1.549	0	0	Adult	BUO2	Mar-Apr 2012
BUO2-K-T63	Hipposideros caffer B	1.549	0	0	Adult	BUO2	Mar-Apr 2012
BUO2-K-T66	Hipposideros caffer B	1.549	0	0	Adult	BUO2	Mar-Apr 2012
BUO2-K-T75	Hipposideros caffer B	1.549	0	0	Adult	BUO2	Mar-Apr 2012
BUO2-K-T78	Hipposideros caffer B	1.549	0	0	Adult	BUO2	Mar-Apr 2012
BUO2-K-T81	Hipposideros caffer B	1.549	0	0	Adult	BUO2	Mar-Apr 2012
BUO2-K-T87	Hipposideros caffer B	1.549	0	0	Adult	BUO2	Mar-Apr 2012
BUO2-K-T93	Hipposideros caffer B	1.549	0	0	Adult	BUO2	Mar-Apr 2012
BUO2-K-T96	Hipposideros caffer B	1.549	0	0	Adult	BUO2	Mar-Apr 2012
BUO2-K-T99	Hipposideros caffer B	1.549	0	0	Adult	BUO2	Mar-Apr 2012
BUO2-L-T110	Hipposideros caffer D	1.44057	0	1	Subadult	BUO2	May-Jun 2012
BUO2-L-T113	Hipposideros caffer D	1.44057	1	0	Adult	BUO2	May-Jun 2012
BUO2-L-T125	Hipposideros caffer D	1.44057	1	0	Subadult	BUO2	May-Jun 2012
BUO2-L-T161	Hipposideros caffer B	1.44057	1	0	Subadult	BUO2	May-Jun 2012
BUO2-L-T167	Hipposideros caffer D	1.44057	0	1	Adult	BUO2	May-Jun 2012
BUO2-L-T70	Hipposideros caffer B	1.44057	0	1	Subadult	BUO2	May-Jun 2012
BUO2-L-T76	Hipposideros caffer B	1.44057	0	1	Subadult	BUO2	May-Jun 2012
BUO2-L-T92	Hipposideros caffer D	1.44057	1	0	Subadult	BUO2	May-Jun 2012
BUO2-M-T1	Hipposideros caffer D	1.35687	1	0	Adult	BUO2	Jul-Aug 2012
BUO2-M-T10	Hipposideros caffer D	1.35687	1	1	Subadult	BUO2	Jul-Aug 2012
BUO2-M-T112	Hipposideros caffer B	1.35687	0	0	Subadult	BUO2	Jul-Aug 2012
BUO2-M-T115	Hipposideros caffer B	1.35687	0	0	Adult	BUO2	Jul-Aug 2012
BUO2-M-T121	Hipposideros caffer B	1.35687	0	0	Subadult	BUO2	Jul-Aug 2012
BUO2-M-T136	Hipposideros caffer D	1.35687	1	1	Subadult	BUO2	Jul-Aug 2012
BUO2-M-T25	Hipposideros caffer D	1.35687	0	1	Subadult	BUO2	Jul-Aug 2012
BUO2-M-T52	Hipposideros caffer B	1.35687	0	0	Adult	BUO2	Jul-Aug 2012
BUO2-M-T55	Hipposideros caffer B	1.35687	0	0	Adult	BUO2	Jul-Aug 2012
BUO2-M-T58	Hipposideros caffer B	1.35687	0	0	Adult	BUO2	Jul-Aug 2012
BUO2-M-T61	Hipposideros caffer D	1.35687	0	0	Adult	BUO2	Jul-Aug 2012
BUO2-M-T64	Hipposideros caffer D	1.35687	0	0	Adult	BUO2	Jul-Aug 2012
BUO2-M-T67	Hipposideros caffer D	1.35687	0	0	Adult	BUO2	Jul-Aug 2012
BUO2-M-T7	Hipposideros caffer D	1.35687	0	0	Subadult	BUO2	Jul-Aug 2012
BUO2-M-T76	Hipposideros caffer B	1.35687	0	0	Subadult	BUO2	Jul-Aug 2012
BUO2-M-T79	Hipposideros caffer B	1.35687	0	0	Adult	BUO2	Jul-Aug 2012
BUO2-M-T85	Hipposideros caffer B	1.35687	0	0	Adult	BUO2	Jul-Aug 2012
FO1-A-T14	Hipposideros abae	1.46867	0	0	Adult	FO	Sep-Oct 2010
FO1-A-T42	Hipposideros abae	1.46867	1	0	Adult	FO	Sep-Oct 2010
FO1-A-T43	Hipposideros abae	1.46867	0	0	Adult	FO	Sep-Oct 2010
FO1-A-T58	Hipposideros abae	1.46867	1	0	Adult	FO	Sep-Oct 2010
FO1-A-T60	Hipposideros abae	1.46867	0	0	Adult	FO	Sep-Oct 2010
FO1-A-T63	Hipposideros abae	1.46867	0	0	Adult	FO	Sep-Oct 2010
FO1-A-T65	Hipposideros abae	1.46867	0	0	Adult	FO	Sep-Oct 2010
FO1-A-T79	Hipposideros abae	1.46867	0	0	Adult	FO	Sep-Oct 2010
FO1-D-T1	Hipposideros abae	1.68932	0	0	Adult	FO	Jan-Feb 2011
FO1-D-T10	Hipposideros abae	1.68932	0	0	Adult	FO	Jan-Feb 2011
FO1-D-T102	Hipposideros abae	1.68932	0	0	Adult	FO	Jan-Feb 2011
FO1-D-T114	Hipposideros abae	1.68932	0	0	Adult	FO	Jan-Feb 2011
FO1-D-T16	Hipposideros abae	1.68932	0	0	Adult	FO	Jan-Feb 2011
FO1-D-T20	Hipposideros abae	1.68932	0	0	Adult	FO	Jan-Feb 2011
FO1-D-T51	Hipposideros abae	1.68932	0	0	Adult	FO	Jan-Feb 2011
FO1-D-T6	Hipposideros abae	1.68932	0	0	Adult	FO	Jan-Feb 2011
FO1-D-T63	Hipposideros abae	1.68932	0	1	Adult	FO	Jan-Feb 2011
FO1-D-T66	Hipposideros abae	1.68932	0	0	Adult	FO	Jan-Feb 2011
FO1-D-T94	Hipposideros abae	1.68932	0	0	Adult	FO	Jan-Feb 2011
FO1-E-T17	Hipposideros abae	1.55851	0	0	Adult	FO	Mar-Apr 2011
FO1-E-T5	Hipposideros abae	1.55851	0	0	Adult	FO	Mar-Apr 2011
FO1-E-T52	Hipposideros abae	1.55851	0	0	Adult	FO	Mar-Apr 2011
FO1-E-T56	Hipposideros abae	1.55851	0	0	Adult	FO	Mar-Apr 2011
FO1-F-T1	Hipposideros abae	1.30083	0	0	Adult	FO	May-Jun 2011
FO1-F-T24	Hipposideros abae	1.30083	0	0	Adult	FO	May-Jun 2011
FO1-G-T21	Hipposideros abae	1.17274	0	0	Adult	FO	Jul-Aug 2011
FO1-G-T29	Hipposideros abae	1.17274	0	0	Subadult	FO	Jul-Aug 2011
FO1-G-T30	Hipposideros abae	1.17274	0	0	Adult	FO	Jul-Aug 2011
FO1-G-T32	Hipposideros abae	1.17274	0	0	Adult	FO	Jul-Aug 2011
FO1-G-T4	Hipposideros abae	1.17274	0	0	Adult	FO	Jul-Aug 2011
FO1-G-T41	Hipposideros abae	1.17274	0	0	Adult	FO	Jul-Aug 2011
FO1-G-T48	Hipposideros abae	1.17274	0	0	Adult	FO	Jul-Aug 2011
FO1-H-T101	Hipposideros abae	0.759547	0	0	Adult	FO	Sep-Oct 2011
FO1-H-T81	Hipposideros abae	0.759547	0	0	Adult	FO	Sep-Oct 2011
FO1-I-T153	Hipposideros abae	0.410116	0	0	Subadult	FO	Nov-Dec 2011
FO1-I-T154	Hipposideros abae	0.410116	1	0	Subadult	FO	Nov-Dec 2011
FO1-I-T2	Hipposideros abae	0.410116	0	0	Adult	FO	Nov-Dec 2011
FO1-I-T27	Hipposideros abae	0.410116	0	0	Adult	FO	Nov-Dec 2011
FO1-I-T31	Hipposideros abae	0.410116	0	0	Adult	FO	Nov-Dec 2011
FO1-I-T32	Hipposideros abae	0.410116	0	0	Adult	FO	Nov-Dec 2011
FO1-I-T37	Hipposideros abae	0.410116	1	0	Adult	FO	Nov-Dec 2011
FO1-I-T42	Hipposideros abae	0.410116	0	0	Adult	FO	Nov-Dec 2011
FO1-I-T46	Hipposideros abae	0.410116	0	0	Adult	FO	Nov-Dec 2011
FO1-I-T55	Hipposideros abae	0.410116	0	0	Adult	FO	Nov-Dec 2011
FO1-I-T6	Hipposideros abae	0.410116	0	0	Adult	FO	Nov-Dec 2011
FO1-I-T73	Hipposideros abae	0.410116	1	0	Adult	FO	Nov-Dec 2011
FO1-J-T16	Hipposideros abae	1.2859	0	0	Adult	FO	Jan-Feb 2012
FO1-J-T4	Hipposideros abae	1.2859	0	0	Adult	FO	Jan-Feb 2012
FO1-J-T9	Hipposideros abae	1.2859	0	0	Adult	FO	Jan-Feb 2012
FO1-K-T19	Hipposideros abae	1.3954	0	0	Adult	FO	Mar-Apr 2012
FO1-K-T39	Hipposideros abae	1.3954	0	0	Adult	FO	Mar-Apr 2012
FO1-L-T52	Hipposideros abae	1.20488	0	0	Adult	FO	May-Jun 2012
FO1-L-T75	Hipposideros abae	1.20488	0	1	Adult	FO	May-Jun 2012
FO1-M-T148	Hipposideros abae	1.11171	0	0	Subadult	FO	Jul-Aug 2012
FO2-E-T109	Hipposideros abae	1.55851	0	0	Adult	FO	Mar-Apr 2011
FO2-E-T114	Hipposideros abae	1.55851	0	0	Adult	FO	Mar-Apr 2011
FO2-E-T3	Hipposideros abae	1.55851	0	0	Adult	FO	Mar-Apr 2011
FO2-E-T45	Hipposideros abae	1.55851	0	0	Adult	FO	Mar-Apr 2011
FO2-E-T65	Hipposideros abae	1.55851	0	0	Adult	FO	Mar-Apr 2011
FO2-E-T66	Hipposideros abae	1.55851	0	0	Adult	FO	Mar-Apr 2011
FO2-E-T68	Hipposideros abae	1.55851	0	0	Adult	FO	Mar-Apr 2011
FO2-E-T83	Hipposideros abae	1.55851	0	0	Adult	FO	Mar-Apr 2011
FO2-E-T91	Hipposideros abae	1.55851	0	0	Adult	FO	Mar-Apr 2011
FO2-F-T10	Hipposideros abae	1.30083	0	0	Adult	FO	May-Jun 2011
FO2-F-T103	Hipposideros abae	1.30083	0	0	Adult	FO	May-Jun 2011
FO2-F-T12	Hipposideros abae	1.30083	0	0	Adult	FO	May-Jun 2011
FO2-F-T29	Hipposideros abae	1.30083	0	0	Adult	FO	May-Jun 2011
FO2-F-T3	Hipposideros abae	1.30083	0	0	Adult	FO	May-Jun 2011
FO2-F-T30	Hipposideros abae	1.30083	0	0	Adult	FO	May-Jun 2011
FO2-F-T31	Hipposideros abae	1.30083	0	0	Adult	FO	May-Jun 2011
FO2-F-T32	Hipposideros abae	1.30083	0	0	Adult	FO	May-Jun 2011
FO2-F-T37	Hipposideros abae	1.30083	0	0	Subadult	FO	May-Jun 2011
FO2-F-T39	Hipposideros abae	1.30083	0	0	Subadult	FO	May-Jun 2011
FO2-F-T49	Hipposideros abae	1.30083	0	0	Subadult	FO	May-Jun 2011
FO2-F-T83	Hipposideros abae	1.30083	0	0	Adult	FO	May-Jun 2011
FO2-F-T88	Hipposideros abae	1.30083	0	0	Adult	FO	May-Jun 2011
FO2-F-T92	Hipposideros abae	1.30083	0	0	Adult	FO	May-Jun 2011
FO2-F-T99	Hipposideros abae	1.30083	0	0	Adult	FO	May-Jun 2011
FO1-D-T11	Hipposideros caffer B	1.68932	0	0	Adult	FO	Jan-Feb 2011
FO1-D-T14	Hipposideros caffer B	1.68932	0	0	Adult	FO	Jan-Feb 2011
FO1-D-T17	Hipposideros caffer C	1.68932	0	0	Adult	FO	Jan-Feb 2011
FO1-D-T2	Hipposideros caffer B	1.68932	0	0	Adult	FO	Jan-Feb 2011
FO1-D-T44	Hipposideros caffer C	1.68932	0	0	Adult	FO	Jan-Feb 2011
FO1-D-T5	Hipposideros caffer C	1.68932	0	0	Adult	FO	Jan-Feb 2011
FO1-D-T52	Hipposideros caffer B	1.68932	0	0	Adult	FO	Jan-Feb 2011
FO1-E-T18	Hipposideros caffer D	1.55851	1	0	Adult	FO	Mar-Apr 2011
FO1-E-T48	Hipposideros caffer D	1.55851	0	0	Adult	FO	Mar-Apr 2011
FO1-E-T6	Hipposideros caffer B	1.55851	0	0	Adult	FO	Mar-Apr 2011
FO1-E-T65	Hipposideros caffer D	1.55851	1	0	Adult	FO	Mar-Apr 2011
FO1-E-T66	Hipposideros caffer D	1.55851	1	0	Adult	FO	Mar-Apr 2011
FO1-F-T16	Hipposideros caffer C	1.30083	0	0	Adult	FO	May-Jun 2011
FO1-F-T25	Hipposideros caffer D	1.30083	0	0	Adult	FO	May-Jun 2011
FO1-F-T28	Hipposideros caffer B	1.30083	0	0	Adult	FO	May-Jun 2011
FO1-F-T3	Hipposideros caffer D	1.30083	1	0	Subadult	FO	May-Jun 2011
FO1-F-T33	Hipposideros caffer B	1.30083	0	0	Adult	FO	May-Jun 2011
FO1-F-T37	Hipposideros caffer B	1.30083	0	0	Adult	FO	May-Jun 2011
FO1-F-T38	Hipposideros caffer B	1.30083	0	0	Adult	FO	May-Jun 2011
FO1-F-T39	Hipposideros caffer B	1.30083	0	0	Adult	FO	May-Jun 2011
FO1-F-T46	Hipposideros caffer B	1.30083	0	0	Adult	FO	May-Jun 2011
FO1-G-T1	Hipposideros caffer D	1.17274	0	1	Subadult	FO	Jul-Aug 2011
FO1-G-T101	Hipposideros caffer D	1.17274	0	1	Adult	FO	Jul-Aug 2011
FO1-G-T103	Hipposideros caffer D	1.17274	0	0	Adult	FO	Jul-Aug 2011
FO1-G-T11	Hipposideros caffer D	1.17274	0	1	Adult	FO	Jul-Aug 2011
FO1-G-T12	Hipposideros caffer D	1.17274	0	1	Subadult	FO	Jul-Aug 2011
FO1-G-T15	Hipposideros caffer D	1.17274	0	0	Adult	FO	Jul-Aug 2011
FO1-G-T22	Hipposideros caffer D	1.17274	0	1	Adult	FO	Jul-Aug 2011
FO1-G-T24	Hipposideros caffer D	1.17274	0	1	Adult	FO	Jul-Aug 2011
FO1-G-T26	Hipposideros caffer D	1.17274	0	0	Adult	FO	Jul-Aug 2011
FO1-G-T3	Hipposideros caffer D	1.17274	1	1	Subadult	FO	Jul-Aug 2011
FO1-G-T31	Hipposideros caffer D	1.17274	0	1	Subadult	FO	Jul-Aug 2011
FO1-G-T42	Hipposideros caffer D	1.17274	1	0	Adult	FO	Jul-Aug 2011
FO1-G-T43	Hipposideros caffer D	1.17274	0	1	Adult	FO	Jul-Aug 2011
FO1-G-T44	Hipposideros caffer D	1.17274	0	0	Adult	FO	Jul-Aug 2011
FO1-G-T5	Hipposideros caffer D	1.17274	0	1	Subadult	FO	Jul-Aug 2011
FO1-G-T50	Hipposideros caffer D	1.17274	0	0	Adult	FO	Jul-Aug 2011
FO1-G-T55	Hipposideros caffer D	1.17274	1	1	Subadult	FO	Jul-Aug 2011
FO1-G-T56	Hipposideros caffer D	1.17274	1	0	Adult	FO	Jul-Aug 2011
FO1-G-T59	Hipposideros caffer D	1.17274	0	1	Subadult	FO	Jul-Aug 2011
FO1-G-T61	Hipposideros caffer D	1.17274	0	1	Subadult	FO	Jul-Aug 2011
FO1-G-T63	Hipposideros caffer D	1.17274	0	0	Adult	FO	Jul-Aug 2011
FO1-G-T64	Hipposideros caffer D	1.17274	0	0	Adult	FO	Jul-Aug 2011
FO1-G-T65	Hipposideros caffer D	1.17274	0	1	Subadult	FO	Jul-Aug 2011
FO1-G-T7	Hipposideros caffer D	1.17274	0	1	Subadult	FO	Jul-Aug 2011
FO1-G-T72	Hipposideros caffer D	1.17274	0	1	Subadult	FO	Jul-Aug 2011
FO1-G-T73	Hipposideros caffer D	1.17274	0	1	Adult	FO	Jul-Aug 2011
FO1-G-T76	Hipposideros caffer D	1.17274	0	1	Adult	FO	Jul-Aug 2011
FO1-G-T8	Hipposideros caffer D	1.17274	0	1	Subadult	FO	Jul-Aug 2011
FO1-G-T81	Hipposideros caffer D	1.17274	1	0	Adult	FO	Jul-Aug 2011
FO1-G-T85	Hipposideros caffer D	1.17274	0	1	Adult	FO	Jul-Aug 2011
FO1-G-T87	Hipposideros caffer D	1.17274	0	1	Adult	FO	Jul-Aug 2011
FO1-G-T90	Hipposideros caffer D	1.17274	0	1	Adult	FO	Jul-Aug 2011
FO1-G-T94	Hipposideros caffer D	1.17274	0	1	Adult	FO	Jul-Aug 2011
FO1-H-T128	Hipposideros caffer D	0.759547	0	0	Adult	FO	Sep-Oct 2011
FO1-H-T16	Hipposideros caffer D	0.759547	0	1	Adult	FO	Sep-Oct 2011
FO1-H-T164	Hipposideros caffer D	0.759547	0	1	Adult	FO	Sep-Oct 2011
FO1-H-T170	Hipposideros caffer D	0.759547	0	1	Adult	FO	Sep-Oct 2011
FO1-H-T29	Hipposideros caffer D	0.759547	0	1	Adult	FO	Sep-Oct 2011
FO1-H-T67	Hipposideros caffer D	0.759547	0	1	Adult	FO	Sep-Oct 2011
FO1-H-T84	Hipposideros caffer D	0.759547	0	1	Adult	FO	Sep-Oct 2011
FO1-H-T98	Hipposideros caffer D	0.759547	0	1	Adult	FO	Sep-Oct 2011
FO1-I-T120	Hipposideros caffer D	0.410116	1	0	Adult	FO	Nov-Dec 2011
FO1-I-T92	Hipposideros caffer D	0.410116	0	1	Adult	FO	Nov-Dec 2011
FO1-J-T12	Hipposideros caffer D	1.2859	0	0	Adult	FO	Jan-Feb 2012
FO1-J-T15	Hipposideros caffer D	1.2859	0	0	Adult	FO	Jan-Feb 2012
FO1-J-T18	Hipposideros caffer D	1.2859	0	0	Adult	FO	Jan-Feb 2012
FO1-J-T21	Hipposideros caffer D	1.2859	0	0	Adult	FO	Jan-Feb 2012
FO1-J-T24	Hipposideros caffer D	1.2859	0	0	Adult	FO	Jan-Feb 2012
FO1-J-T3	Hipposideros caffer D	1.2859	0	0	Adult	FO	Jan-Feb 2012
FO1-J-T30	Hipposideros caffer D	1.2859	0	0	Adult	FO	Jan-Feb 2012
FO1-J-T36	Hipposideros caffer D	1.2859	0	0	Adult	FO	Jan-Feb 2012
FO1-J-T39	Hipposideros caffer D	1.2859	0	0	Adult	FO	Jan-Feb 2012
FO1-J-T48	Hipposideros caffer D	1.2859	0	0	Adult	FO	Jan-Feb 2012
FO1-J-T54	Hipposideros caffer B	1.2859	0	0	Adult	FO	Jan-Feb 2012
FO1-J-T68	Hipposideros caffer D	1.2859	0	0	Adult	FO	Jan-Feb 2012
FO1-J-T84	Hipposideros caffer D	1.2859	0	0	Adult	FO	Jan-Feb 2012
FO1-K-T24	Hipposideros caffer D	1.3954	0	0	Adult	FO	Mar-Apr 2012
FO1-K-T34	Hipposideros caffer D	1.3954	0	0	Adult	FO	Mar-Apr 2012
FO1-L-T15	Hipposideros caffer D	1.20488	0	1	Adult	FO	May-Jun 2012
FO1-M-T105	Hipposideros caffer D	1.11171	0	1	Subadult	FO	Jul-Aug 2012
FO1-M-T111	Hipposideros caffer D	1.11171	0	1	Adult	FO	Jul-Aug 2012
FO1-M-T115	Hipposideros caffer D	1.11171	0	0	Adult	FO	Jul-Aug 2012
FO1-M-T119	Hipposideros caffer D	1.11171	0	1	Adult	FO	Jul-Aug 2012
FO1-M-T157	Hipposideros caffer D	1.11171	0	0	Adult	FO	Jul-Aug 2012
FO1-M-T17	Hipposideros caffer D	1.11171	0	0	Adult	FO	Jul-Aug 2012
FO1-M-T172	Hipposideros caffer D	1.11171	0	0	Adult	FO	Jul-Aug 2012
FO1-M-T175	Hipposideros caffer D	1.11171	0	1	Adult	FO	Jul-Aug 2012
FO1-M-T30	Hipposideros caffer D	1.11171	0	0	Adult	FO	Jul-Aug 2012
FO1-M-T33	Hipposideros caffer D	1.11171	0	1	Adult	FO	Jul-Aug 2012
FO1-M-T42	Hipposideros caffer D	1.11171	0	1	Adult	FO	Jul-Aug 2012
FO1-M-T45	Hipposideros caffer D	1.11171	0	1	Adult	FO	Jul-Aug 2012
FO1-M-T48	Hipposideros caffer D	1.11171	1	1	Adult	FO	Jul-Aug 2012
FO1-M-T5	Hipposideros caffer D	1.11171	0	0	Adult	FO	Jul-Aug 2012
FO1-M-T84	Hipposideros caffer D	1.11171	0	0	Adult	FO	Jul-Aug 2012
FO1-M-T96	Hipposideros caffer D	1.11171	0	1	Subadult	FO	Jul-Aug 2012
FO2-E-T103	Hipposideros caffer D	1.55851	1	0	Adult	FO	Mar-Apr 2011
FO2-E-T105	Hipposideros caffer D	1.55851	1	0	Adult	FO	Mar-Apr 2011
FO2-E-T110	Hipposideros caffer D	1.55851	0	0	Adult	FO	Mar-Apr 2011
FO2-E-T119	Hipposideros caffer D	1.55851	1	0	Adult	FO	Mar-Apr 2011
FO2-E-T122	Hipposideros caffer D	1.55851	0	0	Adult	FO	Mar-Apr 2011
FO2-E-T16	Hipposideros caffer D	1.55851	0	0	Adult	FO	Mar-Apr 2011
FO2-E-T24	Hipposideros caffer D	1.55851	1	0	Adult	FO	Mar-Apr 2011
FO2-E-T41	Hipposideros caffer D	1.55851	0	0	Adult	FO	Mar-Apr 2011
FO2-E-T52	Hipposideros caffer D	1.55851	0	0	Adult	FO	Mar-Apr 2011
FO2-E-T57	Hipposideros caffer D	1.55851	0	0	Adult	FO	Mar-Apr 2011
FO2-E-T58	Hipposideros caffer D	1.55851	1	0	Adult	FO	Mar-Apr 2011
FO2-E-T59	Hipposideros caffer D	1.55851	0	0	Adult	FO	Mar-Apr 2011
FO2-E-T62	Hipposideros caffer D	1.55851	0	0	Adult	FO	Mar-Apr 2011
FO2-E-T63	Hipposideros caffer D	1.55851	1	0	Adult	FO	Mar-Apr 2011
FO2-E-T72	Hipposideros caffer D	1.55851	0	0	Adult	FO	Mar-Apr 2011
FO2-E-T81	Hipposideros caffer D	1.55851	0	0	Adult	FO	Mar-Apr 2011
FO2-E-T89	Hipposideros caffer D	1.55851	0	0	Adult	FO	Mar-Apr 2011
FO2-E-T93	Hipposideros caffer D	1.55851	0	0	Adult	FO	Mar-Apr 2011
FO2-E-T95	Hipposideros caffer D	1.55851	0	0	Adult	FO	Mar-Apr 2011
FO2-F-T100	Hipposideros caffer D	1.30083	1	0	Adult	FO	May-Jun 2011
FO2-F-T102	Hipposideros caffer D	1.30083	0	0	Adult	FO	May-Jun 2011
FO2-F-T107	Hipposideros caffer D	1.30083	1	0	Subadult	FO	May-Jun 2011
FO2-F-T108	Hipposideros caffer D	1.30083	0	0	Adult	FO	May-Jun 2011
FO2-F-T110	Hipposideros caffer D	1.30083	0	0	Adult	FO	May-Jun 2011
FO2-F-T111	Hipposideros caffer D	1.30083	0	0	Adult	FO	May-Jun 2011
FO2-F-T118	Hipposideros caffer D	1.30083	0	0	Adult	FO	May-Jun 2011
FO2-F-T119	Hipposideros caffer D	1.30083	0	0	Adult	FO	May-Jun 2011
FO2-F-T128	Hipposideros caffer D	1.30083	0	1	Adult	FO	May-Jun 2011
FO2-F-T142	Hipposideros caffer D	1.30083	1	0	Subadult	FO	May-Jun 2011
FO2-F-T148	Hipposideros caffer D	1.30083	1	0	Subadult	FO	May-Jun 2011
FO2-F-T151	Hipposideros caffer D	1.30083	1	0	Subadult	FO	May-Jun 2011
FO2-F-T152	Hipposideros caffer D	1.30083	0	0	Adult	FO	May-Jun 2011
FO2-F-T155	Hipposideros caffer D	1.30083	1	0	Subadult	FO	May-Jun 2011
FO2-F-T157	Hipposideros caffer D	1.30083	0	0	Adult	FO	May-Jun 2011
FO2-F-T158	Hipposideros caffer C	1.30083	0	1	Subadult	FO	May-Jun 2011
FO2-F-T160	Hipposideros caffer D	1.30083	0	1	Adult	FO	May-Jun 2011
FO2-F-T18	Hipposideros caffer D	1.30083	1	0	Subadult	FO	May-Jun 2011
FO2-F-T19	Hipposideros caffer D	1.30083	0	0	Adult	FO	May-Jun 2011
FO2-F-T20	Hipposideros caffer D	1.30083	0	0	Adult	FO	May-Jun 2011
FO2-F-T22	Hipposideros caffer D	1.30083	0	0	Subadult	FO	May-Jun 2011
FO2-F-T33	Hipposideros caffer D	1.30083	0	0	Adult	FO	May-Jun 2011
FO2-F-T38	Hipposideros caffer D	1.30083	1	0	Subadult	FO	May-Jun 2011
FO2-F-T4	Hipposideros caffer D	1.30083	0	0	Adult	FO	May-Jun 2011
FO2-F-T43	Hipposideros caffer D	1.30083	0	1	Adult	FO	May-Jun 2011
FO2-F-T50	Hipposideros caffer D	1.30083	0	1	Adult	FO	May-Jun 2011
FO2-F-T52	Hipposideros caffer D	1.30083	0	0	Adult	FO	May-Jun 2011
FO2-F-T55	Hipposideros caffer D	1.30083	1	0	Adult	FO	May-Jun 2011
FO2-F-T59	Hipposideros caffer D	1.30083	1	0	Subadult	FO	May-Jun 2011
FO2-F-T60	Hipposideros caffer D	1.30083	0	1	Adult	FO	May-Jun 2011
FO2-F-T62	Hipposideros caffer D	1.30083	0	0	Adult	FO	May-Jun 2011
FO2-F-T64	Hipposideros caffer D	1.30083	1	0	Subadult	FO	May-Jun 2011
FO2-F-T70	Hipposideros caffer D	1.30083	1	0	Subadult	FO	May-Jun 2011
FO2-F-T73	Hipposideros caffer D	1.30083	0	1	Adult	FO	May-Jun 2011
FO2-F-T74	Hipposideros caffer D	1.30083	0	0	Subadult	FO	May-Jun 2011
FO2-F-T80	Hipposideros caffer D	1.30083	1	0	Subadult	FO	May-Jun 2011
FO2-F-T82	Hipposideros caffer D	1.30083	1	0	Subadult	FO	May-Jun 2011
FO2-F-T84	Hipposideros caffer D	1.30083	0	1	Subadult	FO	May-Jun 2011
FO2-F-T85	Hipposideros caffer D	1.30083	0	0	Adult	FO	May-Jun 2011
FO2-F-T87	Hipposideros caffer D	1.30083	1	0	Adult	FO	May-Jun 2011
FO2-F-T91	Hipposideros caffer D	1.30083	1	0	Subadult	FO	May-Jun 2011
FO2-F-T93	Hipposideros caffer D	1.30083	0	0	Adult	FO	May-Jun 2011
FO2-F-T95	Hipposideros caffer D	1.30083	0	0	Adult	FO	May-Jun 2011
FO2-F-T96	Hipposideros caffer D	1.30083	1	0	Subadult	FO	May-Jun 2011
KW1-B-T106	Hipposideros abae	1.45214	0	0	Adult	KW1	Sep-Oct 2010
KW1-B-T154	Hipposideros abae	1.45214	0	0	Adult	KW1	Sep-Oct 2010
KW1-B-T186	Hipposideros abae	1.45214	0	0	Adult	KW1	Sep-Oct 2010
KW1-C-T154	Hipposideros abae	0.922962	0	0	Adult	KW1	Nov-Dec 2010
KW1-C-T156	Hipposideros abae	0.922962	0	0	Subadult	KW1	Nov-Dec 2010
KW1-C-T158	Hipposideros caffer D	0.922962	0	0	Adult	KW1	Nov-Dec 2010
KW1-C-T159	Hipposideros abae	0.922962	0	0	Adult	KW1	Nov-Dec 2010
KW1-C-T209	Hipposideros abae	0.911228	0	0	Adult	KW1	Jan-Feb 2011
KW1-C-T211	Hipposideros abae	0.911228	0	0	Adult	KW1	Jan-Feb 2011
KW1-C-T218	Hipposideros abae	0.911228	0	0	Adult	KW1	Jan-Feb 2011
KW1-C-T27	Hipposideros abae	0.922962	0	0	Adult	KW1	Nov-Dec 2010
KW1-C-T35	Hipposideros abae	0.922962	0	0	Adult	KW1	Nov-Dec 2010
KW1-C-T38	Hipposideros abae	0.922962	0	0	Adult	KW1	Nov-Dec 2010
KW1-C-T5	Hipposideros abae	0.922962	0	0	Adult	KW1	Nov-Dec 2010
KW1-C-T52	Hipposideros abae	0.922962	0	0	Adult	KW1	Nov-Dec 2010
KW1-C-T60	Hipposideros abae	0.922962	0	0	Adult	KW1	Nov-Dec 2010
KW1-C-T64	Hipposideros abae	0.922962	0	0	Adult	KW1	Nov-Dec 2010
KW1-C-T9	Hipposideros abae	0.922962	0	0	Adult	KW1	Nov-Dec 2010
KW1-C-T90	Hipposideros abae	0.922962	0	0	Adult	KW1	Nov-Dec 2010
KW1-C-T94	Hipposideros abae	0.922962	0	0	Adult	KW1	Nov-Dec 2010
KW1-D-T105	Hipposideros abae	0.911228	0	0	Adult	KW1	Jan-Feb 2011
KW1-D-T110	Hipposideros abae	0.911228	0	0	Adult	KW1	Jan-Feb 2011
KW1-D-T115	Hipposideros abae	0.911228	0	0	Adult	KW1	Jan-Feb 2011
KW1-D-T119	Hipposideros abae	0.911228	0	0	Adult	KW1	Jan-Feb 2011
KW1-D-T129	Hipposideros abae	0.911228	0	0	Adult	KW1	Jan-Feb 2011
KW1-D-T140	Hipposideros abae	0.911228	0	0	Adult	KW1	Jan-Feb 2011
KW1-D-T142	Hipposideros abae	0.911228	0	0	Adult	KW1	Jan-Feb 2011
KW1-D-T144	Hipposideros abae	0.911228	0	0	Adult	KW1	Jan-Feb 2011
KW1-D-T146	Hipposideros abae	0.911228	0	0	Adult	KW1	Jan-Feb 2011
KW1-D-T15	Hipposideros abae	0.911228	0	0	Adult	KW1	Jan-Feb 2011
KW1-D-T151	Hipposideros abae	0.911228	0	0	Adult	KW1	Jan-Feb 2011
KW1-D-T154	Hipposideros abae	0.911228	0	0	Adult	KW1	Jan-Feb 2011
KW1-D-T155	Hipposideros abae	0.911228	0	0	Adult	KW1	Jan-Feb 2011
KW1-D-T158	Hipposideros abae	0.911228	0	0	Adult	KW1	Jan-Feb 2011
KW1-D-T16	Hipposideros abae	0.911228	0	0	Adult	KW1	Jan-Feb 2011
KW1-D-T17	Hipposideros abae	0.911228	0	0	Adult	KW1	Jan-Feb 2011
KW1-D-T177	Hipposideros abae	0.911228	0	0	Adult	KW1	Jan-Feb 2011
KW1-D-T179	Hipposideros abae	0.911228	0	0	Adult	KW1	Jan-Feb 2011
KW1-D-T182	Hipposideros abae	0.911228	0	0	Adult	KW1	Jan-Feb 2011
KW1-D-T2	Hipposideros abae	0.911228	0	0	Adult	KW1	Jan-Feb 2011
KW1-D-T203	Hipposideros abae	0.911228	0	0	Adult	KW1	Jan-Feb 2011
KW1-D-T21	Hipposideros abae	0.911228	0	0	Adult	KW1	Jan-Feb 2011
KW1-D-T216	Hipposideros abae	0.911228	0	0	Adult	KW1	Jan-Feb 2011
KW1-D-T217	Hipposideros abae	0.911228	0	0	Adult	KW1	Jan-Feb 2011
KW1-D-T22	Hipposideros abae	0.911228	0	0	Adult	KW1	Jan-Feb 2011
KW1-D-T220	Hipposideros abae	0.911228	0	0	Adult	KW1	Jan-Feb 2011
KW1-D-T222	Hipposideros abae	0.911228	0	0	Adult	KW1	Jan-Feb 2011
KW1-D-T223	Hipposideros abae	0.911228	0	0	Adult	KW1	Jan-Feb 2011
KW1-D-T23	Hipposideros abae	0.911228	0	0	Adult	KW1	Jan-Feb 2011
KW1-D-T231	Hipposideros abae	0.911228	0	0	Adult	KW1	Jan-Feb 2011
KW1-D-T235	Hipposideros abae	0.911228	0	0	Adult	KW1	Jan-Feb 2011
KW1-D-T24	Hipposideros abae	0.911228	0	0	Adult	KW1	Jan-Feb 2011
KW1-D-T247	Hipposideros abae	0.911228	0	0	Adult	KW1	Jan-Feb 2011
KW1-D-T250	Hipposideros abae	0.911228	0	0	Adult	KW1	Jan-Feb 2011
KW1-D-T26	Hipposideros abae	0.911228	0	0	Adult	KW1	Jan-Feb 2011
KW1-D-T265	Hipposideros abae	0.911228	0	0	Adult	KW1	Jan-Feb 2011
KW1-D-T27	Hipposideros abae	0.911228	0	0	Adult	KW1	Jan-Feb 2011
KW1-D-T28	Hipposideros abae	0.911228	0	0	Adult	KW1	Jan-Feb 2011
KW1-D-T296	Hipposideros abae	0.911228	0	0	Adult	KW1	Jan-Feb 2011
KW1-D-T307	Hipposideros abae	0.911228	0	0	Adult	KW1	Jan-Feb 2011
KW1-D-T311	Hipposideros abae	0.911228	0	0	Adult	KW1	Jan-Feb 2011
KW1-D-T313	Hipposideros abae	0.911228	0	0	Adult	KW1	Jan-Feb 2011
KW1-D-T314	Hipposideros abae	0.911228	0	0	Adult	KW1	Jan-Feb 2011
KW1-D-T324	Hipposideros abae	0.911228	0	0	Adult	KW1	Jan-Feb 2011
KW1-D-T326	Hipposideros abae	0.911228	0	0	Adult	KW1	Jan-Feb 2011
KW1-D-T333	Hipposideros abae	0.911228	0	0	Adult	KW1	Jan-Feb 2011
KW1-D-T338-possmixup	Hipposideros abae	0.911228	0	0	Adult	KW1	Jan-Feb 2011
KW1-D-T340-possmixup	Hipposideros abae	0.911228	0	0	Adult	KW1	Jan-Feb 2011
KW1-D-T341-possmixup	Hipposideros abae	0.911228	0	0	Adult	KW1	Jan-Feb 2011
KW1-D-T342	Hipposideros abae	0.911228	0	0	Adult	KW1	Jan-Feb 2011
KW1-D-T40	Hipposideros abae	0.911228	0	0	Adult	KW1	Jan-Feb 2011
KW1-D-T51	Hipposideros abae	0.911228	0	0	Adult	KW1	Jan-Feb 2011
KW1-D-T53	Hipposideros abae	0.911228	0	0	Adult	KW1	Jan-Feb 2011
KW1-D-T54	Hipposideros abae	0.911228	0	0	Adult	KW1	Jan-Feb 2011
KW1-D-T56	Hipposideros abae	0.911228	0	1	Adult	KW1	Jan-Feb 2011
KW1-D-T63	Hipposideros abae	0.911228	0	0	Adult	KW1	Jan-Feb 2011
KW1-D-T64	Hipposideros abae	0.911228	0	0	Adult	KW1	Jan-Feb 2011
KW1-D-T86	Hipposideros abae	0.911228	0	1	Adult	KW1	Jan-Feb 2011
KW1-D-T90	Hipposideros abae	0.911228	0	0	Adult	KW1	Jan-Feb 2011
KW1-D-T96	Hipposideros abae	0.911228	0	0	Adult	KW1	Jan-Feb 2011
KW1-D-T97	Hipposideros abae	0.911228	0	0	Adult	KW1	Jan-Feb 2011
KW1-E-T10	Hipposideros abae	0.870119	0	0	Adult	KW1	Mar-Apr 2011
KW1-E-T106	Hipposideros abae	0.870119	0	0	Adult	KW1	Mar-Apr 2011
KW1-E-T11	Hipposideros abae	0.870119	0	0	Adult	KW1	Mar-Apr 2011
KW1-E-T116	Hipposideros abae	0.870119	0	1	Adult	KW1	Mar-Apr 2011
KW1-E-T117	Hipposideros abae	0.870119	0	0	Adult	KW1	Mar-Apr 2011
KW1-E-T118	Hipposideros abae	0.870119	0	0	Adult	KW1	Mar-Apr 2011
KW1-E-T134	Hipposideros abae	0.870119	0	0	Adult	KW1	Mar-Apr 2011
KW1-E-T137	Hipposideros abae	0.870119	0	1	Adult	KW1	Mar-Apr 2011
KW1-E-T138	Hipposideros abae	0.870119	0	0	Adult	KW1	Mar-Apr 2011
KW1-E-T140	Hipposideros abae	0.870119	0	0	Adult	KW1	Mar-Apr 2011
KW1-E-T152	Hipposideros abae	0.870119	0	0	Adult	KW1	Mar-Apr 2011
KW1-E-T154	Hipposideros abae	0.870119	0	0	Adult	KW1	Mar-Apr 2011
KW1-E-T155	Hipposideros abae	0.870119	0	0	Adult	KW1	Mar-Apr 2011
KW1-E-T172	Hipposideros abae	0.870119	0	1	Adult	KW1	Mar-Apr 2011
KW1-E-T175	Hipposideros abae	0.870119	0	0	Adult	KW1	Mar-Apr 2011
KW1-E-T187	Hipposideros abae	0.870119	0	0	Adult	KW1	Mar-Apr 2011
KW1-E-T19	Hipposideros abae	0.870119	1	0	Adult	KW1	Mar-Apr 2011
KW1-E-T20	Hipposideros abae	0.870119	0	0	Adult	KW1	Mar-Apr 2011
KW1-E-T201	Hipposideros abae	0.870119	0	1	Adult	KW1	Mar-Apr 2011
KW1-E-T202	Hipposideros abae	0.870119	0	0	Adult	KW1	Mar-Apr 2011
KW1-E-T203	Hipposideros abae	0.870119	1	0	Adult	KW1	Mar-Apr 2011
KW1-E-T205	Hipposideros abae	0.870119	0	1	Adult	KW1	Mar-Apr 2011
KW1-E-T207	Hipposideros abae	0.870119	0	0	Adult	KW1	Mar-Apr 2011
KW1-E-T209	Hipposideros abae	0.870119	0	0	Adult	KW1	Mar-Apr 2011
KW1-E-T215	Hipposideros abae	0.870119	0	1	Adult	KW1	Mar-Apr 2011
KW1-E-T220	Hipposideros abae	0.870119	0	0	Adult	KW1	Mar-Apr 2011
KW1-E-T223	Hipposideros abae	0.870119	0	0	Adult	KW1	Mar-Apr 2011
KW1-E-T23	Hipposideros abae	0.870119	1	0	Adult	KW1	Mar-Apr 2011
KW1-E-T232	Hipposideros abae	0.870119	0	1	Adult	KW1	Mar-Apr 2011
KW1-E-T237	Hipposideros abae	0.870119	0	0	Adult	KW1	Mar-Apr 2011
KW1-E-T238	Hipposideros abae	0.870119	0	0	Subadult	KW1	Mar-Apr 2011
KW1-E-T26	Hipposideros abae	0.870119	0	0	Adult	KW1	Mar-Apr 2011
KW1-E-T34	Hipposideros abae	0.870119	0	0	Adult	KW1	Mar-Apr 2011
KW1-E-T37	Hipposideros abae	0.870119	0	1	Adult	KW1	Mar-Apr 2011
KW1-E-T39	Hipposideros abae	0.870119	0	0	Adult	KW1	Mar-Apr 2011
KW1-E-T42	Hipposideros abae	0.870119	0	0	Adult	KW1	Mar-Apr 2011
KW1-E-T43	Hipposideros abae	0.870119	0	1	Adult	KW1	Mar-Apr 2011
KW1-E-T44	Hipposideros abae	0.870119	0	0	Adult	KW1	Mar-Apr 2011
KW1-E-T48	Hipposideros abae	0.870119	0	0	Adult	KW1	Mar-Apr 2011
KW1-E-T49	Hipposideros abae	0.870119	0	0	Adult	KW1	Mar-Apr 2011
KW1-E-T50	Hipposideros abae	0.870119	0	1	Adult	KW1	Mar-Apr 2011
KW1-E-T51	Hipposideros abae	0.870119	0	0	Adult	KW1	Mar-Apr 2011
KW1-E-T52	Hipposideros abae	0.870119	0	0	Adult	KW1	Mar-Apr 2011
KW1-E-T53	Hipposideros abae	0.870119	0	0	Adult	KW1	Mar-Apr 2011
KW1-E-T54	Hipposideros abae	0.870119	0	0	Adult	KW1	Mar-Apr 2011
KW1-E-T6	Hipposideros abae	0.870119	0	0	Adult	KW1	Mar-Apr 2011
KW1-E-T71	Hipposideros abae	0.870119	0	0	Adult	KW1	Mar-Apr 2011
KW1-E-T73	Hipposideros abae	0.870119	0	0	Adult	KW1	Mar-Apr 2011
KW1-E-T77	Hipposideros abae	0.870119	0	0	Adult	KW1	Mar-Apr 2011
KW1-E-T78	Hipposideros abae	0.870119	0	0	Adult	KW1	Mar-Apr 2011
KW1-E-T79	Hipposideros abae	0.870119	0	0	Adult	KW1	Mar-Apr 2011
KW1-E-T80	Hipposideros abae	0.870119	0	0	Adult	KW1	Mar-Apr 2011
KW1-E-T89	Hipposideros abae	0.870119	0	1	Adult	KW1	Mar-Apr 2011
KW1-E-T92	Hipposideros abae	0.870119	0	0	Adult	KW1	Mar-Apr 2011
KW1-F-T11	Hipposideros abae	0.804099	0	1	Subadult	KW1	May-Jun 2011
KW1-F-T14	Hipposideros abae	0.804099	1	0	Subadult	KW1	May-Jun 2011
KW1-F-T147	Hipposideros abae	0.804099	0	1	Subadult	KW1	May-Jun 2011
KW1-F-T148	Hipposideros abae	0.804099	0	0	Subadult	KW1	May-Jun 2011
KW1-F-T152	Hipposideros abae	0.804099	1	1	Subadult	KW1	May-Jun 2011
KW1-F-T153	Hipposideros abae	0.804099	0	0	Subadult	KW1	May-Jun 2011
KW1-F-T154	Hipposideros abae	0.804099	0	1	Subadult	KW1	May-Jun 2011
KW1-F-T156	Hipposideros abae	0.804099	0	1	Subadult	KW1	May-Jun 2011
KW1-F-T158	Hipposideros abae	0.804099	0	0	Subadult	KW1	May-Jun 2011
KW1-F-T162	Hipposideros abae	0.804099	1	1	Subadult	KW1	May-Jun 2011
KW1-F-T164	Hipposideros abae	0.804099	0	0	Subadult	KW1	May-Jun 2011
KW1-F-T165	Hipposideros abae	0.804099	0	0	Adult	KW1	May-Jun 2011
KW1-F-T168	Hipposideros abae	0.804099	0	0	Subadult	KW1	May-Jun 2011
KW1-F-T170	Hipposideros abae	0.804099	0	0	Subadult	KW1	May-Jun 2011
KW1-F-T19	Hipposideros abae	0.804099	0	0	Subadult	KW1	May-Jun 2011
KW1-F-T28	Hipposideros abae	0.804099	0	1	Subadult	KW1	May-Jun 2011
KW1-F-T29	Hipposideros abae	0.804099	0	1	Subadult	KW1	May-Jun 2011
KW1-F-T35	Hipposideros abae	0.804099	0	1	Subadult	KW1	May-Jun 2011
KW1-F-T43	Hipposideros abae	0.804099	0	1	Subadult	KW1	May-Jun 2011
KW1-F-T44	Hipposideros abae	0.804099	1	0	Subadult	KW1	May-Jun 2011
KW1-F-T7	Hipposideros abae	0.804099	0	0	Subadult	KW1	May-Jun 2011
KW1-F-T79	Hipposideros abae	0.804099	1	1	Subadult	KW1	May-Jun 2011
KW1-F-T8	Hipposideros abae	0.804099	0	0	Subadult	KW1	May-Jun 2011
KW1-F-T84	Hipposideros abae	0.804099	0	0	Subadult	KW1	May-Jun 2011
KW1-F-T87	Hipposideros abae	0.804099	0	1	Subadult	KW1	May-Jun 2011
KW1-G-T102	Hipposideros abae	0.968689	0	1	Subadult	KW1	Jul-Aug 2011
KW1-G-T114	Hipposideros abae	0.968689	0	0	Subadult	KW1	Jul-Aug 2011
KW1-G-T141	Hipposideros abae	0.968689	0	0	Adult	KW1	Jul-Aug 2011
KW1-G-T161	Hipposideros abae	0.968689	0	0	Adult	KW1	Jul-Aug 2011
KW1-G-T173	Hipposideros abae	0.968689	0	0	Subadult	KW1	Jul-Aug 2011
KW1-G-T177	Hipposideros abae	0.968689	0	0	Adult	KW1	Jul-Aug 2011
KW1-G-T198	Hipposideros abae	0.968689	0	0	Subadult	KW1	Jul-Aug 2011
KW1-G-T228	Hipposideros abae	0.968689	0	0	Adult	KW1	Jul-Aug 2011
KW1-G-T40	Hipposideros abae	0.968689	0	0	Adult	KW1	Jul-Aug 2011
KW1-G-T42	Hipposideros abae	0.968689	0	0	Adult	KW1	Jul-Aug 2011
KW1-H-T113	Hipposideros abae	1.16002	0	0	Adult	KW1	Sep-Oct 2011
KW1-H-T12	Hipposideros abae	1.16002	0	0	Adult	KW1	Sep-Oct 2011
KW1-H-T136	Hipposideros abae	1.16002	0	0	Adult	KW1	Sep-Oct 2011
KW1-H-T138	Hipposideros abae	1.16002	0	0	Subadult	KW1	Sep-Oct 2011
KW1-H-T141	Hipposideros abae	1.16002	0	0	Adult	KW1	Sep-Oct 2011
KW1-H-T145	Hipposideros abae	1.16002	0	0	Adult	KW1	Sep-Oct 2011
KW1-H-T150	Hipposideros abae	1.16002	0	0	Subadult	KW1	Sep-Oct 2011
KW1-H-T16	Hipposideros abae	1.16002	0	0	Adult	KW1	Sep-Oct 2011
KW1-H-T160	Hipposideros abae	1.16002	0	0	Adult	KW1	Sep-Oct 2011
KW1-H-T162	Hipposideros abae	1.16002	0	0	Adult	KW1	Sep-Oct 2011
KW1-H-T163	Hipposideros abae	1.16002	0	0	Adult	KW1	Sep-Oct 2011
KW1-H-T174	Hipposideros abae	1.16002	0	0	Adult	KW1	Sep-Oct 2011
KW1-H-T178	Hipposideros abae	1.16002	0	0	Adult	KW1	Sep-Oct 2011
KW1-H-T21	Hipposideros abae	1.16002	0	0	Adult	KW1	Sep-Oct 2011
KW1-H-T24	Hipposideros abae	1.16002	0	0	Adult	KW1	Sep-Oct 2011
KW1-H-T28	Hipposideros abae	1.16002	0	0	Adult	KW1	Sep-Oct 2011
KW1-H-T33	Hipposideros abae	1.16002	0	1	Adult	KW1	Sep-Oct 2011
KW1-H-T34	Hipposideros abae	1.16002	0	0	Subadult	KW1	Sep-Oct 2011
KW1-H-T39	Hipposideros abae	1.16002	0	0	Adult	KW1	Sep-Oct 2011
KW1-H-T42	Hipposideros abae	1.16002	0	0	Adult	KW1	Sep-Oct 2011
KW1-H-T47	Hipposideros abae	1.16002	0	0	Adult	KW1	Sep-Oct 2011
KW1-H-T49	Hipposideros abae	1.16002	0	0	Subadult	KW1	Sep-Oct 2011
KW1-H-T52	Hipposideros abae	1.16002	0	0	Adult	KW1	Sep-Oct 2011
KW1-H-T70	Hipposideros abae	1.16002	0	0	Adult	KW1	Sep-Oct 2011
KW1-H-T79	Hipposideros abae	1.16002	0	0	Adult	KW1	Sep-Oct 2011
KW1-H-T82	Hipposideros abae	1.16002	0	0	Adult	KW1	Sep-Oct 2011
KW1-I-T152	Hipposideros abae	0.410116	0	0	Adult	KW1	Nov-Dec 2011
KW1-I-T66	Hipposideros abae	0.410116	0	0	Adult	KW1	Nov-Dec 2011
KW1-I-T69	Hipposideros abae	0.410116	0	0	Adult	KW1	Nov-Dec 2011
KW1-J-T124	Hipposideros abae	0.634825	0	0	Adult	KW1	Jan-Feb 2012
KW1-J-T126	Hipposideros abae	0.634825	0	0	Adult	KW1	Jan-Feb 2012
KW1-J-T13	Hipposideros abae	0.634825	0	0	Adult	KW1	Jan-Feb 2012
KW1-J-T131	Hipposideros abae	0.634825	0	0	Adult	KW1	Jan-Feb 2012
KW1-J-T133	Hipposideros abae	0.634825	0	0	Adult	KW1	Jan-Feb 2012
KW1-J-T134	Hipposideros abae	0.634825	0	0	Adult	KW1	Jan-Feb 2012
KW1-J-T136	Hipposideros abae	0.634825	0	0	Adult	KW1	Jan-Feb 2012
KW1-J-T14	Hipposideros abae	0.634825	0	0	Adult	KW1	Jan-Feb 2012
KW1-J-T141	Hipposideros abae	0.634825	0	1	Adult	KW1	Jan-Feb 2012
KW1-J-T144	Hipposideros abae	0.634825	0	0	Adult	KW1	Jan-Feb 2012
KW1-J-T153	Hipposideros abae	0.634825	0	0	Adult	KW1	Jan-Feb 2012
KW1-J-T168	Hipposideros abae	0.634825	0	0	Adult	KW1	Jan-Feb 2012
KW1-J-T176	Hipposideros abae	0.634825	0	0	Adult	KW1	Jan-Feb 2012
KW1-J-T181	Hipposideros abae	0.634825	0	0	Adult	KW1	Jan-Feb 2012
KW1-J-T182	Hipposideros abae	0.634825	0	0	Adult	KW1	Jan-Feb 2012
KW1-J-T183	Hipposideros abae	0.634825	1	0	Adult	KW1	Jan-Feb 2012
KW1-J-T184	Hipposideros abae	0.634825	0	0	Adult	KW1	Jan-Feb 2012
KW1-J-T188	Hipposideros abae	0.634825	0	0	Adult	KW1	Jan-Feb 2012
KW1-J-T198	Hipposideros abae	0.634825	0	0	Adult	KW1	Jan-Feb 2012
KW1-J-T204	Hipposideros abae	0.634825	0	0	Adult	KW1	Jan-Feb 2012
KW1-J-T32	Hipposideros abae	0.634825	0	0	Adult	KW1	Jan-Feb 2012
KW1-J-T36	Hipposideros abae	0.634825	0	0	Adult	KW1	Jan-Feb 2012
KW1-J-T54	Hipposideros abae	0.634825	0	0	Adult	KW1	Jan-Feb 2012
KW1-J-T55	Hipposideros abae	0.634825	0	0	Adult	KW1	Jan-Feb 2012
KW1-J-T67	Hipposideros abae	0.634825	0	0	Adult	KW1	Jan-Feb 2012
KW1-J-T68	Hipposideros abae	0.634825	0	0	Adult	KW1	Jan-Feb 2012
KW1-J-T71	Hipposideros abae	0.634825	0	0	Adult	KW1	Jan-Feb 2012
KW1-J-T72	Hipposideros abae	0.634825	0	0	Adult	KW1	Jan-Feb 2012
KW1-J-T78	Hipposideros abae	0.634825	0	0	Adult	KW1	Jan-Feb 2012
KW1-J-T79	Hipposideros abae	0.634825	0	0	Adult	KW1	Jan-Feb 2012
KW1-J-T81	Hipposideros abae	0.634825	0	0	Adult	KW1	Jan-Feb 2012
KW1-K-T1	Hipposideros abae	0.81015	0	0	Adult	KW1	Mar-Apr 2012
KW1-K-T109	Hipposideros abae	0.81015	0	0	Adult	KW1	Mar-Apr 2012
KW1-K-T111	Hipposideros abae	0.81015	0	0	Adult	KW1	Mar-Apr 2012
KW1-K-T13	Hipposideros abae	0.81015	0	0	Adult	KW1	Mar-Apr 2012
KW1-K-T130	Hipposideros abae	0.81015	1	0	Adult	KW1	Mar-Apr 2012
KW1-K-T138	Hipposideros abae	0.81015	1	0	Adult	KW1	Mar-Apr 2012
KW1-K-T42	Hipposideros abae	0.81015	0	0	Adult	KW1	Mar-Apr 2012
KW1-K-T70	Hipposideros abae	0.81015	1	0	Adult	KW1	Mar-Apr 2012
KW1-K-T71	Hipposideros abae	0.81015	0	0	Adult	KW1	Mar-Apr 2012
KW1-K-T87	Hipposideros abae	0.81015	1	0	Adult	KW1	Mar-Apr 2012
KW1-K-T90	Hipposideros abae	0.81015	0	0	Adult	KW1	Mar-Apr 2012
KW1-K-T92	Hipposideros abae	0.81015	0	0	Adult	KW1	Mar-Apr 2012
KW1-K-T93	Hipposideros abae	0.81015	0	0	Adult	KW1	Mar-Apr 2012
KW1-K-T94	Hipposideros abae	0.81015	0	0	Adult	KW1	Mar-Apr 2012
KW1-K-T96	Hipposideros abae	0.81015	0	0	Adult	KW1	Mar-Apr 2012
KW1-L-T10	Hipposideros abae	0.881532	0	0	Subadult	KW1	May-Jun 2012
KW1-L-T100	Hipposideros abae	0.881532	0	0	Adult	KW1	May-Jun 2012
KW1-L-T131	Hipposideros abae	0.881532	0	0	Adult	KW1	May-Jun 2012
KW1-L-T25	Hipposideros abae	0.881532	0	0	Adult	KW1	May-Jun 2012
KW1-L-T38	Hipposideros abae	0.881532	0	0	Adult	KW1	May-Jun 2012
KW1-L-T68	Hipposideros abae	0.881532	0	0	Adult	KW1	May-Jun 2012
KW1-L-T88	Hipposideros abae	0.881532	0	0	Adult	KW1	May-Jun 2012
KW1-L-T91	Hipposideros abae	0.881532	0	0	Adult	KW1	May-Jun 2012
KW1-M-T102	Hipposideros abae	0.981972	0	0	Adult	KW1	Jul-Aug 2012
KW1-M-T105	Hipposideros abae	0.981972	0	0	Adult	KW1	Jul-Aug 2012
KW1-M-T144	Hipposideros abae	0.981972	0	0	Adult	KW1	Jul-Aug 2012
KW1-M-T147	Hipposideros abae	0.981972	0	1	Adult	KW1	Jul-Aug 2012
KW1-M-T150	Hipposideros abae	0.981972	0	0	Adult	KW1	Jul-Aug 2012
KW1-M-T175	Hipposideros abae	0.981972	0	0	Adult	KW1	Jul-Aug 2012
KW1-M-T223	Hipposideros abae	0.981972	0	0	Adult	KW1	Jul-Aug 2012
KW1-M-T24	Hipposideros abae	0.981972	0	0	Adult	KW1	Jul-Aug 2012
KW1-M-T60	Hipposideros abae	0.981972	0	0	Adult	KW1	Jul-Aug 2012
KW1-M-T78	Hipposideros abae	0.981972	0	0	Adult	KW1	Jul-Aug 2012
KW1-T31	Hipposideros abae	1.45214	0	0	Adult	KW1	Sep-Oct 2010
KW1-T32	Hipposideros abae	1.45214	0	0	Adult	KW1	Sep-Oct 2010
KW1-T35	Hipposideros abae	1.45214	0	0	Adult	KW1	Sep-Oct 2010
KW1-T36	Hipposideros abae	1.45214	0	0	Adult	KW1	Sep-Oct 2010
KW1-T46	Hipposideros abae	1.45214	0	0	Adult	KW1	Sep-Oct 2010
KW1-T66	Hipposideros abae	1.45214	0	0	Adult	KW1	Sep-Oct 2010
KW2-A-T101	Hipposideros abae	1.21534	0	0	Adult	KW2	Sep-Oct 2010
KW2-A-T14	Hipposideros abae	1.21534	0	0	Subadult	KW2	Sep-Oct 2010
KW2-A-T57	Hipposideros abae	1.21534	0	0	Adult	KW2	Sep-Oct 2010
KW2-A-T74	Hipposideros abae	1.21534	0	0	Subadult	KW2	Sep-Oct 2010
KW2-A-T76	Hipposideros abae	1.21534	0	0	Adult	KW2	Sep-Oct 2010
KW2-A-T90	Hipposideros abae	1.21534	0	0	Adult	KW2	Sep-Oct 2010
KW2-A-T91	Hipposideros abae	1.21534	0	0	Adult	KW2	Sep-Oct 2010
KW2-A-T92	Hipposideros abae	1.21534	0	0	Adult	KW2	Sep-Oct 2010
KW2-A-T96	Hipposideros abae	1.21534	0	1	Adult	KW2	Sep-Oct 2010
KW2-C-T1	Hipposideros abae	1.01829	0	0	Adult	KW2	Nov-Dec 2010
KW2-C-T13	Hipposideros abae	1.01829	0	0	Adult	KW2	Nov-Dec 2010
KW2-C-T32	Hipposideros abae	1.01829	0	0	Adult	KW2	Nov-Dec 2010
KW2-C-T34	Hipposideros abae	1.01829	0	0	Adult	KW2	Nov-Dec 2010
KW2-C-T36	Hipposideros abae	1.01829	0	0	Adult	KW2	Nov-Dec 2010
KW2-D-T102	Hipposideros abae	1.00196	0	0	Adult	KW2	Jan-Feb 2011
KW2-D-T105	Hipposideros abae	1.00196	0	0	Adult	KW2	Jan-Feb 2011
KW2-D-T108	Hipposideros abae	1.00196	0	0	Adult	KW2	Jan-Feb 2011
KW2-D-T11	Hipposideros abae	1.00196	0	0	Adult	KW2	Jan-Feb 2011
KW2-D-T116	Hipposideros abae	1.00196	0	0	Adult	KW2	Jan-Feb 2011
KW2-D-T117	Hipposideros abae	1.00196	0	0	Adult	KW2	Jan-Feb 2011
KW2-D-T16	Hipposideros abae	1.00196	0	0	Adult	KW2	Jan-Feb 2011
KW2-D-T171	Hipposideros abae	1.00196	0	0	Adult	KW2	Jan-Feb 2011
KW2-D-T21	Hipposideros abae	1.00196	0	0	Adult	KW2	Jan-Feb 2011
KW2-D-T31	Hipposideros abae	1.00196	0	0	Adult	KW2	Jan-Feb 2011
KW2-D-T34	Hipposideros abae	1.00196	0	0	Adult	KW2	Jan-Feb 2011
KW2-D-T4	Hipposideros abae	1.00196	0	0	Adult	KW2	Jan-Feb 2011
KW2-D-T54	Hipposideros abae	1.00196	0	0	Adult	KW2	Jan-Feb 2011
KW2-D-T84	Hipposideros abae	1.00196	0	0	Adult	KW2	Jan-Feb 2011
KW2-D-T89	Hipposideros abae	1.00196	0	0	Adult	KW2	Jan-Feb 2011
KW2-D-T92	Hipposideros abae	1.00196	1	0	Adult	KW2	Jan-Feb 2011
KW2-D-T94	Hipposideros abae	1.00196	0	0	Adult	KW2	Jan-Feb 2011
KW2-E-T107	Hipposideros abae	1.19251	0	0	Subadult	KW2	Mar-Apr 2011
KW2-E-T123	Hipposideros abae	1.19251	0	0	Adult	KW2	Mar-Apr 2011
KW2-E-T137	Hipposideros abae	1.19251	0	0	Adult	KW2	Mar-Apr 2011
KW2-E-T147	Hipposideros abae	1.19251	0	0	Adult	KW2	Mar-Apr 2011
KW2-E-T149	Hipposideros abae	1.19251	0	0	Adult	KW2	Mar-Apr 2011
KW2-E-T15	Hipposideros abae	1.19251	0	0	Adult	KW2	Mar-Apr 2011
KW2-E-T158	Hipposideros abae	1.19251	0	0	Adult	KW2	Mar-Apr 2011
KW2-E-T16	Hipposideros abae	1.19251	0	0	Adult	KW2	Mar-Apr 2011
KW2-E-T171	Hipposideros abae	1.19251	0	0	Adult	KW2	Mar-Apr 2011
KW2-E-T180	Hipposideros abae	1.19251	0	0	Adult	KW2	Mar-Apr 2011
KW2-E-T183	Hipposideros abae	1.19251	0	0	Adult	KW2	Mar-Apr 2011
KW2-E-T184	Hipposideros abae	1.19251	1	0	Adult	KW2	Mar-Apr 2011
KW2-E-T202	Hipposideros abae	1.19251	0	1	Adult	KW2	Mar-Apr 2011
KW2-E-T205	Hipposideros abae	1.19251	0	0	Adult	KW2	Mar-Apr 2011
KW2-E-T213	Hipposideros abae	1.19251	0	0	Adult	KW2	Mar-Apr 2011
KW2-E-T23	Hipposideros abae	1.19251	0	1	Adult	KW2	Mar-Apr 2011
KW2-E-T26	Hipposideros abae	1.19251	0	0	Adult	KW2	Mar-Apr 2011
KW2-E-T38	Hipposideros abae	1.19251	0	0	Adult	KW2	Mar-Apr 2011
KW2-E-T5	Hipposideros abae	1.19251	0	0	Adult	KW2	Mar-Apr 2011
KW2-E-T83	Hipposideros abae	1.19251	0	0	Adult	KW2	Mar-Apr 2011
KW2-E-T90	Hipposideros abae	1.19251	0	0	Adult	KW2	Mar-Apr 2011
KW2-F-T113	Hipposideros abae	0.660746	1	0	Subadult	KW2	May-Jun 2011
KW2-F-T126	Hipposideros abae	0.660746	0	0	Subadult	KW2	May-Jun 2011
KW2-F-T131	Hipposideros abae	0.660746	0	0	Subadult	KW2	May-Jun 2011
KW2-F-T132	Hipposideros abae	0.660746	0	0	Adult	KW2	May-Jun 2011
KW2-F-T133	Hipposideros abae	0.660746	0	1	Subadult	KW2	May-Jun 2011
KW2-F-T144	Hipposideros abae	0.660746	0	1	Adult	KW2	May-Jun 2011
KW2-F-T157	Hipposideros abae	0.660746	0	0	Adult	KW2	May-Jun 2011
KW2-F-T162	Hipposideros abae	0.660746	0	0	Adult	KW2	May-Jun 2011
KW2-F-T199	Hipposideros abae	0.660746	0	0	Adult	KW2	May-Jun 2011
KW2-F-T216	Hipposideros abae	0.660746	1	0	Adult	KW2	May-Jun 2011
KW2-F-T217	Hipposideros abae	0.660746	1	1	Adult	KW2	May-Jun 2011
KW2-F-T219	Hipposideros abae	0.660746	1	1	Subadult	KW2	May-Jun 2011
KW2-F-T223	Hipposideros abae	0.660746	1	1	Subadult	KW2	May-Jun 2011
KW2-F-T37	Hipposideros abae	0.660746	0	0	Adult	KW2	May-Jun 2011
KW2-F-T40	Hipposideros abae	0.660746	0	1	Adult	KW2	May-Jun 2011
KW2-F-T42	Hipposideros abae	0.660746	0	0	Adult	KW2	May-Jun 2011
KW2-F-T43	Hipposideros abae	0.660746	0	1	Subadult	KW2	May-Jun 2011
KW2-F-T48	Hipposideros abae	0.660746	0	0	Adult	KW2	May-Jun 2011
KW2-F-T51	Hipposideros abae	0.660746	0	1	Adult	KW2	May-Jun 2011
KW2-F-T61	Hipposideros abae	0.660746	0	1	Subadult	KW2	May-Jun 2011
KW2-F-T66	Hipposideros abae	0.660746	0	1	Subadult	KW2	May-Jun 2011
KW2-F-T77	Hipposideros abae	0.660746	0	0	Subadult	KW2	May-Jun 2011
KW2-F-T88	Hipposideros abae	0.660746	0	1	Subadult	KW2	May-Jun 2011
KW2-F-T90	Hipposideros abae	0.660746	0	1	Adult	KW2	May-Jun 2011
KW2-F-T92	Hipposideros abae	0.660746	0	0	Adult	KW2	May-Jun 2011
KW2-G-T1	Hipposideros abae	0.932002	0	0	Subadult	KW2	Jul-Aug 2011
KW2-G-T111	Hipposideros abae	0.932002	0	0	Adult	KW2	Jul-Aug 2011
KW2-G-T112	Hipposideros abae	0.932002	0	0	Adult	KW2	Jul-Aug 2011
KW2-G-T113	Hipposideros abae	0.932002	0	0	Adult	KW2	Jul-Aug 2011
KW2-G-T114	Hipposideros abae	0.932002	0	0	Adult	KW2	Jul-Aug 2011
KW2-G-T120	Hipposideros abae	0.932002	0	0	Adult	KW2	Jul-Aug 2011
KW2-G-T123	Hipposideros abae	0.932002	0	0	Adult	KW2	Jul-Aug 2011
KW2-G-T22	Hipposideros abae	0.932002	0	0	Adult	KW2	Jul-Aug 2011
KW2-G-T34	Hipposideros abae	0.932002	0	0	Adult	KW2	Jul-Aug 2011
KW2-G-T43	Hipposideros abae	0.932002	0	0	Adult	KW2	Jul-Aug 2011
KW2-G-T50	Hipposideros abae	0.932002	0	0	Adult	KW2	Jul-Aug 2011
KW2-G-T54	Hipposideros abae	0.932002	0	1	Adult	KW2	Jul-Aug 2011
KW2-G-T59	Hipposideros abae	0.932002	0	0	Adult	KW2	Jul-Aug 2011
KW2-H-T11	Hipposideros abae	1.0321	0	0	Adult	KW2	Sep-Oct 2011
KW2-H-T112	Hipposideros abae	1.0321	0	0	Adult	KW2	Sep-Oct 2011
KW2-H-T115	Hipposideros abae	1.0321	0	0	Subadult	KW2	Sep-Oct 2011
KW2-H-T121	Hipposideros abae	1.0321	0	0	Subadult	KW2	Sep-Oct 2011
KW2-H-T17	Hipposideros abae	1.0321	0	0	Adult	KW2	Sep-Oct 2011
KW2-H-T19	Hipposideros abae	1.0321	0	0	Adult	KW2	Sep-Oct 2011
KW2-H-T28	Hipposideros abae	1.0321	0	0	Adult	KW2	Sep-Oct 2011
KW2-H-T3	Hipposideros abae	1.0321	0	0	Adult	KW2	Sep-Oct 2011
KW2-H-T30	Hipposideros abae	1.0321	0	0	Adult	KW2	Sep-Oct 2011
KW2-H-T41	Hipposideros abae	1.0321	0	0	Adult	KW2	Sep-Oct 2011
KW2-H-T5	Hipposideros abae	1.0321	0	0	Adult	KW2	Sep-Oct 2011
KW2-H-T7	Hipposideros abae	1.0321	0	0	Adult	KW2	Sep-Oct 2011
KW2-H-T78	Hipposideros abae	1.0321	0	0	Adult	KW2	Sep-Oct 2011
KW2-I-T1	Hipposideros abae	0.661563	0	0	Adult	KW2	Nov-Dec 2011
KW2-I-T16	Hipposideros abae	0.661563	1	0	Adult	KW2	Nov-Dec 2011
KW2-I-T41	Hipposideros abae	0.661563	0	0	Adult	KW2	Nov-Dec 2011
KW2-J-T107	Hipposideros abae	1.26452	0	0	Adult	KW2	Jan-Feb 2012
KW2-J-T113	Hipposideros abae	1.26452	0	0	Adult	KW2	Jan-Feb 2012
KW2-J-T117	Hipposideros abae	1.26452	0	0	Adult	KW2	Jan-Feb 2012
KW2-J-T133	Hipposideros abae	1.26452	0	0	Adult	KW2	Jan-Feb 2012
KW2-J-T137	Hipposideros abae	1.26452	0	0	Adult	KW2	Jan-Feb 2012
KW2-J-T19	Hipposideros abae	1.26452	0	0	Adult	KW2	Jan-Feb 2012
KW2-J-T24	Hipposideros abae	1.26452	0	0	Adult	KW2	Jan-Feb 2012
KW2-J-T61	Hipposideros abae	1.26452	0	0	Adult	KW2	Jan-Feb 2012
KW2-J-T63	Hipposideros abae	1.26452	0	0	Adult	KW2	Jan-Feb 2012
KW2-J-T64	Hipposideros abae	1.26452	0	0	Adult	KW2	Jan-Feb 2012
KW2-J-T71	Hipposideros abae	1.26452	0	0	Adult	KW2	Jan-Feb 2012
KW2-J-T73	Hipposideros abae	1.26452	0	0	Adult	KW2	Jan-Feb 2012
KW2-J-T75	Hipposideros abae	1.26452	0	0	Adult	KW2	Jan-Feb 2012
KW2-K-T123	Hipposideros abae	1.1902	0	0	Adult	KW2	Mar-Apr 2012
KW2-K-T126	Hipposideros abae	1.1902	0	0	Adult	KW2	Mar-Apr 2012
KW2-K-T132	Hipposideros abae	1.1902	0	0	Adult	KW2	Mar-Apr 2012
KW2-K-T135	Hipposideros abae	1.1902	0	0	Adult	KW2	Mar-Apr 2012
KW2-K-T156	Hipposideros abae	1.1902	1	0	Adult	KW2	Mar-Apr 2012
KW2-K-T26	Hipposideros abae	1.1902	0	0	Adult	KW2	Mar-Apr 2012
KW2-K-T29	Hipposideros abae	1.1902	0	0	Adult	KW2	Mar-Apr 2012
KW2-K-T38	Hipposideros abae	1.1902	0	0	Adult	KW2	Mar-Apr 2012
KW2-L-T13	Hipposideros abae	0.830524	0	0	Adult	KW2	May-Jun 2012
KW2-L-T38	Hipposideros abae	0.830524	0	0	Subadult	KW2	May-Jun 2012
KW2-L-T56	Hipposideros abae	0.830524	0	0	Subadult	KW2	May-Jun 2012
KW2-L-T92	Hipposideros abae	0.830524	0	0	Subadult	KW2	May-Jun 2012
KW2-L-T95	Hipposideros abae	0.830524	0	0	Adult	KW2	May-Jun 2012
KW2-M-T1	Hipposideros abae	0.856841	0	0	Subadult	KW2	Jul-Aug 2012
KW2-M-T43	Hipposideros abae	0.856841	0	0	Adult	KW2	Jul-Aug 2012
KW2-M-T52	Hipposideros abae	0.856841	1	0	Adult	KW2	Jul-Aug 2012
KW2-M-T61	Hipposideros abae	0.856841	0	0	Adult	KW2	Jul-Aug 2012
KW2-M-T67	Hipposideros abae	0.856841	0	0	Adult	KW2	Jul-Aug 2012
KW1-G-T222	Hipposideros caffer C	0.968689	1	0	Subadult	KW1	Jul-Aug 2011
KW1-J-T161	Hipposideros caffer C	0.634825	0	0	Adult	KW1	Jan-Feb 2012
KW1-L-T16	Hipposideros caffer C	0.881532	1	0	Subadult	KW1	May-Jun 2012
KW2-F-T224	Hipposideros caffer C	0.660746	1	0	Subadult	KW2	May-Jun 2011
KW2-H-T48	Hipposideros caffer C	1.0321	1	0	Adult	KW2	Sep-Oct 2011
KW2-J-T50	Hipposideros caffer C	1.26452	0	0	Adult	KW2	Jan-Feb 2012
KW2-M-T117	Hipposideros caffer C	0.856841	0	1	Subadult	KW2	Jul-Aug 2012
KW2-M-T149	Hipposideros caffer C	0.856841	1	0	Adult	KW2	Jul-Aug 2012
KW1-B-T102	Hipposideros caffer D	1.45214	1	0	Adult	KW1	Sep-Oct 2010
KW1-B-T107	Hipposideros caffer D	1.45214	0	1	Subadult	KW1	Sep-Oct 2010
KW1-B-T113	Hipposideros caffer D	1.45214	1	1	Adult	KW1	Sep-Oct 2010
KW1-B-T117	Hipposideros caffer D	1.45214	0	1	Adult	KW1	Sep-Oct 2010
KW1-B-T122	Hipposideros caffer D	1.45214	1	0	Adult	KW1	Sep-Oct 2010
KW1-B-T141	Hipposideros caffer D	1.45214	1	0	Adult	KW1	Sep-Oct 2010
KW1-B-T149	Hipposideros caffer D	1.45214	0	1	Adult	KW1	Sep-Oct 2010
KW1-B-T177	Hipposideros caffer D	1.45214	0	1	Adult	KW1	Sep-Oct 2010
KW1-B-T178	Hipposideros caffer D	1.45214	1	0	Adult	KW1	Sep-Oct 2010
KW1-B-T183	Hipposideros caffer D	1.45214	0	1	Adult	KW1	Sep-Oct 2010
KW1-B-T97	Hipposideros caffer D	1.45214	0	0	Adult	KW1	Sep-Oct 2010
KW1-C-T113	Hipposideros caffer D	0.922962	0	1	Adult	KW1	Nov-Dec 2010
KW1-C-T121	Hipposideros caffer D	0.922962	0	1	Adult	KW1	Nov-Dec 2010
KW1-C-T129	Hipposideros caffer D	0.922962	0	1	Adult	KW1	Nov-Dec 2010
KW1-C-T133	Hipposideros caffer D	0.922962	0	1	Adult	KW1	Nov-Dec 2010
KW1-C-T137	Hipposideros caffer D	0.922962	0	1	Adult	KW1	Nov-Dec 2010
KW1-C-T138	Hipposideros caffer D	0.922962	0	1	Adult	KW1	Nov-Dec 2010
KW1-C-T14	Hipposideros caffer D	0.922962	0	0	Adult	KW1	Nov-Dec 2010
KW1-C-T140	Hipposideros caffer D	0.922962	0	1	Adult	KW1	Nov-Dec 2010
KW1-C-T163	Hipposideros caffer D	0.922962	0	0	Adult	KW1	Nov-Dec 2010
KW1-C-T164	Hipposideros caffer D	0.922962	0	1	Adult	KW1	Nov-Dec 2010
KW1-C-T168	Hipposideros caffer D	0.922962	0	1	Adult	KW1	Nov-Dec 2010
KW1-C-T17	Hipposideros caffer D	0.922962	0	1	Subadult	KW1	Nov-Dec 2010
KW1-C-T170	Hipposideros caffer D	0.922962	0	1	Adult	KW1	Nov-Dec 2010
KW1-C-T171	Hipposideros caffer D	0.922962	0	1	Adult	KW1	Nov-Dec 2010
KW1-C-T173	Hipposideros caffer D	0.922962	0	1	Adult	KW1	Nov-Dec 2010
KW1-C-T176	Hipposideros caffer D	0.922962	0	1	Adult	KW1	Nov-Dec 2010
KW1-C-T178	Hipposideros caffer D	0.922962	0	1	Adult	KW1	Nov-Dec 2010
KW1-C-T188	Hipposideros caffer D	0.922962	0	1	Adult	KW1	Nov-Dec 2010
KW1-C-T192	Hipposideros caffer D	0.922962	1	1	Adult	KW1	Nov-Dec 2010
KW1-C-T198	Hipposideros caffer D	0.922962	0	1	Adult	KW1	Nov-Dec 2010
KW1-C-T2	Hipposideros caffer D	0.922962	0	1	Adult	KW1	Nov-Dec 2010
KW1-C-T206	Hipposideros caffer D	0.922962	0	1	Adult	KW1	Nov-Dec 2010
KW1-C-T207	Hipposideros caffer D	0.922962	0	0	Adult	KW1	Nov-Dec 2010
KW1-C-T21	Hipposideros caffer D	0.922962	0	0	Adult	KW1	Nov-Dec 2010
KW1-C-T25	Hipposideros caffer D	0.922962	0	0	Adult	KW1	Nov-Dec 2010
KW1-C-T26	Hipposideros caffer D	0.922962	0	1	Adult	KW1	Nov-Dec 2010
KW1-C-T29	Hipposideros caffer D	0.922962	0	1	Adult	KW1	Nov-Dec 2010
KW1-C-T33	Hipposideros caffer D	0.922962	0	1	Adult	KW1	Nov-Dec 2010
KW1-C-T39	Hipposideros caffer D	0.922962	0	1	Adult	KW1	Nov-Dec 2010
KW1-C-T44	Hipposideros caffer D	0.922962	0	1	Adult	KW1	Nov-Dec 2010
KW1-C-T50	Hipposideros caffer D	0.922962	0	1	Adult	KW1	Nov-Dec 2010
KW1-C-T67	Hipposideros caffer D	0.922962	0	0	Adult	KW1	Nov-Dec 2010
KW1-C-T73	Hipposideros caffer D	0.922962	0	1	Adult	KW1	Nov-Dec 2010
KW1-C-T75	Hipposideros caffer D	0.922962	0	1	Adult	KW1	Nov-Dec 2010
KW1-C-T8	Hipposideros caffer D	0.922962	0	1	Adult	KW1	Nov-Dec 2010
KW1-C-T82	Hipposideros caffer D	0.922962	0	1	Adult	KW1	Nov-Dec 2010
KW1-C-T89	Hipposideros caffer D	0.922962	0	0	Adult	KW1	Nov-Dec 2010
KW1-C-T95	Hipposideros caffer D	0.922962	0	0	Adult	KW1	Nov-Dec 2010
KW1-C-T97	Hipposideros caffer D	0.922962	0	1	Adult	KW1	Nov-Dec 2010
KW1-C-T98	Hipposideros caffer D	0.922962	0	1	Adult	KW1	Nov-Dec 2010
KW1-D-T108	Hipposideros caffer D	0.911228	1	0	Adult	KW1	Jan-Feb 2011
KW1-D-T130	Hipposideros caffer D	0.911228	0	1	Adult	KW1	Jan-Feb 2011
KW1-D-T133	Hipposideros caffer D	0.911228	1	0	Adult	KW1	Jan-Feb 2011
KW1-D-T134	Hipposideros caffer D	0.911228	0	1	Adult	KW1	Jan-Feb 2011
KW1-D-T136	Hipposideros caffer D	0.911228	0	0	Adult	KW1	Jan-Feb 2011
KW1-D-T138	Hipposideros caffer D	0.911228	0	1	Adult	KW1	Jan-Feb 2011
KW1-D-T145	Hipposideros caffer D	0.911228	0	1	Adult	KW1	Jan-Feb 2011
KW1-D-T166	Hipposideros caffer D	0.911228	1	1	Adult	KW1	Jan-Feb 2011
KW1-D-T170	Hipposideros caffer D	0.911228	0	1	Adult	KW1	Jan-Feb 2011
KW1-D-T171	Hipposideros caffer D	0.911228	1	0	Adult	KW1	Jan-Feb 2011
KW1-D-T185	Hipposideros caffer D	0.911228	1	0	Adult	KW1	Jan-Feb 2011
KW1-D-T187	Hipposideros caffer D	0.911228	0	0	Adult	KW1	Jan-Feb 2011
KW1-D-T189	Hipposideros caffer D	0.911228	0	1	Adult	KW1	Jan-Feb 2011
KW1-D-T193	Hipposideros caffer D	0.911228	1	0	Adult	KW1	Jan-Feb 2011
KW1-D-T197	Hipposideros caffer D	0.911228	1	0	Adult	KW1	Jan-Feb 2011
KW1-D-T206	Hipposideros caffer D	0.911228	0	1	Adult	KW1	Jan-Feb 2011
KW1-D-T208	Hipposideros caffer D	0.911228	0	0	Adult	KW1	Jan-Feb 2011
KW1-D-T209	Hipposideros caffer D	0.911228	0	0	Adult	KW1	Jan-Feb 2011
KW1-D-T212	Hipposideros caffer D	0.911228	0	1	Adult	KW1	Jan-Feb 2011
KW1-D-T214	Hipposideros caffer D	0.911228	1	0	Adult	KW1	Jan-Feb 2011
KW1-D-T218	Hipposideros caffer D	0.911228	0	1	Adult	KW1	Jan-Feb 2011
KW1-D-T225	Hipposideros caffer D	0.911228	1	0	Adult	KW1	Jan-Feb 2011
KW1-D-T227	Hipposideros caffer D	0.911228	0	1	Adult	KW1	Jan-Feb 2011
KW1-D-T228	Hipposideros caffer D	0.911228	0	1	Adult	KW1	Jan-Feb 2011
KW1-D-T229	Hipposideros caffer D	0.911228	1	0	Adult	KW1	Jan-Feb 2011
KW1-D-T245	Hipposideros caffer D	0.911228	0	1	Adult	KW1	Jan-Feb 2011
KW1-D-T251	Hipposideros caffer D	0.911228	0	0	Adult	KW1	Jan-Feb 2011
KW1-D-T252	Hipposideros caffer D	0.911228	1	0	Adult	KW1	Jan-Feb 2011
KW1-D-T256	Hipposideros caffer D	0.911228	0	1	Adult	KW1	Jan-Feb 2011
KW1-D-T257	Hipposideros caffer D	0.911228	1	0	Adult	KW1	Jan-Feb 2011
KW1-D-T258	Hipposideros caffer D	0.911228	0	1	Adult	KW1	Jan-Feb 2011
KW1-D-T266	Hipposideros caffer D	0.911228	0	1	Adult	KW1	Jan-Feb 2011
KW1-D-T269	Hipposideros caffer D	0.911228	1	1	Adult	KW1	Jan-Feb 2011
KW1-D-T272	Hipposideros caffer D	0.911228	1	0	Adult	KW1	Jan-Feb 2011
KW1-D-T277	Hipposideros caffer D	0.911228	0	0	Adult	KW1	Jan-Feb 2011
KW1-D-T286	Hipposideros caffer D	0.911228	0	0	Adult	KW1	Jan-Feb 2011
KW1-D-T290	Hipposideros caffer D	0.911228	0	0	Adult	KW1	Jan-Feb 2011
KW1-D-T291	Hipposideros caffer D	0.911228	1	0	Adult	KW1	Jan-Feb 2011
KW1-D-T292	Hipposideros caffer D	0.911228	0	1	Adult	KW1	Jan-Feb 2011
KW1-D-T294	Hipposideros caffer D	0.911228	0	0	Adult	KW1	Jan-Feb 2011
KW1-D-T295	Hipposideros caffer D	0.911228	1	0	Adult	KW1	Jan-Feb 2011
KW1-D-T297	Hipposideros caffer D	0.911228	1	0	Adult	KW1	Jan-Feb 2011
KW1-D-T301	Hipposideros caffer D	0.911228	1	0	Adult	KW1	Jan-Feb 2011
KW1-D-T303	Hipposideros caffer D	0.911228	0	0	Adult	KW1	Jan-Feb 2011
KW1-D-T304	Hipposideros caffer D	0.911228	1	0	Adult	KW1	Jan-Feb 2011
KW1-D-T308	Hipposideros caffer D	0.911228	0	0	Adult	KW1	Jan-Feb 2011
KW1-D-T31	Hipposideros caffer D	0.911228	0	0	Adult	KW1	Jan-Feb 2011
KW1-D-T318	Hipposideros caffer D	0.911228	0	0	Adult	KW1	Jan-Feb 2011
KW1-D-T320	Hipposideros caffer D	0.911228	1	1	Adult	KW1	Jan-Feb 2011
KW1-D-T327	Hipposideros caffer D	0.911228	0	0	Adult	KW1	Jan-Feb 2011
KW1-D-T328	Hipposideros caffer D	0.911228	1	1	Adult	KW1	Jan-Feb 2011
KW1-D-T329	Hipposideros caffer D	0.911228	1	1	Adult	KW1	Jan-Feb 2011
KW1-D-T330	Hipposideros caffer D	0.911228	1	0	Adult	KW1	Jan-Feb 2011
KW1-D-T332	Hipposideros caffer D	0.911228	1	0	Adult	KW1	Jan-Feb 2011
KW1-D-T337-possmixup	Hipposideros caffer D	0.911228	0	0	Adult	KW1	Jan-Feb 2011
KW1-D-T343	Hipposideros caffer D	0.911228	0	1	Adult	KW1	Jan-Feb 2011
KW1-D-T346	Hipposideros caffer D	0.911228	0	0	Adult	KW1	Jan-Feb 2011
KW1-D-T35	Hipposideros caffer D	0.911228	0	1	Adult	KW1	Jan-Feb 2011
KW1-D-T351	Hipposideros caffer D	0.911228	0	0	Adult	KW1	Jan-Feb 2011
KW1-D-T352	Hipposideros caffer D	0.911228	0	1	Adult	KW1	Jan-Feb 2011
KW1-D-T353	Hipposideros caffer D	0.911228	0	1	Adult	KW1	Jan-Feb 2011
KW1-D-T355	Hipposideros caffer D	0.911228	0	0	Adult	KW1	Jan-Feb 2011
KW1-D-T359	Hipposideros caffer D	0.911228	1	0	Adult	KW1	Jan-Feb 2011
KW1-D-T361	Hipposideros caffer D	0.911228	1	1	Adult	KW1	Jan-Feb 2011
KW1-D-T39	Hipposideros caffer D	0.911228	0	1	Adult	KW1	Jan-Feb 2011
KW1-D-T4	Hipposideros caffer D	0.911228	0	0	Adult	KW1	Jan-Feb 2011
KW1-D-T55	Hipposideros caffer D	0.911228	0	1	Adult	KW1	Jan-Feb 2011
KW1-D-T65	Hipposideros caffer D	0.911228	0	1	Adult	KW1	Jan-Feb 2011
KW1-D-T66	Hipposideros caffer D	0.911228	0	1	Adult	KW1	Jan-Feb 2011
KW1-D-T68	Hipposideros caffer D	0.911228	0	0	Adult	KW1	Jan-Feb 2011
KW1-D-T71	Hipposideros caffer D	0.911228	0	1	Adult	KW1	Jan-Feb 2011
KW1-D-T73	Hipposideros caffer D	0.911228	1	0	Adult	KW1	Jan-Feb 2011
KW1-D-T75	Hipposideros caffer D	0.911228	0	1	Adult	KW1	Jan-Feb 2011
KW1-D-T92	Hipposideros caffer D	0.911228	1	0	Adult	KW1	Jan-Feb 2011
KW1-D-T93	Hipposideros caffer D	0.911228	0	0	Adult	KW1	Jan-Feb 2011
KW1-D-T98	Hipposideros caffer D	0.911228	0	1	Adult	KW1	Jan-Feb 2011
KW1-E-T113	Hipposideros caffer D	0.870119	0	1	Adult	KW1	Mar-Apr 2011
KW1-E-T12	Hipposideros caffer D	0.870119	1	0	Adult	KW1	Mar-Apr 2011
KW1-E-T122	Hipposideros caffer D	0.870119	0	0	Adult	KW1	Mar-Apr 2011
KW1-E-T124	Hipposideros caffer D	0.870119	0	1	Adult	KW1	Mar-Apr 2011
KW1-E-T125	Hipposideros caffer D	0.870119	1	0	Adult	KW1	Mar-Apr 2011
KW1-E-T14	Hipposideros caffer D	0.870119	0	0	Adult	KW1	Mar-Apr 2011
KW1-E-T143	Hipposideros caffer D	0.870119	1	0	Adult	KW1	Mar-Apr 2011
KW1-E-T144	Hipposideros caffer D	0.870119	0	0	Adult	KW1	Mar-Apr 2011
KW1-E-T153	Hipposideros caffer D	0.870119	1	1	Adult	KW1	Mar-Apr 2011
KW1-E-T157	Hipposideros caffer D	0.870119	1	0	Adult	KW1	Mar-Apr 2011
KW1-E-T158	Hipposideros caffer D	0.870119	1	0	Adult	KW1	Mar-Apr 2011
KW1-E-T170	Hipposideros caffer D	0.870119	1	0	Adult	KW1	Mar-Apr 2011
KW1-E-T176	Hipposideros caffer D	0.870119	0	0	Adult	KW1	Mar-Apr 2011
KW1-E-T181	Hipposideros caffer D	0.870119	1	0	Adult	KW1	Mar-Apr 2011
KW1-E-T183	Hipposideros caffer D	0.870119	0	0	Adult	KW1	Mar-Apr 2011
KW1-E-T211	Hipposideros caffer D	0.870119	1	0	Adult	KW1	Mar-Apr 2011
KW1-E-T218	Hipposideros caffer D	0.870119	0	0	Adult	KW1	Mar-Apr 2011
KW1-E-T219	Hipposideros caffer D	0.870119	0	1	Adult	KW1	Mar-Apr 2011
KW1-E-T226	Hipposideros caffer D	0.870119	0	0	Adult	KW1	Mar-Apr 2011
KW1-E-T35	Hipposideros caffer D	0.870119	0	0	Adult	KW1	Mar-Apr 2011
KW1-E-T36	Hipposideros caffer D	0.870119	0	0	Adult	KW1	Mar-Apr 2011
KW1-E-T38	Hipposideros caffer D	0.870119	1	0	Adult	KW1	Mar-Apr 2011
KW1-E-T41	Hipposideros caffer D	0.870119	0	1	Adult	KW1	Mar-Apr 2011
KW1-E-T47	Hipposideros caffer D	0.870119	0	0	Adult	KW1	Mar-Apr 2011
KW1-E-T55	Hipposideros caffer D	0.870119	0	0	Adult	KW1	Mar-Apr 2011
KW1-E-T56	Hipposideros caffer D	0.870119	0	0	Adult	KW1	Mar-Apr 2011
KW1-E-T60	Hipposideros caffer D	0.870119	0	1	Adult	KW1	Mar-Apr 2011
KW1-E-T61	Hipposideros caffer D	0.870119	1	1	Adult	KW1	Mar-Apr 2011
KW1-E-T64	Hipposideros caffer D	0.870119	1	0	Adult	KW1	Mar-Apr 2011
KW1-E-T66	Hipposideros caffer D	0.870119	1	0	Adult	KW1	Mar-Apr 2011
KW1-E-T74	Hipposideros caffer D	0.870119	0	0	Adult	KW1	Mar-Apr 2011
KW1-E-T75	Hipposideros caffer D	0.870119	0	1	Adult	KW1	Mar-Apr 2011
KW1-E-T8	Hipposideros caffer D	0.870119	0	0	Adult	KW1	Mar-Apr 2011
KW1-E-T82	Hipposideros caffer D	0.870119	0	1	Adult	KW1	Mar-Apr 2011
KW1-E-T88	Hipposideros caffer D	0.870119	0	0	Adult	KW1	Mar-Apr 2011
KW1-E-T94	Hipposideros caffer D	0.870119	0	0	Adult	KW1	Mar-Apr 2011
KW1-F-T1	Hipposideros caffer D	0.804099	1	0	Subadult	KW1	May-Jun 2011
KW1-F-T100	Hipposideros caffer D	0.804099	0	1	Subadult	KW1	May-Jun 2011
KW1-F-T101	Hipposideros caffer D	0.804099	1	0	Subadult	KW1	May-Jun 2011
KW1-F-T13	Hipposideros caffer D	0.804099	0	1	Subadult	KW1	May-Jun 2011
KW1-F-T144	Hipposideros caffer D	0.804099	0	1	Adult	KW1	May-Jun 2011
KW1-F-T151	Hipposideros caffer D	0.804099	0	1	Subadult	KW1	May-Jun 2011
KW1-F-T157	Hipposideros caffer D	0.804099	0	0	Adult	KW1	May-Jun 2011
KW1-F-T159	Hipposideros caffer D	0.804099	0	1	Adult	KW1	May-Jun 2011
KW1-F-T166	Hipposideros caffer D	0.804099	1	1	Adult	KW1	May-Jun 2011
KW1-F-T167	Hipposideros caffer D	0.804099	0	1	Adult	KW1	May-Jun 2011
KW1-F-T17	Hipposideros caffer D	0.804099	0	1	Subadult	KW1	May-Jun 2011
KW1-F-T171	Hipposideros caffer D	0.804099	0	1	Subadult	KW1	May-Jun 2011
KW1-F-T174	Hipposideros caffer D	0.804099	0	0	Adult	KW1	May-Jun 2011
KW1-F-T175	Hipposideros caffer D	0.804099	0	1	Adult	KW1	May-Jun 2011
KW1-F-T176	Hipposideros caffer D	0.804099	1	1	Subadult	KW1	May-Jun 2011
KW1-F-T179	Hipposideros caffer D	0.804099	0	1	Adult	KW1	May-Jun 2011
KW1-F-T18	Hipposideros caffer D	0.804099	0	1	Adult	KW1	May-Jun 2011
KW1-F-T185	Hipposideros caffer D	0.804099	0	1	Subadult	KW1	May-Jun 2011
KW1-F-T187	Hipposideros caffer D	0.804099	1	1	Adult	KW1	May-Jun 2011
KW1-F-T192	Hipposideros caffer D	0.804099	1	1	Subadult	KW1	May-Jun 2011
KW1-F-T193	Hipposideros caffer D	0.804099	0	1	Adult	KW1	May-Jun 2011
KW1-F-T194	Hipposideros caffer D	0.804099	1	0	Subadult	KW1	May-Jun 2011
KW1-F-T22	Hipposideros caffer D	0.804099	1	0	Subadult	KW1	May-Jun 2011
KW1-F-T25	Hipposideros caffer D	0.804099	0	1	Adult	KW1	May-Jun 2011
KW1-F-T36	Hipposideros caffer D	0.804099	1	0	Adult	KW1	May-Jun 2011
KW1-F-T38	Hipposideros caffer D	0.804099	1	1	Adult	KW1	May-Jun 2011
KW1-F-T40	Hipposideros caffer D	0.804099	0	0	Adult	KW1	May-Jun 2011
KW1-F-T45	Hipposideros caffer D	0.804099	0	1	Adult	KW1	May-Jun 2011
KW1-F-T48	Hipposideros caffer D	0.804099	0	1	Adult	KW1	May-Jun 2011
KW1-F-T51	Hipposideros caffer D	0.804099	0	0	Adult	KW1	May-Jun 2011
KW1-F-T55	Hipposideros caffer D	0.804099	0	1	Adult	KW1	May-Jun 2011
KW1-F-T56	Hipposideros caffer D	0.804099	1	0	Subadult	KW1	May-Jun 2011
KW1-F-T6	Hipposideros caffer D	0.804099	1	0	Subadult	KW1	May-Jun 2011
KW1-F-T63	Hipposideros caffer D	0.804099	0	1	Adult	KW1	May-Jun 2011
KW1-F-T64	Hipposideros caffer D	0.804099	0	1	Adult	KW1	May-Jun 2011
KW1-F-T66	Hipposideros caffer D	0.804099	1	1	Subadult	KW1	May-Jun 2011
KW1-F-T68	Hipposideros caffer D	0.804099	0	1	Subadult	KW1	May-Jun 2011
KW1-F-T69	Hipposideros caffer D	0.804099	0	1	Subadult	KW1	May-Jun 2011
KW1-F-T70	Hipposideros caffer D	0.804099	1	1	Adult	KW1	May-Jun 2011
KW1-F-T73	Hipposideros caffer D	0.804099	0	1	Subadult	KW1	May-Jun 2011
KW1-F-T75	Hipposideros caffer D	0.804099	0	1	Subadult	KW1	May-Jun 2011
KW1-F-T76	Hipposideros caffer D	0.804099	1	0	Subadult	KW1	May-Jun 2011
KW1-F-T82	Hipposideros caffer D	0.804099	0	1	Subadult	KW1	May-Jun 2011
KW1-F-T85	Hipposideros caffer D	0.804099	0	1	Subadult	KW1	May-Jun 2011
KW1-F-T86	Hipposideros caffer D	0.804099	1	1	Subadult	KW1	May-Jun 2011
KW1-F-T88	Hipposideros caffer D	0.804099	1	1	Subadult	KW1	May-Jun 2011
KW1-F-T92	Hipposideros caffer D	0.804099	0	1	Adult	KW1	May-Jun 2011
KW1-F-T98	Hipposideros caffer D	0.804099	0	1	Subadult	KW1	May-Jun 2011
KW1-F-T99	Hipposideros caffer D	0.804099	0	0	Adult	KW1	May-Jun 2011
KW1-G-T113	Hipposideros caffer D	0.968689	0	0	Adult	KW1	Jul-Aug 2011
KW1-G-T127	Hipposideros caffer D	0.968689	0	1	Subadult	KW1	Jul-Aug 2011
KW1-G-T136	Hipposideros caffer D	0.968689	1	0	Adult	KW1	Jul-Aug 2011
KW1-G-T139	Hipposideros caffer D	0.968689	0	1	Adult	KW1	Jul-Aug 2011
KW1-G-T145	Hipposideros caffer D	0.968689	1	0	Adult	KW1	Jul-Aug 2011
KW1-G-T146	Hipposideros caffer D	0.968689	0	0	Subadult	KW1	Jul-Aug 2011
KW1-G-T154	Hipposideros caffer D	0.968689	0	1	Adult	KW1	Jul-Aug 2011
KW1-G-T16	Hipposideros caffer D	0.968689	0	1	Adult	KW1	Jul-Aug 2011
KW1-G-T162	Hipposideros caffer D	0.968689	0	1	Adult	KW1	Jul-Aug 2011
KW1-G-T183	Hipposideros caffer D	0.968689	0	1	Subadult	KW1	Jul-Aug 2011
KW1-G-T194	Hipposideros caffer D	0.968689	0	1	Subadult	KW1	Jul-Aug 2011
KW1-G-T204	Hipposideros caffer D	0.968689	0	0	Adult	KW1	Jul-Aug 2011
KW1-G-T207	Hipposideros caffer D	0.968689	0	1	Subadult	KW1	Jul-Aug 2011
KW1-G-T41	Hipposideros caffer D	0.968689	0	0	Subadult	KW1	Jul-Aug 2011
KW1-G-T55	Hipposideros caffer D	0.968689	0	1	Subadult	KW1	Jul-Aug 2011
KW1-G-T6	Hipposideros caffer D	0.968689	0	1	Subadult	KW1	Jul-Aug 2011
KW1-G-T68	Hipposideros caffer D	0.968689	0	0	Subadult	KW1	Jul-Aug 2011
KW1-G-T80	Hipposideros caffer D	0.968689	0	1	Adult	KW1	Jul-Aug 2011
KW1-G-T94	Hipposideros caffer D	0.968689	0	1	Subadult	KW1	Jul-Aug 2011
KW1-G-T95	Hipposideros caffer D	0.968689	0	1	Adult	KW1	Jul-Aug 2011
KW1-G-T96	Hipposideros caffer D	0.968689	0	0	Adult	KW1	Jul-Aug 2011
KW1-H-T121	Hipposideros caffer D	1.16002	0	1	Adult	KW1	Sep-Oct 2011
KW1-H-T128	Hipposideros caffer D	1.16002	0	0	Adult	KW1	Sep-Oct 2011
KW1-H-T130	Hipposideros caffer D	1.16002	1	0	Adult	KW1	Sep-Oct 2011
KW1-H-T164	Hipposideros caffer D	1.16002	0	1	Adult	KW1	Sep-Oct 2011
KW1-H-T168	Hipposideros caffer D	1.16002	0	0	Adult	KW1	Sep-Oct 2011
KW1-H-T37	Hipposideros caffer D	1.16002	0	0	Adult	KW1	Sep-Oct 2011
KW1-H-T4	Hipposideros caffer D	1.16002	0	0	Adult	KW1	Sep-Oct 2011
KW1-H-T40	Hipposideros caffer D	1.16002	1	0	Adult	KW1	Sep-Oct 2011
KW1-H-T74	Hipposideros caffer D	1.16002	1	0	Adult	KW1	Sep-Oct 2011
KW1-I-T109	Hipposideros caffer D	0.410116	0	0	Adult	KW1	Nov-Dec 2011
KW1-I-T116	Hipposideros caffer D	0.410116	0	1	Adult	KW1	Nov-Dec 2011
KW1-I-T12	Hipposideros caffer D	0.410116	0	1	Adult	KW1	Nov-Dec 2011
KW1-I-T125	Hipposideros caffer D	0.410116	0	1	Adult	KW1	Nov-Dec 2011
KW1-I-T134	Hipposideros caffer D	0.410116	0	1	Adult	KW1	Nov-Dec 2011
KW1-I-T155	Hipposideros caffer D	0.410116	0	1	Adult	KW1	Nov-Dec 2011
KW1-I-T167	Hipposideros caffer D	0.410116	1	1	Adult	KW1	Nov-Dec 2011
KW1-I-T170	Hipposideros caffer D	0.410116	0	1	Adult	KW1	Nov-Dec 2011
KW1-I-T188	Hipposideros caffer D	0.410116	1	1	Adult	KW1	Nov-Dec 2011
KW1-I-T21	Hipposideros caffer D	0.410116	0	1	Adult	KW1	Nov-Dec 2011
KW1-I-T24	Hipposideros caffer D	0.410116	0	0	Adult	KW1	Nov-Dec 2011
KW1-I-T30	Hipposideros caffer D	0.410116	0	1	Adult	KW1	Nov-Dec 2011
KW1-I-T51	Hipposideros caffer D	0.410116	0	1	Adult	KW1	Nov-Dec 2011
KW1-I-T54	Hipposideros caffer D	0.410116	0	1	Adult	KW1	Nov-Dec 2011
KW1-I-T6	Hipposideros caffer D	0.410116	0	0	Adult	KW1	Nov-Dec 2011
KW1-I-T87	Hipposideros caffer D	0.410116	0	0	Adult	KW1	Nov-Dec 2011
KW1-I-T9	Hipposideros caffer D	0.410116	0	1	Adult	KW1	Nov-Dec 2011
KW1-I-T90	Hipposideros caffer D	0.410116	0	1	Adult	KW1	Nov-Dec 2011
KW1-J-T117	Hipposideros caffer D	0.634825	0	1	Adult	KW1	Jan-Feb 2012
KW1-J-T147	Hipposideros caffer D	0.634825	1	0	Adult	KW1	Jan-Feb 2012
KW1-J-T164	Hipposideros caffer D	0.634825	0	0	Adult	KW1	Jan-Feb 2012
KW1-J-T194	Hipposideros caffer D	0.634825	0	0	Adult	KW1	Jan-Feb 2012
KW1-J-T197	Hipposideros caffer D	0.634825	0	0	Adult	KW1	Jan-Feb 2012
KW1-J-T2	Hipposideros caffer D	0.634825	0	0	Adult	KW1	Jan-Feb 2012
KW1-J-T38	Hipposideros caffer D	0.634825	0	0	Adult	KW1	Jan-Feb 2012
KW1-J-T5	Hipposideros caffer D	0.634825	0	0	Adult	KW1	Jan-Feb 2012
KW1-J-T62	Hipposideros caffer D	0.634825	0	1	Adult	KW1	Jan-Feb 2012
KW1-K-T150	Hipposideros caffer D	0.81015	0	1	Adult	KW1	Mar-Apr 2012
KW1-K-T165	Hipposideros caffer D	0.81015	0	1	Adult	KW1	Mar-Apr 2012
KW1-K-T17	Hipposideros caffer D	0.81015	0	1	Adult	KW1	Mar-Apr 2012
KW1-K-T171	Hipposideros caffer D	0.81015	1	1	Adult	KW1	Mar-Apr 2012
KW1-K-T174	Hipposideros caffer D	0.81015	0	1	Adult	KW1	Mar-Apr 2012
KW1-K-T177	Hipposideros caffer D	0.81015	0	0	Adult	KW1	Mar-Apr 2012
KW1-K-T62	Hipposideros caffer D	0.81015	0	0	Adult	KW1	Mar-Apr 2012
KW1-K-T68	Hipposideros caffer D	0.81015	1	0	Adult	KW1	Mar-Apr 2012
KW1-K-T8	Hipposideros caffer D	0.81015	0	1	Adult	KW1	Mar-Apr 2012
KW1-K-T98	Hipposideros caffer D	0.81015	0	0	Adult	KW1	Mar-Apr 2012
KW1-L-T115	Hipposideros caffer D	0.881532	1	0	Adult	KW1	May-Jun 2012
KW1-L-T140	Hipposideros caffer D	0.881532	0	1	Adult	KW1	May-Jun 2012
KW1-L-T146	Hipposideros caffer D	0.881532	0	0	Adult	KW1	May-Jun 2012
KW1-L-T170	Hipposideros caffer D	0.881532	0	1	Subadult	KW1	May-Jun 2012
KW1-L-T37	Hipposideros caffer D	0.881532	1	1	Adult	KW1	May-Jun 2012
KW1-L-T46	Hipposideros caffer D	0.881532	1	0	Adult	KW1	May-Jun 2012
KW1-L-T79	Hipposideros caffer D	0.881532	0	1	Subadult	KW1	May-Jun 2012
KW1-M-T114	Hipposideros caffer D	0.981972	0	1	Adult	KW1	Jul-Aug 2012
KW1-M-T117	Hipposideros caffer D	0.981972	0	1	Adult	KW1	Jul-Aug 2012
KW1-M-T135	Hipposideros caffer D	0.981972	0	0	Adult	KW1	Jul-Aug 2012
KW1-M-T156	Hipposideros caffer D	0.981972	1	0	Adult	KW1	Jul-Aug 2012
KW1-M-T162	Hipposideros caffer D	0.981972	0	0	Adult	KW1	Jul-Aug 2012
KW1-M-T165	Hipposideros caffer D	0.981972	0	1	Adult	KW1	Jul-Aug 2012
KW1-M-T18	Hipposideros caffer D	0.981972	0	1	Adult	KW1	Jul-Aug 2012
KW1-M-T181	Hipposideros caffer D	0.981972	0	0	Adult	KW1	Jul-Aug 2012
KW1-M-T205	Hipposideros caffer D	0.981972	1	0	Adult	KW1	Jul-Aug 2012
KW1-M-T226	Hipposideros caffer D	0.981972	0	0	Adult	KW1	Jul-Aug 2012
KW1-M-T33	Hipposideros caffer D	0.981972	0	1	Adult	KW1	Jul-Aug 2012
KW1-M-T45	Hipposideros caffer D	0.981972	0	1	Adult	KW1	Jul-Aug 2012
KW1-M-T48	Hipposideros caffer D	0.981972	0	0	Adult	KW1	Jul-Aug 2012
KW1-M-T51	Hipposideros caffer D	0.981972	0	0	Adult	KW1	Jul-Aug 2012
KW1-M-T57	Hipposideros caffer D	0.981972	0	0	Adult	KW1	Jul-Aug 2012
KW1-M-T84	Hipposideros caffer D	0.981972	0	0	Adult	KW1	Jul-Aug 2012
KW1-M-T90	Hipposideros caffer D	0.981972	0	1	Adult	KW1	Jul-Aug 2012
KW1-T14	Hipposideros caffer D	1.45214	0	1	Adult	KW1	Sep-Oct 2010
KW1-T64	Hipposideros caffer D	1.45214	0	1	Adult	KW1	Sep-Oct 2010
KW2-A-T100	Hipposideros caffer D	1.21534	0	0	Adult	KW2	Sep-Oct 2010
KW2-A-T16	Hipposideros caffer D	1.21534	0	1	Subadult	KW2	Sep-Oct 2010
KW2-A-T47	Hipposideros caffer D	1.21534	0	0	Adult	KW2	Sep-Oct 2010
KW2-A-T61	Hipposideros caffer D	1.21534	0	1	Subadult	KW2	Sep-Oct 2010
KW2-A-T62	Hipposideros caffer D	1.21534	0	0	Adult	KW2	Sep-Oct 2010
KW2-A-T93	Hipposideros caffer D	1.21534	0	0	Adult	KW2	Sep-Oct 2010
KW2-C-T14	Hipposideros caffer D	1.01829	0	0	Adult	KW2	Nov-Dec 2010
KW2-C-T18	Hipposideros caffer D	1.01829	0	0	Adult	KW2	Nov-Dec 2010
KW2-C-T2	Hipposideros caffer D	1.01829	0	1	Adult	KW2	Nov-Dec 2010
KW2-C-T46	Hipposideros caffer D	1.01829	1	0	Adult	KW2	Nov-Dec 2010
KW2-C-T52	Hipposideros caffer D	1.01829	0	0	Adult	KW2	Nov-Dec 2010
KW2-D-T106	Hipposideros caffer D	1.00196	0	0	Adult	KW2	Jan-Feb 2011
KW2-D-T107	Hipposideros caffer D	1.00196	0	0	Adult	KW2	Jan-Feb 2011
KW2-D-T112	Hipposideros caffer D	1.00196	0	0	Adult	KW2	Jan-Feb 2011
KW2-D-T113	Hipposideros caffer D	1.00196	0	1	Adult	KW2	Jan-Feb 2011
KW2-D-T115	Hipposideros caffer D	1.00196	0	1	Adult	KW2	Jan-Feb 2011
KW2-D-T12	Hipposideros caffer D	1.00196	0	1	Adult	KW2	Jan-Feb 2011
KW2-D-T121	Hipposideros caffer D	1.00196	0	0	Adult	KW2	Jan-Feb 2011
KW2-D-T123	Hipposideros caffer D	1.00196	0	0	Adult	KW2	Jan-Feb 2011
KW2-D-T128	Hipposideros caffer D	1.00196	0	0	Adult	KW2	Jan-Feb 2011
KW2-D-T136	Hipposideros caffer D	1.00196	0	1	Adult	KW2	Jan-Feb 2011
KW2-D-T138	Hipposideros caffer D	1.00196	0	0	Adult	KW2	Jan-Feb 2011
KW2-D-T139	Hipposideros caffer D	1.00196	1	0	Adult	KW2	Jan-Feb 2011
KW2-D-T142	Hipposideros caffer D	1.00196	0	0	Adult	KW2	Jan-Feb 2011
KW2-D-T146	Hipposideros caffer D	1.00196	0	0	Adult	KW2	Jan-Feb 2011
KW2-D-T147	Hipposideros caffer D	1.00196	0	0	Adult	KW2	Jan-Feb 2011
KW2-D-T148	Hipposideros caffer D	1.00196	0	0	Adult	KW2	Jan-Feb 2011
KW2-D-T151	Hipposideros caffer D	1.00196	1	0	Adult	KW2	Jan-Feb 2011
KW2-D-T153	Hipposideros caffer D	1.00196	0	0	Adult	KW2	Jan-Feb 2011
KW2-D-T157	Hipposideros caffer D	1.00196	1	0	Adult	KW2	Jan-Feb 2011
KW2-D-T158	Hipposideros caffer D	1.00196	0	0	Adult	KW2	Jan-Feb 2011
KW2-D-T160	Hipposideros caffer D	1.00196	0	0	Adult	KW2	Jan-Feb 2011
KW2-D-T162	Hipposideros caffer D	1.00196	0	0	Adult	KW2	Jan-Feb 2011
KW2-D-T166	Hipposideros caffer D	1.00196	0	0	Adult	KW2	Jan-Feb 2011
KW2-D-T167	Hipposideros caffer D	1.00196	1	0	Adult	KW2	Jan-Feb 2011
KW2-D-T170	Hipposideros caffer D	1.00196	0	0	Adult	KW2	Jan-Feb 2011
KW2-D-T173	Hipposideros caffer D	1.00196	0	0	Adult	KW2	Jan-Feb 2011
KW2-D-T177	Hipposideros caffer D	1.00196	0	1	Adult	KW2	Jan-Feb 2011
KW2-D-T178	Hipposideros caffer D	1.00196	0	0	Adult	KW2	Jan-Feb 2011
KW2-D-T19	Hipposideros caffer D	1.00196	0	0	Adult	KW2	Jan-Feb 2011
KW2-D-T2	Hipposideros caffer D	1.00196	0	0	Adult	KW2	Jan-Feb 2011
KW2-D-T3	Hipposideros caffer D	1.00196	0	1	Adult	KW2	Jan-Feb 2011
KW2-D-T36	Hipposideros caffer D	1.00196	0	0	Adult	KW2	Jan-Feb 2011
KW2-D-T37	Hipposideros caffer D	1.00196	0	0	Adult	KW2	Jan-Feb 2011
KW2-D-T39	Hipposideros caffer D	1.00196	0	0	Adult	KW2	Jan-Feb 2011
KW2-D-T41	Hipposideros caffer D	1.00196	1	0	Adult	KW2	Jan-Feb 2011
KW2-D-T42	Hipposideros caffer D	1.00196	1	0	Adult	KW2	Jan-Feb 2011
KW2-D-T44	Hipposideros caffer D	1.00196	0	1	Adult	KW2	Jan-Feb 2011
KW2-D-T53	Hipposideros caffer D	1.00196	0	0	Adult	KW2	Jan-Feb 2011
KW2-D-T55	Hipposideros caffer D	1.00196	0	0	Adult	KW2	Jan-Feb 2011
KW2-D-T57	Hipposideros caffer D	1.00196	0	0	Adult	KW2	Jan-Feb 2011
KW2-D-T60	Hipposideros caffer D	1.00196	0	0	Adult	KW2	Jan-Feb 2011
KW2-D-T63	Hipposideros caffer D	1.00196	1	0	Adult	KW2	Jan-Feb 2011
KW2-D-T70	Hipposideros caffer D	1.00196	0	0	Adult	KW2	Jan-Feb 2011
KW2-D-T71	Hipposideros caffer D	1.00196	0	0	Adult	KW2	Jan-Feb 2011
KW2-D-T76	Hipposideros caffer D	1.00196	0	0	Adult	KW2	Jan-Feb 2011
KW2-D-T79	Hipposideros caffer D	1.00196	0	1	Adult	KW2	Jan-Feb 2011
KW2-D-T8	Hipposideros caffer D	1.00196	0	0	Adult	KW2	Jan-Feb 2011
KW2-D-T88	Hipposideros caffer D	1.00196	0	0	Adult	KW2	Jan-Feb 2011
KW2-D-T91	Hipposideros caffer D	1.00196	0	0	Adult	KW2	Jan-Feb 2011
KW2-D-T97	Hipposideros caffer D	1.00196	1	0	Adult	KW2	Jan-Feb 2011
KW2-D-T99	Hipposideros caffer D	1.00196	0	0	Adult	KW2	Jan-Feb 2011
KW2-E-T105	Hipposideros caffer D	1.19251	0	1	Adult	KW2	Mar-Apr 2011
KW2-E-T106	Hipposideros caffer D	1.19251	1	0	Adult	KW2	Mar-Apr 2011
KW2-E-T110	Hipposideros caffer D	1.19251	0	1	Adult	KW2	Mar-Apr 2011
KW2-E-T115	Hipposideros caffer D	1.19251	1	0	Adult	KW2	Mar-Apr 2011
KW2-E-T120	Hipposideros caffer D	1.19251	0	0	Adult	KW2	Mar-Apr 2011
KW2-E-T121	Hipposideros caffer D	1.19251	0	0	Adult	KW2	Mar-Apr 2011
KW2-E-T128	Hipposideros caffer D	1.19251	0	0	NA	KW2	Mar-Apr 2011
KW2-E-T130	Hipposideros caffer D	1.19251	0	0	Adult	KW2	Mar-Apr 2011
KW2-E-T136	Hipposideros caffer D	1.19251	1	0	Adult	KW2	Mar-Apr 2011
KW2-E-T139	Hipposideros caffer D	1.19251	0	1	Adult	KW2	Mar-Apr 2011
KW2-E-T144	Hipposideros caffer D	1.19251	1	0	Adult	KW2	Mar-Apr 2011
KW2-E-T151	Hipposideros caffer D	1.19251	1	1	Adult	KW2	Mar-Apr 2011
KW2-E-T154	Hipposideros caffer D	1.19251	0	1	Adult	KW2	Mar-Apr 2011
KW2-E-T155	Hipposideros caffer D	1.19251	1	0	Adult	KW2	Mar-Apr 2011
KW2-E-T165	Hipposideros caffer D	1.19251	1	0	Adult	KW2	Mar-Apr 2011
KW2-E-T167	Hipposideros caffer D	1.19251	1	0	Adult	KW2	Mar-Apr 2011
KW2-E-T168	Hipposideros caffer D	1.19251	1	0	Adult	KW2	Mar-Apr 2011
KW2-E-T169	Hipposideros caffer D	1.19251	1	0	Adult	KW2	Mar-Apr 2011
KW2-E-T172	Hipposideros caffer D	1.19251	0	1	Adult	KW2	Mar-Apr 2011
KW2-E-T181	Hipposideros caffer D	1.19251	0	0	Adult	KW2	Mar-Apr 2011
KW2-E-T182	Hipposideros caffer D	1.19251	0	0	Adult	KW2	Mar-Apr 2011
KW2-E-T186	Hipposideros caffer D	1.19251	1	1	Adult	KW2	Mar-Apr 2011
KW2-E-T187	Hipposideros caffer D	1.19251	0	1	Adult	KW2	Mar-Apr 2011
KW2-E-T191	Hipposideros caffer D	1.19251	0	1	Adult	KW2	Mar-Apr 2011
KW2-E-T194	Hipposideros caffer D	1.19251	1	0	Adult	KW2	Mar-Apr 2011
KW2-E-T195	Hipposideros caffer D	1.19251	0	1	Adult	KW2	Mar-Apr 2011
KW2-E-T204	Hipposideros caffer D	1.19251	1	0	Adult	KW2	Mar-Apr 2011
KW2-E-T212	Hipposideros caffer D	1.19251	1	0	Adult	KW2	Mar-Apr 2011
KW2-E-T216	Hipposideros caffer D	1.19251	1	1	Adult	KW2	Mar-Apr 2011
KW2-E-T56	Hipposideros caffer D	1.19251	1	0	Subadult	KW2	Mar-Apr 2011
KW2-E-T60	Hipposideros caffer D	1.19251	0	1	Adult	KW2	Mar-Apr 2011
KW2-E-T66	Hipposideros caffer D	1.19251	0	1	Adult	KW2	Mar-Apr 2011
KW2-E-T70	Hipposideros caffer D	1.19251	1	0	Subadult	KW2	Mar-Apr 2011
KW2-E-T71	Hipposideros caffer D	1.19251	0	0	Adult	KW2	Mar-Apr 2011
KW2-E-T73	Hipposideros caffer D	1.19251	1	0	Adult	KW2	Mar-Apr 2011
KW2-E-T74	Hipposideros caffer D	1.19251	1	0	Subadult	KW2	Mar-Apr 2011
KW2-E-T77	Hipposideros caffer D	1.19251	0	1	Adult	KW2	Mar-Apr 2011
KW2-E-T79	Hipposideros caffer D	1.19251	0	0	Subadult	KW2	Mar-Apr 2011
KW2-E-T91	Hipposideros caffer D	1.19251	1	0	Subadult	KW2	Mar-Apr 2011
KW2-E-T95	Hipposideros caffer D	1.19251	1	0	Adult	KW2	Mar-Apr 2011
KW2-F-T10	Hipposideros caffer D	0.660746	1	1	Subadult	KW2	May-Jun 2011
KW2-F-T102	Hipposideros caffer D	0.660746	0	1	Subadult	KW2	May-Jun 2011
KW2-F-T103	Hipposideros caffer D	0.660746	0	0	Adult	KW2	May-Jun 2011
KW2-F-T11	Hipposideros caffer D	0.660746	0	1	Subadult	KW2	May-Jun 2011
KW2-F-T110	Hipposideros caffer D	0.660746	1	1	Subadult	KW2	May-Jun 2011
KW2-F-T111	Hipposideros caffer D	0.660746	0	0	Adult	KW2	May-Jun 2011
KW2-F-T115	Hipposideros caffer D	0.660746	0	1	Adult	KW2	May-Jun 2011
KW2-F-T116	Hipposideros caffer D	0.660746	0	0	Adult	KW2	May-Jun 2011
KW2-F-T118	Hipposideros caffer D	0.660746	1	1	Subadult	KW2	May-Jun 2011
KW2-F-T119	Hipposideros caffer D	0.660746	1	0	Adult	KW2	May-Jun 2011
KW2-F-T12	Hipposideros caffer D	0.660746	0	1	Subadult	KW2	May-Jun 2011
KW2-F-T120	Hipposideros caffer D	0.660746	0	1	Subadult	KW2	May-Jun 2011
KW2-F-T121	Hipposideros caffer D	0.660746	1	1	Subadult	KW2	May-Jun 2011
KW2-F-T122	Hipposideros caffer D	0.660746	1	0	Subadult	KW2	May-Jun 2011
KW2-F-T123	Hipposideros caffer D	0.660746	0	1	Adult	KW2	May-Jun 2011
KW2-F-T124	Hipposideros caffer D	0.660746	1	0	Subadult	KW2	May-Jun 2011
KW2-F-T125	Hipposideros caffer D	0.660746	1	1	Subadult	KW2	May-Jun 2011
KW2-F-T127	Hipposideros caffer D	0.660746	1	1	Subadult	KW2	May-Jun 2011
KW2-F-T129	Hipposideros caffer D	0.660746	0	1	Subadult	KW2	May-Jun 2011
KW2-F-T13	Hipposideros caffer D	0.660746	0	1	Subadult	KW2	May-Jun 2011
KW2-F-T134	Hipposideros caffer D	0.660746	0	1	Adult	KW2	May-Jun 2011
KW2-F-T135	Hipposideros caffer D	0.660746	0	1	Subadult	KW2	May-Jun 2011
KW2-F-T136	Hipposideros caffer D	0.660746	0	1	Adult	KW2	May-Jun 2011
KW2-F-T137	Hipposideros caffer D	0.660746	0	1	Adult	KW2	May-Jun 2011
KW2-F-T138	Hipposideros caffer D	0.660746	0	1	Subadult	KW2	May-Jun 2011
KW2-F-T14	Hipposideros caffer D	0.660746	0	1	Subadult	KW2	May-Jun 2011
KW2-F-T143	Hipposideros caffer D	0.660746	0	1	Subadult	KW2	May-Jun 2011
KW2-F-T147	Hipposideros caffer D	0.660746	0	1	Subadult	KW2	May-Jun 2011
KW2-F-T148	Hipposideros caffer D	0.660746	0	1	Subadult	KW2	May-Jun 2011
KW2-F-T149	Hipposideros caffer D	0.660746	0	0	Adult	KW2	May-Jun 2011
KW2-F-T15	Hipposideros caffer D	0.660746	0	1	Subadult	KW2	May-Jun 2011
KW2-F-T150	Hipposideros caffer D	0.660746	1	1	Subadult	KW2	May-Jun 2011
KW2-F-T151	Hipposideros caffer D	0.660746	1	1	Subadult	KW2	May-Jun 2011
KW2-F-T152	Hipposideros caffer D	0.660746	0	1	Adult	KW2	May-Jun 2011
KW2-F-T153	Hipposideros caffer D	0.660746	0	1	Adult	KW2	May-Jun 2011
KW2-F-T155	Hipposideros caffer D	0.660746	1	1	Adult	KW2	May-Jun 2011
KW2-F-T156	Hipposideros caffer D	0.660746	0	1	Adult	KW2	May-Jun 2011
KW2-F-T158	Hipposideros caffer D	0.660746	0	1	Adult	KW2	May-Jun 2011
KW2-F-T165	Hipposideros caffer D	0.660746	0	1	Adult	KW2	May-Jun 2011
KW2-F-T167	Hipposideros caffer D	0.660746	0	1	Subadult	KW2	May-Jun 2011
KW2-F-T168	Hipposideros caffer D	0.660746	0	1	Adult	KW2	May-Jun 2011
KW2-F-T169	Hipposideros caffer D	0.660746	0	0	Adult	KW2	May-Jun 2011
KW2-F-T170	Hipposideros caffer D	0.660746	0	1	Adult	KW2	May-Jun 2011
KW2-F-T171	Hipposideros caffer D	0.660746	1	0	Subadult	KW2	May-Jun 2011
KW2-F-T172	Hipposideros caffer D	0.660746	0	1	Subadult	KW2	May-Jun 2011
KW2-F-T174	Hipposideros caffer D	0.660746	0	1	Subadult	KW2	May-Jun 2011
KW2-F-T175	Hipposideros caffer D	0.660746	0	1	Subadult	KW2	May-Jun 2011
KW2-F-T177	Hipposideros caffer D	0.660746	0	1	Adult	KW2	May-Jun 2011
KW2-F-T179	Hipposideros caffer D	0.660746	0	0	Adult	KW2	May-Jun 2011
KW2-F-T182	Hipposideros caffer D	0.660746	0	1	Adult	KW2	May-Jun 2011
KW2-F-T184	Hipposideros caffer D	0.660746	0	1	Adult	KW2	May-Jun 2011
KW2-F-T188	Hipposideros caffer D	0.660746	0	1	Adult	KW2	May-Jun 2011
KW2-F-T190	Hipposideros caffer D	0.660746	0	1	Adult	KW2	May-Jun 2011
KW2-F-T191	Hipposideros caffer D	0.660746	1	0	Subadult	KW2	May-Jun 2011
KW2-F-T194	Hipposideros caffer D	0.660746	0	1	Subadult	KW2	May-Jun 2011
KW2-F-T196	Hipposideros caffer D	0.660746	0	1	Subadult	KW2	May-Jun 2011
KW2-F-T198	Hipposideros caffer D	0.660746	0	1	Adult	KW2	May-Jun 2011
KW2-F-T2	Hipposideros caffer D	0.660746	0	0	Subadult	KW2	May-Jun 2011
KW2-F-T20	Hipposideros caffer D	0.660746	0	1	Subadult	KW2	May-Jun 2011
KW2-F-T200	Hipposideros caffer D	0.660746	0	1	Subadult	KW2	May-Jun 2011
KW2-F-T201	Hipposideros caffer D	0.660746	1	0	Subadult	KW2	May-Jun 2011
KW2-F-T205	Hipposideros caffer D	0.660746	1	1	Subadult	KW2	May-Jun 2011
KW2-F-T207	Hipposideros caffer D	0.660746	1	1	Adult	KW2	May-Jun 2011
KW2-F-T21	Hipposideros caffer D	0.660746	0	1	Subadult	KW2	May-Jun 2011
KW2-F-T212	Hipposideros caffer D	0.660746	0	1	Adult	KW2	May-Jun 2011
KW2-F-T215	Hipposideros caffer D	0.660746	0	1	Adult	KW2	May-Jun 2011
KW2-F-T22	Hipposideros caffer D	0.660746	0	1	Subadult	KW2	May-Jun 2011
KW2-F-T23	Hipposideros caffer D	0.660746	0	0	Adult	KW2	May-Jun 2011
KW2-F-T230	Hipposideros caffer D	0.660746	0	1	Adult	KW2	May-Jun 2011
KW2-F-T231	Hipposideros caffer D	0.660746	1	1	Subadult	KW2	May-Jun 2011
KW2-F-T27	Hipposideros caffer D	0.660746	0	1	Subadult	KW2	May-Jun 2011
KW2-F-T28	Hipposideros caffer D	0.660746	0	1	Adult	KW2	May-Jun 2011
KW2-F-T29	Hipposideros caffer D	0.660746	0	1	Subadult	KW2	May-Jun 2011
KW2-F-T3	Hipposideros caffer D	0.660746	0	1	Subadult	KW2	May-Jun 2011
KW2-F-T32	Hipposideros caffer D	0.660746	1	1	Subadult	KW2	May-Jun 2011
KW2-F-T34	Hipposideros caffer D	0.660746	0	1	Subadult	KW2	May-Jun 2011
KW2-F-T35	Hipposideros caffer D	0.660746	0	1	Adult	KW2	May-Jun 2011
KW2-F-T38	Hipposideros caffer D	0.660746	0	1	Adult	KW2	May-Jun 2011
KW2-F-T39	Hipposideros caffer D	0.660746	0	1	Adult	KW2	May-Jun 2011
KW2-F-T4	Hipposideros caffer D	0.660746	0	1	Subadult	KW2	May-Jun 2011
KW2-F-T41	Hipposideros caffer D	0.660746	0	1	Subadult	KW2	May-Jun 2011
KW2-F-T44	Hipposideros caffer D	0.660746	0	1	Subadult	KW2	May-Jun 2011
KW2-F-T46	Hipposideros caffer D	0.660746	0	1	Adult	KW2	May-Jun 2011
KW2-F-T47	Hipposideros caffer D	0.660746	0	0	Adult	KW2	May-Jun 2011
KW2-F-T5	Hipposideros caffer D	0.660746	1	0	Subadult	KW2	May-Jun 2011
KW2-F-T50	Hipposideros caffer D	0.660746	0	1	Subadult	KW2	May-Jun 2011
KW2-F-T52	Hipposideros caffer D	0.660746	0	1	Adult	KW2	May-Jun 2011
KW2-F-T53	Hipposideros caffer D	0.660746	0	1	Adult	KW2	May-Jun 2011
KW2-F-T54	Hipposideros caffer D	0.660746	0	1	Subadult	KW2	May-Jun 2011
KW2-F-T55	Hipposideros caffer D	0.660746	1	0	Subadult	KW2	May-Jun 2011
KW2-F-T57	Hipposideros caffer D	0.660746	0	0	Adult	KW2	May-Jun 2011
KW2-F-T59	Hipposideros caffer D	0.660746	1	1	Adult	KW2	May-Jun 2011
KW2-F-T6	Hipposideros caffer D	0.660746	0	1	Subadult	KW2	May-Jun 2011
KW2-F-T60	Hipposideros caffer D	0.660746	0	1	Adult	KW2	May-Jun 2011
KW2-F-T62	Hipposideros caffer D	0.660746	0	1	Subadult	KW2	May-Jun 2011
KW2-F-T63	Hipposideros caffer D	0.660746	0	1	Subadult	KW2	May-Jun 2011
KW2-F-T65	Hipposideros caffer D	0.660746	0	1	Adult	KW2	May-Jun 2011
KW2-F-T67	Hipposideros caffer D	0.660746	0	1	Adult	KW2	May-Jun 2011
KW2-F-T68	Hipposideros caffer D	0.660746	0	1	Adult	KW2	May-Jun 2011
KW2-F-T69	Hipposideros caffer D	0.660746	0	1	Subadult	KW2	May-Jun 2011
KW2-F-T71	Hipposideros caffer D	0.660746	0	1	Adult	KW2	May-Jun 2011
KW2-F-T72	Hipposideros caffer D	0.660746	0	1	Adult	KW2	May-Jun 2011
KW2-F-T74	Hipposideros caffer D	0.660746	0	1	Subadult	KW2	May-Jun 2011
KW2-F-T78	Hipposideros caffer D	0.660746	0	1	Subadult	KW2	May-Jun 2011
KW2-F-T79	Hipposideros caffer D	0.660746	0	1	Subadult	KW2	May-Jun 2011
KW2-F-T8	Hipposideros caffer D	0.660746	0	0	Adult	KW2	May-Jun 2011
KW2-F-T82	Hipposideros caffer D	0.660746	0	0	Subadult	KW2	May-Jun 2011
KW2-F-T83	Hipposideros caffer D	0.660746	1	1	Subadult	KW2	May-Jun 2011
KW2-F-T84	Hipposideros caffer D	0.660746	0	1	Subadult	KW2	May-Jun 2011
KW2-F-T85	Hipposideros caffer D	0.660746	0	1	Subadult	KW2	May-Jun 2011
KW2-F-T86	Hipposideros caffer D	0.660746	0	0	Subadult	KW2	May-Jun 2011
KW2-F-T87	Hipposideros caffer D	0.660746	0	0	Subadult	KW2	May-Jun 2011
KW2-F-T89	Hipposideros caffer D	0.660746	0	1	Subadult	KW2	May-Jun 2011
KW2-F-T9	Hipposideros caffer D	0.660746	0	1	Subadult	KW2	May-Jun 2011
KW2-F-T91	Hipposideros caffer D	0.660746	0	1	Adult	KW2	May-Jun 2011
KW2-F-T93	Hipposideros caffer D	0.660746	0	0	Adult	KW2	May-Jun 2011
KW2-F-T95	Hipposideros caffer D	0.660746	0	0	Subadult	KW2	May-Jun 2011
KW2-F-T97	Hipposideros caffer D	0.660746	0	1	Subadult	KW2	May-Jun 2011
KW2-F-T98	Hipposideros caffer D	0.660746	1	1	Subadult	KW2	May-Jun 2011
KW2-G-T11	Hipposideros caffer D	0.932002	1	0	Adult	KW2	Jul-Aug 2011
KW2-G-T110	Hipposideros caffer D	0.932002	0	0	Adult	KW2	Jul-Aug 2011
KW2-G-T116	Hipposideros caffer D	0.932002	0	1	Adult	KW2	Jul-Aug 2011
KW2-G-T119	Hipposideros caffer D	0.932002	0	1	Adult	KW2	Jul-Aug 2011
KW2-G-T138	Hipposideros caffer D	0.932002	0	0	Adult	KW2	Jul-Aug 2011
KW2-G-T140	Hipposideros caffer D	0.932002	0	1	Adult	KW2	Jul-Aug 2011
KW2-G-T141	Hipposideros caffer D	0.932002	0	1	Adult	KW2	Jul-Aug 2011
KW2-G-T145	Hipposideros caffer D	0.932002	0	1	Subadult	KW2	Jul-Aug 2011
KW2-G-T150	Hipposideros caffer D	0.932002	0	1	Adult	KW2	Jul-Aug 2011
KW2-G-T154	Hipposideros caffer D	0.932002	0	1	Adult	KW2	Jul-Aug 2011
KW2-G-T157	Hipposideros caffer D	0.932002	0	1	Subadult	KW2	Jul-Aug 2011
KW2-G-T161	Hipposideros caffer D	0.932002	0	1	Adult	KW2	Jul-Aug 2011
KW2-G-T167	Hipposideros caffer D	0.932002	0	1	Adult	KW2	Jul-Aug 2011
KW2-G-T169	Hipposideros caffer D	0.932002	0	0	Subadult	KW2	Jul-Aug 2011
KW2-G-T173	Hipposideros caffer D	0.932002	0	0	Subadult	KW2	Jul-Aug 2011
KW2-G-T19	Hipposideros caffer D	0.932002	0	1	Subadult	KW2	Jul-Aug 2011
KW2-G-T2	Hipposideros caffer D	0.932002	1	1	Subadult	KW2	Jul-Aug 2011
KW2-G-T20	Hipposideros caffer D	0.932002	0	1	Subadult	KW2	Jul-Aug 2011
KW2-G-T24	Hipposideros caffer D	0.932002	0	1	Subadult	KW2	Jul-Aug 2011
KW2-G-T26	Hipposideros caffer D	0.932002	1	1	Subadult	KW2	Jul-Aug 2011
KW2-G-T3	Hipposideros caffer D	0.932002	0	0	Adult	KW2	Jul-Aug 2011
KW2-G-T30	Hipposideros caffer D	0.932002	0	1	Subadult	KW2	Jul-Aug 2011
KW2-G-T35	Hipposideros caffer D	0.932002	0	1	Subadult	KW2	Jul-Aug 2011
KW2-G-T4	Hipposideros caffer D	0.932002	0	1	Subadult	KW2	Jul-Aug 2011
KW2-G-T46	Hipposideros caffer D	0.932002	1	0	Subadult	KW2	Jul-Aug 2011
KW2-G-T47	Hipposideros caffer D	0.932002	1	0	Adult	KW2	Jul-Aug 2011
KW2-G-T49	Hipposideros caffer D	0.932002	0	1	Subadult	KW2	Jul-Aug 2011
KW2-G-T52	Hipposideros caffer D	0.932002	0	1	Subadult	KW2	Jul-Aug 2011
KW2-G-T55	Hipposideros caffer D	0.932002	1	0	Adult	KW2	Jul-Aug 2011
KW2-G-T60	Hipposideros caffer D	0.932002	0	1	Subadult	KW2	Jul-Aug 2011
KW2-G-T61	Hipposideros caffer D	0.932002	1	0	Subadult	KW2	Jul-Aug 2011
KW2-G-T63	Hipposideros caffer D	0.932002	0	1	Adult	KW2	Jul-Aug 2011
KW2-G-T66	Hipposideros caffer D	0.932002	0	1	Subadult	KW2	Jul-Aug 2011
KW2-G-T70	Hipposideros caffer D	0.932002	0	1	Adult	KW2	Jul-Aug 2011
KW2-G-T71	Hipposideros caffer D	0.932002	0	1	Subadult	KW2	Jul-Aug 2011
KW2-G-T77	Hipposideros caffer D	0.932002	0	0	Subadult	KW2	Jul-Aug 2011
KW2-G-T83	Hipposideros caffer D	0.932002	1	1	Adult	KW2	Jul-Aug 2011
KW2-G-T91	Hipposideros caffer D	0.932002	0	1	Subadult	KW2	Jul-Aug 2011
KW2-G-T92	Hipposideros caffer D	0.932002	0	1	Subadult	KW2	Jul-Aug 2011
KW2-G-T99	Hipposideros caffer D	0.932002	0	1	Adult	KW2	Jul-Aug 2011
KW2-H-T10	Hipposideros caffer D	1.0321	0	0	Adult	KW2	Sep-Oct 2011
KW2-H-T20	Hipposideros caffer D	1.0321	0	1	Adult	KW2	Sep-Oct 2011
KW2-H-T27	Hipposideros caffer D	1.0321	0	1	Adult	KW2	Sep-Oct 2011
KW2-H-T31	Hipposideros caffer D	1.0321	0	0	Subadult	KW2	Sep-Oct 2011
KW2-H-T32	Hipposideros caffer D	1.0321	0	1	Adult	KW2	Sep-Oct 2011
KW2-H-T34	Hipposideros caffer D	1.0321	0	0	Adult	KW2	Sep-Oct 2011
KW2-H-T42	Hipposideros caffer D	1.0321	0	1	Adult	KW2	Sep-Oct 2011
KW2-H-T49	Hipposideros caffer D	1.0321	0	0	Adult	KW2	Sep-Oct 2011
KW2-H-T51	Hipposideros caffer D	1.0321	0	0	Adult	KW2	Sep-Oct 2011
KW2-H-T6	Hipposideros caffer D	1.0321	0	1	Adult	KW2	Sep-Oct 2011
KW2-H-T64	Hipposideros caffer D	1.0321	0	0	Adult	KW2	Sep-Oct 2011
KW2-H-T73	Hipposideros caffer D	1.0321	0	0	Adult	KW2	Sep-Oct 2011
KW2-H-T76	Hipposideros caffer D	1.0321	0	0	Adult	KW2	Sep-Oct 2011
KW2-H-T77	Hipposideros caffer D	1.0321	0	1	Adult	KW2	Sep-Oct 2011
KW2-H-T86	Hipposideros caffer D	1.0321	0	1	Adult	KW2	Sep-Oct 2011
KW2-H-T88	Hipposideros caffer D	1.0321	0	0	Subadult	KW2	Sep-Oct 2011
KW2-H-T97	Hipposideros caffer D	1.0321	0	0	Adult	KW2	Sep-Oct 2011
KW2-I-T22	Hipposideros caffer D	0.661563	1	0	Adult	KW2	Nov-Dec 2011
KW2-I-T25	Hipposideros caffer D	0.661563	1	0	Adult	KW2	Nov-Dec 2011
KW2-I-T32	Hipposideros caffer D	0.661563	0	1	Adult	KW2	Nov-Dec 2011
KW2-I-T35	Hipposideros caffer D	0.661563	0	1	Adult	KW2	Nov-Dec 2011
KW2-I-T50	Hipposideros caffer D	0.661563	1	0	Adult	KW2	Nov-Dec 2011
KW2-J-T12	Hipposideros caffer D	1.26452	0	0	Adult	KW2	Jan-Feb 2012
KW2-J-T123	Hipposideros caffer D	1.26452	0	1	Adult	KW2	Jan-Feb 2012
KW2-J-T28	Hipposideros caffer D	1.26452	0	1	Adult	KW2	Jan-Feb 2012
KW2-J-T46	Hipposideros caffer D	1.26452	0	0	Adult	KW2	Jan-Feb 2012
KW2-J-T80	Hipposideros caffer D	1.26452	0	0	Adult	KW2	Jan-Feb 2012
KW2-J-T99	Hipposideros caffer D	1.26452	0	0	Adult	KW2	Jan-Feb 2012
KW2-K-T117	Hipposideros caffer D	1.1902	0	0	Adult	KW2	Mar-Apr 2012
KW2-K-T129	Hipposideros caffer D	1.1902	1	0	Adult	KW2	Mar-Apr 2012
KW2-K-T169	Hipposideros caffer D	1.1902	0	1	Adult	KW2	Mar-Apr 2012
KW2-K-T5	Hipposideros caffer D	1.1902	0	1	Adult	KW2	Mar-Apr 2012
KW2-K-T59	Hipposideros caffer D	1.1902	0	0	Adult	KW2	Mar-Apr 2012
KW2-K-T73	Hipposideros caffer D	1.1902	0	0	Adult	KW2	Mar-Apr 2012
KW2-K-T83	Hipposideros caffer D	1.1902	0	0	Adult	KW2	Mar-Apr 2012
KW2-K-T87	Hipposideros caffer D	1.1902	0	0	Adult	KW2	Mar-Apr 2012
KW2-K-T91	Hipposideros caffer D	1.1902	0	0	Adult	KW2	Mar-Apr 2012
KW2-K-T97	Hipposideros caffer D	1.1902	0	0	Adult	KW2	Mar-Apr 2012
KW2-L-T102	Hipposideros caffer D	0.830524	0	0	Adult	KW2	May-Jun 2012
KW2-L-T111	Hipposideros caffer D	0.830524	0	1	Subadult	KW2	May-Jun 2012
KW2-L-T117	Hipposideros caffer D	0.830524	0	1	Subadult	KW2	May-Jun 2012
KW2-L-T17	Hipposideros caffer D	0.830524	0	1	Subadult	KW2	May-Jun 2012
KW2-L-T32	Hipposideros caffer D	0.830524	0	1	Subadult	KW2	May-Jun 2012
KW2-L-T41	Hipposideros caffer D	0.830524	0	1	Subadult	KW2	May-Jun 2012
KW2-L-T50	Hipposideros caffer D	0.830524	0	1	Subadult	KW2	May-Jun 2012
KW2-L-T62	Hipposideros caffer D	0.830524	0	1	Subadult	KW2	May-Jun 2012
KW2-L-T78	Hipposideros caffer D	0.830524	1	1	Subadult	KW2	May-Jun 2012
KW2-L-T89	Hipposideros caffer D	0.830524	0	1	Subadult	KW2	May-Jun 2012
KW2-M-T110	Hipposideros caffer D	0.856841	0	1	Adult	KW2	Jul-Aug 2012
KW2-M-T113	Hipposideros caffer D	0.856841	0	0	Adult	KW2	Jul-Aug 2012
KW2-M-T12	Hipposideros caffer D	0.856841	0	1	Adult	KW2	Jul-Aug 2012
KW2-M-T127	Hipposideros caffer D	0.856841	0	0	Adult	KW2	Jul-Aug 2012
KW2-M-T134	Hipposideros caffer D	0.856841	1	0	Adult	KW2	Jul-Aug 2012
KW2-M-T22	Hipposideros caffer D	0.856841	1	0	Adult	KW2	Jul-Aug 2012
KW2-M-T28	Hipposideros caffer D	0.856841	0	1	Adult	KW2	Jul-Aug 2012
KW2-M-T37	Hipposideros caffer D	0.856841	1	1	Adult	KW2	Jul-Aug 2012
KW2-M-T58	Hipposideros caffer D	0.856841	0	1	Adult	KW2	Jul-Aug 2012
KW2-M-T70	Hipposideros caffer D	0.856841	1	0	Adult	KW2	Jul-Aug 2012
KW2-M-T76	Hipposideros caffer D	0.856841	0	0	Adult	KW2	Jul-Aug 2012
KW2-M-T95	Hipposideros caffer D	0.856841	0	1	Adult	KW2	Jul-Aug 2012
KW2-M-T98	Hipposideros caffer D	0.856841	0	1	Adult	KW2	Jul-Aug 2012
BUO1-A-T11	Coleura afra	1.01233	0	0	Adult	BUO1	Sep-Oct 2010
BUO1-A-T12	Coleura afra	1.01233	0	0	Adult	BUO1	Sep-Oct 2010
BUO1-A-T13	Coleura afra	1.01233	0	0	Adult	BUO1	Sep-Oct 2010
BUO1-A-T15	Coleura afra	1.01233	0	0	Adult	BUO1	Sep-Oct 2010
BUO1-A-T16	Coleura afra	1.01233	0	0	Adult	BUO1	Sep-Oct 2010
BUO1-A-T6	Coleura afra	1.01233	0	0	Adult	BUO1	Sep-Oct 2010
BUO1-E-T104	Rousettus aegyptiacus	1.15845	0	0	Adult	BUO1	Mar-Apr 2011
BUO1-E-T34	Coleura afra	1.15845	0	0	Adult	BUO1	Mar-Apr 2011
BUO1-E-T38	Coleura afra	1.15845	0	0	Adult	BUO1	Mar-Apr 2011
BUO1-E-T41	Coleura afra	1.15845	0	0	Adult	BUO1	Mar-Apr 2011
BUO1-E-T42	Coleura afra	1.15845	0	0	Adult	BUO1	Mar-Apr 2011
BUO1-E-T46	Coleura afra	1.15845	0	0	Adult	BUO1	Mar-Apr 2011
BUO1-E-T49	Coleura afra	1.15845	0	0	Adult	BUO1	Mar-Apr 2011
BUO1-E-T62	Coleura afra	1.15845	0	0	Adult	BUO1	Mar-Apr 2011
BUO1-E-T65	Coleura afra	1.15845	0	0	Adult	BUO1	Mar-Apr 2011
BUO1-E-T71	Rousettus aegyptiacus	1.15845	0	0	Adult	BUO1	Mar-Apr 2011
BUO1-F-T21	Nycteris macrotis	1.20244	0	0	Adult	BUO1	May-Jun 2011
BUO1-G-T55	Nycteris macrotis	0.913685	0	0	Adult	BUO1	Jul-Aug 2011
BUO1-J-T11	Nycteris macrotis	1.23093	0	0	Adult	BUO1	Jan-Feb 2012
BUO1-J-T33	Coleura afra	1.23093	0	0	Adult	BUO1	Jan-Feb 2012
BUO1-J-T39	Coleura afra	1.23093	0	0	Adult	BUO1	Jan-Feb 2012
BUO1-J-T82	Coleura afra	1.23093	0	0	Adult	BUO1	Jan-Feb 2012
BUO1-J-T85	Coleura afra	1.23093	0	0	Adult	BUO1	Jan-Feb 2012
BUO1-J-T90	Coleura afra	1.23093	0	0	Adult	BUO1	Jan-Feb 2012
BUO1-J-T91	Coleura afra	1.23093	0	0	Adult	BUO1	Jan-Feb 2012
BUO1-K-T9	Coleura afra	1.24245	0	0	Adult	BUO1	Mar-Apr 2012
BUO1-L-T44	Coleura afra	1.59027	0	0	Adult	BUO1	May-Jun 2012
BUO1-L-T69	Coleura afra	1.59027	0	0	Adult	BUO1	May-Jun 2012
BUO1-L-T77	Nycteris macrotis	1.59027	0	0	Adult	BUO1	May-Jun 2012
BUO1-M-T128	Nycteris macrotis	1.26527	0	0	Adult	BUO1	Jul-Aug 2012
BUO1-M-T13	Nycteris macrotis	1.26527	0	0	Adult	BUO1	Jul-Aug 2012
BUO1-M-T134	Nycteris macrotis	1.26527	0	0	Adult	BUO1	Jul-Aug 2012
BUO1-M-T14	Coleura afra	1.26527	0	0	Adult	BUO1	Jul-Aug 2012
BUO2-A-T52	Macronycteris gigas	1.35905	0	0	Adult	BUO2	Sep-Oct 2010
BUO2-A-T57	Macronycteris gigas	1.35905	0	0	Adult	BUO2	Sep-Oct 2010
BUO2-A-T58	Macronycteris gigas	1.35905	0	0	NA	BUO2	Sep-Oct 2010
BUO2-A-T60	Macronycteris gigas	1.35905	0	0	Adult	BUO2	Sep-Oct 2010
BUO2-A-T62	Macronycteris gigas	1.35905	0	0	Adult	BUO2	Sep-Oct 2010
BUO2-A-T67	Macronycteris gigas	1.35905	0	0	Adult	BUO2	Sep-Oct 2010
BUO2-B-T102	Coleura afra	1.35905	0	0	Adult	BUO2	Sep-Oct 2010
BUO2-B-T107	Coleura afra	1.35905	0	0	Adult	BUO2	Sep-Oct 2010
BUO2-B-T123	Lissonycteris angolensis	1.35905	0	0	Adult	BUO2	Sep-Oct 2010
BUO2-B-T125	Lissonycteris angolensis	1.35905	0	0	Subadult	BUO2	Sep-Oct 2010
BUO2-B-T126	Lissonycteris angolensis	1.35905	0	0	Adult	BUO2	Sep-Oct 2010
BUO2-B-T142	Lissonycteris angolensis	1.35905	0	0	Adult	BUO2	Sep-Oct 2010
BUO2-B-T181	Coleura afra	1.35905	0	0	Adult	BUO2	Sep-Oct 2010
BUO2-B-T190	Coleura afra	1.35905	0	0	Adult	BUO2	Sep-Oct 2010
BUO2-B-T192	Coleura afra	1.35905	0	0	Adult	BUO2	Sep-Oct 2010
BUO2-B-T259	Lissonycteris angolensis	1.35905	0	0	Adult	BUO2	Sep-Oct 2010
BUO2-B-T30	Coleura afra	1.35905	0	0	Adult	BUO2	Sep-Oct 2010
BUO2-B-T32	Coleura afra	1.35905	0	0	Adult	BUO2	Sep-Oct 2010
BUO2-B-T39	Coleura afra	1.35905	0	0	Adult	BUO2	Sep-Oct 2010
BUO2-B-T40	Coleura afra	1.35905	0	0	Adult	BUO2	Sep-Oct 2010
BUO2-B-T43	Nycteris macrotis	1.35905	0	0	Adult	BUO2	Sep-Oct 2010
BUO2-B-T47	Coleura afra	1.35905	0	0	Adult	BUO2	Sep-Oct 2010
BUO2-B-T48	Coleura afra	1.35905	0	0	Adult	BUO2	Sep-Oct 2010
BUO2-B-T54	Coleura afra	1.35905	0	0	Adult	BUO2	Sep-Oct 2010
BUO2-B-T55	Coleura afra	1.35905	0	0	Adult	BUO2	Sep-Oct 2010
BUO2-B-T57	Coleura afra	1.35905	0	0	Adult	BUO2	Sep-Oct 2010
BUO2-B-T73	Coleura afra	1.35905	0	0	Adult	BUO2	Sep-Oct 2010
BUO2-B-T86	Coleura afra	1.35905	0	0	Adult	BUO2	Sep-Oct 2010
BUO2-E-T1	Coleura afra	1.50131	0	0	Adult	BUO2	Mar-Apr 2011
BUO2-E-T10	Coleura afra	1.50131	0	0	Adult	BUO2	Mar-Apr 2011
BUO2-E-T11	Coleura afra	1.50131	0	0	Adult	BUO2	Mar-Apr 2011
BUO2-E-T12	Coleura afra	1.50131	0	0	Adult	BUO2	Mar-Apr 2011
BUO2-E-T14	Coleura afra	1.50131	0	0	Adult	BUO2	Mar-Apr 2011
BUO2-E-T152	Macronycteris gigas	1.50131	0	0	Adult	BUO2	Mar-Apr 2011
BUO2-E-T172	Lissonycteris angolensis	1.50131	0	0	Adult	BUO2	Mar-Apr 2011
BUO2-E-T18	Coleura afra	1.50131	0	0	Adult	BUO2	Mar-Apr 2011
BUO2-E-T23	Coleura afra	1.50131	0	0	Adult	BUO2	Mar-Apr 2011
BUO2-E-T36	Coleura afra	1.50131	0	0	Adult	BUO2	Mar-Apr 2011
BUO2-E-T38	Coleura afra	1.50131	0	0	Adult	BUO2	Mar-Apr 2011
BUO2-E-T42	Coleura afra	1.50131	0	0	Adult	BUO2	Mar-Apr 2011
BUO2-E-T43	Coleura afra	1.50131	0	0	Adult	BUO2	Mar-Apr 2011
BUO2-E-T5	Coleura afra	1.50131	0	0	Adult	BUO2	Mar-Apr 2011
BUO2-E-T65	Macronycteris gigas	1.50131	0	0	Subadult	BUO2	Mar-Apr 2011
BUO2-E-T7	Coleura afra	1.50131	0	0	Adult	BUO2	Mar-Apr 2011
BUO2-E-T87	Coleura afra	1.50131	0	0	Adult	BUO2	Mar-Apr 2011
BUO2-E-T88	Coleura afra	1.50131	0	0	Adult	BUO2	Mar-Apr 2011
BUO2-F-T38	Macronycteris gigas	1.04003	0	0	Adult	BUO2	May-Jun 2011
BUO2-G-T26	Coleura afra	1.27179	0	0	Adult	BUO2	Jul-Aug 2011
BUO2-G-T29	Coleura afra	1.27179	0	0	Subadult	BUO2	Jul-Aug 2011
BUO2-G-T30	Coleura afra	1.27179	0	0	Adult	BUO2	Jul-Aug 2011
BUO2-G-T35	Coleura afra	1.27179	0	0	Adult	BUO2	Jul-Aug 2011
BUO2-G-T36	Coleura afra	1.27179	0	0	Adult	BUO2	Jul-Aug 2011
BUO2-G-T40	Coleura afra	1.27179	0	0	Adult	BUO2	Jul-Aug 2011
BUO2-G-T41	Coleura afra	1.27179	0	0	Adult	BUO2	Jul-Aug 2011
BUO2-G-T42	Coleura afra	1.27179	0	0	Adult	BUO2	Jul-Aug 2011
BUO2-G-T44	Coleura afra	1.27179	0	0	Adult	BUO2	Jul-Aug 2011
BUO2-G-T45	Coleura afra	1.27179	0	0	Adult	BUO2	Jul-Aug 2011
BUO2-G-T46	Coleura afra	1.27179	0	0	Adult	BUO2	Jul-Aug 2011
BUO2-G-T47	Coleura afra	1.27179	0	0	Adult	BUO2	Jul-Aug 2011
BUO2-G-T49	Coleura afra	1.27179	0	0	Adult	BUO2	Jul-Aug 2011
BUO2-H-T31	Macronycteris gigas	0.752975	0	0	Subadult	BUO2	Sep-Oct 2011
BUO2-J-T143	Nycteris macrotis	1.33653	0	0	Adult	BUO2	Jan-Feb 2012
BUO2-J-T19	Coleura afra	1.33653	0	0	Adult	BUO2	Jan-Feb 2012
BUO2-J-T2	Nycteris macrotis	1.33653	0	0	Adult	BUO2	Jan-Feb 2012
BUO2-J-T23	Coleura afra	1.33653	0	0	Adult	BUO2	Jan-Feb 2012
BUO2-J-T24	Coleura afra	1.33653	0	0	Adult	BUO2	Jan-Feb 2012
BUO2-J-T46	Coleura afra	1.33653	0	0	Adult	BUO2	Jan-Feb 2012
BUO2-J-T78	Nycteris macrotis	1.33653	0	0	Adult	BUO2	Jan-Feb 2012
BUO2-J-T97	Coleura afra	1.33653	0	0	Adult	BUO2	Jan-Feb 2012
BUO2-K-T105	Macronycteris gigas	1.549	0	0	Adult	BUO2	Mar-Apr 2012
BUO2-K-T121	Coleura afra	1.549	0	0	Adult	BUO2	Mar-Apr 2012
BUO2-K-T123	Coleura afra	1.549	0	0	Adult	BUO2	Mar-Apr 2012
BUO2-K-T157	Lissonycteris angolensis	1.549	0	1	Adult	BUO2	Mar-Apr 2012
BUO2-K-T17	Coleura afra	1.549	0	0	Adult	BUO2	Mar-Apr 2012
BUO2-K-T21	Coleura afra	1.549	0	0	Adult	BUO2	Mar-Apr 2012
BUO2-K-T23	Coleura afra	1.549	0	0	Adult	BUO2	Mar-Apr 2012
BUO2-K-T27	Coleura afra	1.549	0	0	Adult	BUO2	Mar-Apr 2012
BUO2-K-T31	Coleura afra	1.549	0	0	Adult	BUO2	Mar-Apr 2012
BUO2-K-T32	Nycteris macrotis	1.549	0	0	Adult	BUO2	Mar-Apr 2012
BUO2-K-T5	Coleura afra	1.549	0	0	Adult	BUO2	Mar-Apr 2012
BUO2-K-T51	Coleura afra	1.549	0	0	Adult	BUO2	Mar-Apr 2012
BUO2-K-T57	Coleura afra	1.549	0	0	Adult	BUO2	Mar-Apr 2012
BUO2-K-T6	Coleura afra	1.549	0	0	Adult	BUO2	Mar-Apr 2012
BUO2-L-T102	Coleura afra	1.44057	0	0	Adult	BUO2	May-Jun 2012
BUO2-L-T104	Coleura afra	1.44057	0	0	Adult	BUO2	May-Jun 2012
BUO2-L-T105	Coleura afra	1.44057	0	0	Adult	BUO2	May-Jun 2012
BUO2-L-T107	Coleura afra	1.44057	0	0	Subadult	BUO2	May-Jun 2012
BUO2-L-T112	Coleura afra	1.44057	0	0	Adult	BUO2	May-Jun 2012
BUO2-L-T120	Coleura afra	1.44057	0	0	Subadult	BUO2	May-Jun 2012
BUO2-L-T127	Coleura afra	1.44057	0	0	Subadult	BUO2	May-Jun 2012
BUO2-L-T128	Coleura afra	1.44057	0	0	Subadult	BUO2	May-Jun 2012
BUO2-L-T14	Nycteris macrotis	1.44057	0	0	Adult	BUO2	May-Jun 2012
BUO2-L-T170	Macronycteris gigas	1.44057	0	0	Adult	BUO2	May-Jun 2012
[truncated: 364 more rows]
